# Supplementary material for: Leptospira transcriptome sequencing using long-read technology reveals unannotated transcripts and potential polyadenylation of RNA molecules
Source: Microbiol Spectr. 2023 Oct 20;11(6):e02234-23. doi: 10.1128/spectrum.02234-23 (PMC10715090; doi:10.1128/spectrum.02234-23)
Supplement: Table S1 — Top 50 most highly mapped annotated coding regions (TPM) mapped by both the nonpolyadenylated and polyadenylated samples in each serovar outside of 16S and 23S rRNA coding regions. [file spectrum.02234-23-s0002.xlsx]

## Sheet: TableS1
Table S1. Top 50 most highly mapped annotated coding regions (TPM) mapped by both the non-polyadenylated and polyadenylated samples in each serovar outside of 16S and 23S rRNA coding regions.
Top 50 mostly mapped coding regions	DRS				cDNA												DRS
	LIC								LII				LBP				LIC
	nonpolyA				nonpolyA		polyA		nonpolyA		polyA		nonpolyA		polyA		nonpolyA
	LIC-DRS-nonpolyA-R1	TPM	LIC-DRS-nonpolyA-R2	TPM	LIC-cDNA-nonpolyA	TPM	LIC-cDNA-polyA	TPM	LII-cDNA-nonpolyA	TPM	LII-cDNA-polyA	TPM	LBP-cDNA-nonpolyA	TPM	LBP-cDNA-polyA	TPM	LIC-DRS-nonpolyA-R1	TPM	LIC-DRS-nonpolyA-R2
1	flagellin	10559	flagellin	10275.7	flagellin	20703.7	flagellin	18722.7	DUF3015 domain-containing protein	74739.1	flagellin	7929.18	flagellin	50890.7	Hsp20/alpha crystallin family protein	14302.1	flagellin	10559	flagellin	10275.7
2	STAS domain-containing protein	9747.6	STAS domain-containing protein	9797.5	30S ribosomal protein S10	17688.1	30S ribosomal protein S10	10564.5	flagellin	45417.2	response regulator	7057.38	DNA-binding protein	14053	flagellin	14265.2	STAS domain-containing protein	9747.6	STAS domain-containing protein	9797.5
3	RNA-binding protein	9295.33	RNA-binding protein	9368.3	TRL-like family protein	16161.4	50S ribosomal protein L36	9207.53	major surface lipoprotein LipL32	14181.7	DUF1858 domain-containing protein	6843.59	c-type cytochrome	12161.4	50S ribosomal protein L36	9017.69	RNA-binding protein	9295.33	RNA-binding protein	9368.3
4	50S ribosomal protein L36	8472.72	30S ribosomal protein S10	8203.85	50S ribosomal protein L36	13992.2	RNA-binding protein	9101	DNA starvation/stationary phase protection protein	13702.9	DNA starvation/stationary phase protection protein	6243.59	porin OmpL1	9647.24	30S ribosomal protein S10	8544.13	50S ribosomal protein L36	8472.72	30S ribosomal protein S10	8203.85
5	30S ribosomal protein S10	8402.01	50S ribosomal protein L36	8043.84	50S ribosomal protein L30	10946.9	acyl carrier protein	8949.01	Hsp20/alpha crystallin family protein	10097.7	tetratricopeptide repeat protein	6059.38	50S ribosomal protein L36	8144.1	nucleotide exchange factor GrpE	8277.31	30S ribosomal protein S10	8402.01	50S ribosomal protein L36	8043.84
6	50S ribosomal protein L30	6890.11	response regulator	6961.04	50S ribosomal protein L29	9136.11	DUF3015 domain-containing protein	8162.28	acyl carrier protein	6932.39	STAS domain-containing protein	5106.9	long-chain fatty acid--CoA ligase	8121.19	response regulator	8106.8	50S ribosomal protein L30	6890.11	response regulator	6961.04
7	response regulator	6828.31	metalloregulator ArsR/SmtB family transcription factor	6383.79	major surface lipoprotein LipL32	8850.29	50S ribosomal protein L30	7143.51	RNA-binding protein	5891.71	metalloregulator ArsR/SmtB family transcription factor	4969.75	endoflagellar filament sheath protein	7604.64	STAS domain-containing protein	7921.99	response regulator	6828.31	metalloregulator ArsR/SmtB family transcription factor	6383.79
8	50S ribosomal protein L33	6188.93	50S ribosomal protein L30	6249.17	DUF3015 domain-containing protein	8629.99	response regulator	6765.4	co-chaperone GroES	5797.48	DNA repair protein RadC	4915.23	cytochrome-c oxidase%2C cbb3-type subunit II	7447.88	elongation factor Tu	6335.02	50S ribosomal protein L33	6188.93	50S ribosomal protein L30	6249.17
9	preprotein translocase subunit SecE	6181.2	50S ribosomal protein L33	6076.27	elongation factor Tu	6846.66	TRL-like family protein	6297.64	Cys-rich protein	5574.5	sensor domain-containing diguanylate cyclase	4666.72	TRAP transporter substrate-binding protein DctP	7368.48	alpha/beta hydrolase	5859.96	preprotein translocase subunit SecE	6181.2	50S ribosomal protein L33	6076.27
10	metalloregulator ArsR/SmtB family transcription factor	5961.73	preprotein translocase subunit SecE	5886.9	RNA-binding protein	6835.35	STAS domain-containing protein	6026.79	response regulator	5543.25	IS3 family transposase	4332.74	response regulator	7149.73	tetratricopeptide repeat protein	5434.48	metalloregulator ArsR/SmtB family transcription factor	5961.73	preprotein translocase subunit SecE	5886.9
11	flagellar biosynthesis anti-sigma factor FlgM	5511.57	flagellar biosynthesis anti-sigma factor FlgM	5509.54	50S ribosomal protein L3	6534.88	type Z 30S ribosomal protein S14	5925.49	lipoprotein LipL45	5504.56	SDR family oxidoreductase	4227.4	STAS domain-containing protein	6583.82	TetR/AcrR family transcriptional regulator	4532.42	flagellar biosynthesis anti-sigma factor FlgM	5511.57	flagellar biosynthesis anti-sigma factor FlgM	5509.54
12	50S ribosomal protein L27	5485.36	50S ribosomal protein L27	5242.27	50S ribosomal protein L16	6515.99	metalloregulator ArsR/SmtB family transcription factor	5500.32	cation transporter	5165.15	FecR domain-containing protein	4173.08	50S ribosomal protein L35	5773.81	molecular chaperone DnaK	4527.91	50S ribosomal protein L27	5485.36	50S ribosomal protein L27	5242.27
13	major surface lipoprotein LipL32	5060.01	ribosomal-processing cysteine protease Prp	4873.21	type Z 30S ribosomal protein S14	6305.8	translation initiation factor IF-1	4912.79	DUF883 family protein	4883.98	transcriptional regulator	4083.72	Hsp20/alpha crystallin family protein	5674.97	sigma-70 family RNA polymerase sigma factor	4392.32	major surface lipoprotein LipL32	5060.01	ribosomal-processing cysteine protease Prp	4873.21
14	polymer-forming cytoskeletal protein	4986.38	major surface lipoprotein LipL32	4871.75	translation initiation factor IF-1	6212.51	Hsp20/alpha crystallin family protein	4480.17	protease HtpX	4822.69	Hsp20/alpha crystallin family protein	3945.61	flagellar filament outer layer protein A	5643.94	30S ribosomal protein S13	3894	polymer-forming cytoskeletal protein	4986.38	major surface lipoprotein LipL32	4871.75
15	50S ribosomal protein L29	4889.66	50S ribosomal protein L29	4862.06	50S ribosomal protein L18	5530.65	50S ribosomal protein L7/L12	4168.57	crotonase/enoyl-CoA hydratase family protein	4780.33	RNA-binding protein	3887.54	OmpA family protein	5597.3	AAA family ATPase	3806.62	50S ribosomal protein L29	4889.66	50S ribosomal protein L29	4862.06
16	ribosomal-processing cysteine protease Prp	4835.8	type Z 30S ribosomal protein S14	4842.45	50S ribosomal protein L24	5408.27	50S ribosomal protein L3	4132.71	30S ribosomal protein S10	4619.8	M23 family metallopeptidase	3744.88	tetratricopeptide repeat protein	5042.92	helix-turn-helix domain-containing protein	3740.42	ribosomal-processing cysteine protease Prp	4835.8	type Z 30S ribosomal protein S14	4842.45
17	DUF2147 domain-containing protein	4792.4	50S ribosomal protein L19	4710.82	response regulator	5280.41	flagellar FlbD family protein	4105.33	ATP-binding cassette domain-containing protein	4619.42	transposase	3239.92	DUF805 domain-containing protein	4949.53	50S ribosomal protein L35	3719.65	DUF2147 domain-containing protein	4792.4	50S ribosomal protein L19	4710.82
18	50S ribosomal protein L19	4625.06	polymer-forming cytoskeletal protein	4647.13	co-chaperone GroES	5239.67	50S ribosomal protein L29	4069.73	metalloregulator ArsR/SmtB family transcription factor	4618.23	TetR/AcrR family transcriptional regulator	3211.86	recombinase RecA	4586.31	ABC transporter ATP-binding protein	3696.85	50S ribosomal protein L19	4625.06	polymer-forming cytoskeletal protein	4647.13
19	type Z 30S ribosomal protein S14	4598.51	DUF2147 domain-containing protein	4438.97	flagellar FlbD family protein	5004.28	cytochrome c	3902.51	STAS domain-containing protein	4366.07	DoxX family protein	3168.68	lipoprotein LipL45	4581.92	translation initiation factor IF-1	3627.29	type Z 30S ribosomal protein S14	4598.51	DUF2147 domain-containing protein	4438.97
20	LipL41-expression chaperone Lep	4350.26	30S ribosomal protein S17	4166.11	30S ribosomal protein S13	4964.57	tetratricopeptide repeat protein	3855.01	flagellar basal body rod protein FlgB	4355.85	helix-turn-helix domain-containing protein	3152.25	universal stress protein	4298.28	FecR domain-containing protein	3573.79	LipL41-expression chaperone Lep	4350.26	30S ribosomal protein S17	4166.11
21	tetratricopeptide repeat protein	4115.95	LipL41-expression chaperone Lep	4075.55	50S ribosomal protein L23	4840.45	elongation factor Tu	3851.36	porin OmpL1	4110.19	cytochrome c	3141.15	DUF971 domain-containing protein	4059.48	flagellar biosynthesis anti-sigma factor FlgM	3501.03	tetratricopeptide repeat protein	4115.95	LipL41-expression chaperone Lep	4075.55
22	30S ribosomal protein S17	4075.73	translation initiation factor IF-1	4001.11	30S ribosomal protein S17	4778.4	class I SAM-dependent methyltransferase	3779.88	lipoprotein LipL21	4048.22	DUF3015 domain-containing protein	3052.7	transcriptional regulator	3800.47	cytochrome c	3498.42	30S ribosomal protein S17	4075.73	translation initiation factor IF-1	4001.11
23	DNA repair protein RadC	4066.36	50S ribosomal protein L35	3955.68	STAS domain-containing protein	4732.27	DUF883 family protein	3762.22	flagellar FlbD family protein	4037.42	PilZ domain-containing protein	2897.78	alpha/beta hydrolase	3713.49	heat-inducible transcriptional repressor HrcA	3395.93	DNA repair protein RadC	4066.36	50S ribosomal protein L35	3955.68
24	50S ribosomal protein L35	3906.43	Hsp20/alpha crystallin family protein	3942.6	preprotein translocase subunit SecE	4592.22	50S ribosomal protein L18	3712.21	sensor domain-containing diguanylate cyclase	4013.15	class I SAM-dependent methyltransferase	2814.17	cytochrome-c oxidase%2C cbb3-type subunit I	3676.51	DNA-binding protein	3342.35	50S ribosomal protein L35	3906.43	Hsp20/alpha crystallin family protein	3942.6
25	translation initiation factor IF-1	3867.48	50S ribosomal protein L24	3894.41	50S ribosomal protein L14	4536.33	SDR family oxidoreductase	3577.34	50S ribosomal protein L36	3984.3	DUF962 domain-containing protein	2704.46	translation initiation factor IF-1	3532.83	30S ribosomal protein S11	3329.66	translation initiation factor IF-1	3867.48	50S ribosomal protein L24	3894.41
26	30S ribosomal protein S6	3764.15	50S ribosomal protein L31	3875.77	30S ribosomal protein S19	4491.88	polymer-forming cytoskeletal protein	3557.86	metal-sensitive transcriptional regulator	3751.98	AAA family ATPase	2618.16	DoxX family membrane protein	3401.79	elongation factor G-like protein	3253.07	30S ribosomal protein S6	3764.15	50S ribosomal protein L31	3875.77
27	50S ribosomal protein L34	3760.23	50S ribosomal protein L34	3823.97	30S ribosomal protein S11	4394.73	major surface lipoprotein LipL32	3486.05	FecR domain-containing protein	3745.21	VOC family protein	2452.67	translation initiation factor IF-3	3292.3	ABC transporter permease	3158.77	50S ribosomal protein L34	3760.23	50S ribosomal protein L34	3823.97
28	50S ribosomal protein L24	3702.93	tetratricopeptide repeat protein	3815.93	metalloregulator ArsR/SmtB family transcription factor	4315.95	50S ribosomal protein L23	3415.56	OmpA family protein	3651.67	SRPBCC family protein	2359.92	transcriptional repressor	3223.17	OmpA family protein	3056.22	50S ribosomal protein L24	3702.93	tetratricopeptide repeat protein	3815.93
29	acyl-CoA dehydrogenase family protein	3679.93	50S ribosomal protein L16	3760.53	50S ribosomal protein L22	4156.15	preprotein translocase subunit SecE	3415.56	flagellar basal-body rod protein FlgG	3509.62	recombinase RecA	2357.46	GDP-mannose 4%2C6-dehydratase	3119.1	lipoprotein LipL45	3024.28	acyl-CoA dehydrogenase family protein	3679.93	50S ribosomal protein L16	3760.53
30	50S ribosomal protein L15	3645.97	DNA repair protein RadC	3719.88	30S ribosomal protein S5	4117.8	flagellar basal body rod protein FlgB	3377.37	transcriptional regulator	3150.01	IS110 family transposase	2343.03	flagellar biosynthesis anti-sigma factor FlgM	3075.83	response regulator transcription factor	2944.27	50S ribosomal protein L15	3645.97	DNA repair protein RadC	3719.88
31	50S ribosomal protein L16	3630.62	acyl-CoA dehydrogenase family protein	3635.49	flagellar basal-body rod protein FlgG	4101.39	50S ribosomal protein L16	3296.03	cytochrome c	3148.79	crotonase/enoyl-CoA hydratase family protein	2210.63	LruC domain-containing protein	3075.43	molecular chaperone DnaJ	2941.5	50S ribosomal protein L16	3630.62	acyl-CoA dehydrogenase family protein	3635.49
32	50S ribosomal protein L31	3599.64	30S ribosomal protein S9	3585.26	ATP-dependent Clp endopeptidase proteolytic subunit ClpP	3850.66	50S ribosomal protein L24	3236.45	type Z 30S ribosomal protein S14	3139.7	RNA polymerase sigma factor	2176.21	50S ribosomal protein L20	3059.79	50S ribosomal protein L7/L12	2798.82	50S ribosomal protein L31	3599.64	30S ribosomal protein S9	3585.26
33	50S ribosomal protein L7/L12	3596.44	50S ribosomal protein L15	3550.15	50S ribosomal protein L7/L12	3726.33	M23 family metallopeptidase	3236.28	tetratricopeptide repeat protein	3031.32	cation transporter	2164.65	cbb3-type cytochrome c oxidase subunit I	3055.89	porin OmpL1	2797.91	50S ribosomal protein L7/L12	3596.44	50S ribosomal protein L15	3550.15
34	DUF1858 domain-containing protein	3476.93	50S ribosomal protein L7/L12	3534.26	elongation factor G-like protein	3721.03	30S ribosomal protein S11	3115.77	DoxX family protein	3024.29	cyclic nucleotide-binding domain-containing protein	2099.04	acyl carrier protein	2975.73	ATP synthase F0 subunit C	2787.29	DUF1858 domain-containing protein	3476.93	50S ribosomal protein L7/L12	3534.26
35	IS3 family transposase	3461.89	50S ribosomal protein L3	3366.76	50S ribosomal protein L15	3715.2	30S ribosomal protein S19	3033.59	DUF3341 domain-containing protein	2938.73	acetyl-CoA acetyltransferase	2085.76	sigma-70 family RNA polymerase sigma factor	2951.05	long-chain fatty acid--CoA ligase	2777.07	IS3 family transposase	3461.89	50S ribosomal protein L3	3366.76
36	Hsp20/alpha crystallin family protein	3403.81	30S ribosomal protein S6	3351.99	Cys-rich protein	3709.77	30S ribosomal protein S13	2971.26	M23 family metallopeptidase	2922.38	sigma-70 family RNA polymerase sigma factor	2024.12	ferritin family protein	2932.94	MotA/TolQ/ExbB proton channel family protein	2764.99	Hsp20/alpha crystallin family protein	3403.81	30S ribosomal protein S6	3351.99
37	50S ribosomal protein L3	3352.63	DUF1858 domain-containing protein	3253.29	50S ribosomal protein L5	3674.59	30S ribosomal protein S5	2939.87	sigma-70 family RNA polymerase sigma factor	2807.03	alpha/beta hydrolase	1998.47	30S ribosomal protein S13	2865.52	50S ribosomal protein L20	2706	50S ribosomal protein L3	3352.63	DUF1858 domain-containing protein	3253.29
38	30S ribosomal protein S9	3327.91	50S ribosomal protein L14	3194.07	DUF883 family protein	3615.33	FKBP-type peptidyl-prolyl cis-trans isomerase	2906.75	flagellar filament outer layer protein Flaa	2806.3	ATP-binding protein	1975.62	TRAP transporter small permease	2779.06	4a-hydroxytetrahydrobiopterin dehydratase	2646.41	30S ribosomal protein S9	3327.91	50S ribosomal protein L14	3194.07
39	30S ribosomal protein S13	3256.17	acyl carrier protein	3152.45	50S ribosomal protein L6	3475.2	Cys-rich protein	2905.59	endoflagellar filament sheath protein	2793.75	ATP-binding cassette domain-containing protein	1975.51	30S ribosomal protein S10	2754.24	PAS domain-containing protein	2635.9	30S ribosomal protein S13	3256.17	acyl carrier protein	3152.45
40	30S ribosomal protein S7	3248.06	30S ribosomal protein S13	3040.49	class I SAM-dependent methyltransferase	3306.84	50S ribosomal protein L4	2822.19	DUF962 domain-containing protein	2618.19	OmpA family protein	1944.9	peroxiredoxin	2735.27	peroxiredoxin	2596	30S ribosomal protein S7	3248.06	30S ribosomal protein S13	3040.49
41	acyl carrier protein	3218.39	30S ribosomal protein S20	3022.32	30S ribosomal protein S3	3286.83	30S ribosomal protein S17	2799.09	septal ring lytic transglycosylase RlpA family protein	2569.79	acyl-CoA dehydrogenase family protein	1887.83	flagellar basal body rod protein FlgB	2686.42	YegP family protein	2596	acyl carrier protein	3218.39	30S ribosomal protein S20	3022.32
42	30S ribosomal protein S20	3070.63	IS3 family transposase	2994.2	cytochrome c	3200.99	30S ribosomal protein S8	2767.76	flagellar basal body rod protein FlgC	2528.07	glycosyltransferase	1882.96	co-chaperone GroES	2658.73	acyl-CoA dehydrogenase family protein	2588.28	30S ribosomal protein S20	3070.63	IS3 family transposase	2994.2
43	50S ribosomal protein L14	2999.18	30S ribosomal protein S7	2974.98	SDR family oxidoreductase	3180.82	50S ribosomal protein L14	2737.66	RNA polymerase sigma factor	2429.88	non-heme iron oxygenase ferredoxin subunit	1875.41	FecR domain-containing protein	2609.4	50S ribosomal protein L3	2583.52	50S ribosomal protein L14	2999.18	30S ribosomal protein S7	2974.98
44	30S ribosomal protein S11	2987.11	SDR family oxidoreductase	2947.5	50S ribosomal protein L4	3171.94	ATP synthase F0 subunit C	2641.64	MaoC family dehydratase	2410.11	flagellar FlbD family protein	1867.07	cell division protein FtsQ/DivIB	2536.69	c-type cytochrome	2580.1	30S ribosomal protein S11	2987.11	SDR family oxidoreductase	2947.5
45	30S ribosomal protein S5	2968.76	class I SAM-dependent methyltransferase	2909.89	30S ribosomal protein S8	3151.02	50S ribosomal protein L15	2628.98	SDR family oxidoreductase	2406.1	DUF883 family protein	1828.35	CbbQ/NirQ/NorQ/GpvN family protein	2470.27	methyl-accepting chemotaxis protein	2464.38	30S ribosomal protein S5	2968.76	class I SAM-dependent methyltransferase	2909.89
46	class I SAM-dependent methyltransferase	2888.2	transcriptional regulator	2794.31	30S ribosomal protein S12	2940.02	50S ribosomal protein L22	2616.27	putative lipoprotein	2403.23	ABC transporter ATP-binding protein	1820.45	DUF2505 family protein	2402.76	peptide-methionine (R)-S-oxide reductase MsrB	2459.19	class I SAM-dependent methyltransferase	2888.2	transcriptional regulator	2794.31
47	30S ribosomal protein S21	2870.95	preprotein translocase subunit YajC	2791.81	M23 family metallopeptidase	2858.24	DegT/DnrJ/EryC1/StrS family aminotransferase	2611.56	elongation factor Tu	2367.36	ABC transporter permease	1801.11	flagellar basal body rod protein FlgC	2344.51	LruC domain-containing protein	2427.95	30S ribosomal protein S21	2870.95	preprotein translocase subunit YajC	2791.81
48	50S ribosomal protein L32	2838.62	50S ribosomal protein L32	2737.31	ATP synthase F0 subunit C	2814.91	RNA polymerase sigma factor	2609.88	polymer-forming cytoskeletal protein	2295.88	DUF1566 domain-containing protein	1785.74	lipoprotein LipL21	2259.92	acyl carrier protein	2396.31	50S ribosomal protein L32	2838.62	50S ribosomal protein L32	2737.31
49	SDR family oxidoreductase	2818.45	30S ribosomal protein S11	2717.03	polymer-forming cytoskeletal protein	2770.68	50S ribosomal protein L5	2590.69	HEAT repeat domain-containing protein	2212.18	PaaI family thioesterase	1776.43	30S ribosomal protein S11	2242.58	SDR family NAD(P)-dependent oxidoreductase	2380.42	SDR family oxidoreductase	2818.45	30S ribosomal protein S11	2717.03
50	M23 family metallopeptidase	2735.09	elongation factor Tu	2710.27	50S ribosomal protein L2	2764.64	50S ribosomal protein L6	2565.83	class I SAM-dependent methyltransferase	2201.01	flagellar basal body rod protein FlgB	1771.22	Hpt domain-containing protein	2229.65	adenylate/guanylate cyclase domain-containing protein	2348.41	M23 family metallopeptidase	2735.09	elongation factor Tu	2710.27
