# Supplementary material for: Leptospira transcriptome sequencing using long-read technology reveals unannotated transcripts and potential polyadenylation of RNA molecules
Source: Microbiol Spectr. 2023 Oct 20;11(6):e02234-23. doi: 10.1128/spectrum.02234-23 (PMC10715090; doi:10.1128/spectrum.02234-23)
Supplement: Table S2 — Operon structures identified from samples of each data set. [file spectrum.02234-23-s0003.xlsx]

## Sheet: Sheet1
Table S2. operon structures identified from samples of each dataset (raw-cDNA, full-length cDNA & DRS). IDs/names/strand/biotypes of the annotated coding regions aligned by each operon structure is separated by "|". Number of reads identified with each operon structure is reported in the "num_reads" column.
name	strain	cDNA	is.polyA	is.fl	chrom	gene_mapped	gene_name	gene_strand	biotype	transcript_id	num_genes	num_reads
LIC-cDNA-nonpolyA	LIC	cDNA	nonpolyA	full-length	NC_005823.1	LIC_RS01115|LIC_RS01120	transcriptional regulator|TRAM domain-containing protein	+|+	CDS|CDS	WP_000729197.1|WP_000581182.1	2	1
LIC-cDNA-nonpolyA	LIC	cDNA	nonpolyA	full-length	NC_005823.1	LIC_RS03110|LIC_RS03115	MaoC family dehydratase|MaoC family dehydratase N-terminal domain-containing protein	-|-	CDS|CDS	WP_000034360.1|WP_001274661.1	2	1
LIC-cDNA-nonpolyA	LIC	cDNA	nonpolyA	full-length	NC_005823.1	LIC_RS03855|LIC_RS03860|LIC_RS03865	tRNA-Thr|tRNA-Trp|preprotein translocase subunit SecE	+|+|+	tRNA|tRNA|CDS	||WP_000869352.1	3	2
LIC-cDNA-nonpolyA	LIC	cDNA	nonpolyA	full-length	NC_005823.1	LIC_RS03855|LIC_RS03860|LIC_RS03865|LIC_RS03870	tRNA-Thr|tRNA-Trp|preprotein translocase subunit SecE|transcription termination/antitermination protein NusG	+|+|+|+	tRNA|tRNA|CDS|CDS	||WP_000869352.1|WP_000536871.1	4	4
LIC-cDNA-nonpolyA	LIC	cDNA	nonpolyA	full-length	NC_005823.1	LIC_RS03855|LIC_RS03860|LIC_RS03865|LIC_RS03870|LIC_RS03875	tRNA-Thr|tRNA-Trp|preprotein translocase subunit SecE|transcription termination/antitermination protein NusG|50S ribosomal protein L11	+|+|+|+|+	tRNA|tRNA|CDS|CDS|CDS	||WP_000869352.1|WP_000536871.1|WP_000729204.1	5	2
LIC-cDNA-nonpolyA	LIC	cDNA	nonpolyA	full-length	NC_005823.1	LIC_RS03980|LIC_RS03985	insulinase family protein|insulinase family protein	+|+	CDS|CDS	WP_000333575.1|WP_000649940.1	2	1
LIC-cDNA-nonpolyA	LIC	cDNA	nonpolyA	full-length	NC_005823.1	LIC_RS04060|LIC_RS04065	endoflagellar filament sheath protein|flagellar filament outer layer protein Flaa	+|+	CDS|CDS	WP_001227585.1|WP_001972005.1	2	1
LIC-cDNA-nonpolyA	LIC	cDNA	nonpolyA	full-length	NC_005823.1	LIC_RS04110|LIC_RS04115|LIC_RS04120|LIC_RS04125	hypothetical protein|hypothetical protein|hypothetical protein|hypothetical protein	+|+|+|+	CDS|CDS|CDS|CDS	WP_001211481.1|WP_000739865.1|WP_000783068.1|WP_001066717.1	4	1
LIC-cDNA-nonpolyA	LIC	cDNA	nonpolyA	full-length	NC_005823.1	LIC_RS04670|LIC_RS04675	hypothetical protein|membrane protein	-|+	CDS|CDS	WP_000639745.1|WP_001972076.1	2	1
LIC-cDNA-nonpolyA	LIC	cDNA	nonpolyA	full-length	NC_005823.1	LIC_RS05985|LIC_RS05990	hypothetical protein|DUF1963 domain-containing protein	+|+	CDS|CDS	WP_001051299.1|WP_001084413.1	2	1
LIC-cDNA-nonpolyA	LIC	cDNA	nonpolyA	full-length	NC_005823.1	LIC_RS06155|LIC_RS06160	hypothetical protein|pyridoxamine 5'-phosphate oxidase family protein	+|+	CDS|CDS	WP_000060053.1|WP_001974506.1	2	1
LIC-cDNA-nonpolyA	LIC	cDNA	nonpolyA	full-length	NC_005823.1	LIC_RS06795|LIC_RS06800	flagellar basal-body rod protein FlgG|flagellar basal body P-ring formation chaperone FlgA	+|+	CDS|CDS	WP_001257272.1|WP_001020205.1	2	2
LIC-cDNA-nonpolyA	LIC	cDNA	nonpolyA	full-length	NC_005823.1	LIC_RS06795|LIC_RS06800|LIC_RS06805|LIC_RS06810	flagellar basal-body rod protein FlgG|flagellar basal body P-ring formation chaperone FlgA|flagellar basal body L-ring protein FlgH|flagellar basal body P-ring protein FlgI	+|+|+|+	CDS|CDS|CDS|CDS	WP_001257272.1|WP_001020205.1|WP_000666973.1|WP_000838056.1	4	1
LIC-cDNA-nonpolyA	LIC	cDNA	nonpolyA	full-length	NC_005823.1	LIC_RS07250|LIC_RS07255	tRNA-Gly|trigger factor	+|+	tRNA|CDS	|WP_000384982.1	2	1
LIC-cDNA-nonpolyA	LIC	cDNA	nonpolyA	full-length	NC_005823.1	LIC_RS07680|LIC_RS07685	hypothetical protein|type I methionyl aminopeptidase	+|+	CDS|CDS	WP_000907541.1|WP_002077265.1	2	1
LIC-cDNA-nonpolyA	LIC	cDNA	nonpolyA	full-length	NC_005823.1	LIC_RS07755|LIC_RS07760	tRNA-Ala|hypothetical protein	-|+	tRNA|CDS	|WP_000004280.1	2	1
LIC-cDNA-nonpolyA	LIC	cDNA	nonpolyA	full-length	NC_005823.1	LIC_RS08320|LIC_RS08325	hypothetical protein|3'(2')%2C5'-bisphosphate nucleotidase CysQ	+|+	CDS|CDS	WP_000721620.1|WP_001084700.1	2	1
LIC-cDNA-nonpolyA	LIC	cDNA	nonpolyA	full-length	NC_005823.1	LIC_RS10230|LIC_RS10235	hypothetical protein|DMP19 family protein	-|-	CDS|CDS	WP_000820621.1|WP_001038648.1	2	1
LIC-cDNA-nonpolyA	LIC	cDNA	nonpolyA	full-length	NC_005823.1	LIC_RS10505|LIC_RS10505	IS3 family transposase|IS3 family transposase	-|-	CDS|CDS	WP_100220571.1|WP_100220571.1	2	1
LIC-cDNA-nonpolyA	LIC	cDNA	nonpolyA	full-length	NC_005823.1	LIC_RS11675|LIC_RS11680	TRL-like family protein|TRL-like family protein	+|+	CDS|CDS	WP_000769736.1|WP_000720240.1	2	1
LIC-cDNA-nonpolyA	LIC	cDNA	nonpolyA	full-length	NC_005823.1	LIC_RS12310|LIC_RS12315	tRNA-Met|Cys-rich protein	+|+	tRNA|CDS	|WP_000172772.1	2	2
LIC-cDNA-nonpolyA	LIC	cDNA	nonpolyA	full-length	NC_005823.1	LIC_RS13510|LIC_RS13515	pentapeptide repeat-containing protein|hypothetical protein	+|+	CDS|CDS	WP_000115243.1|WP_000802251.1	2	1
LIC-cDNA-nonpolyA	LIC	cDNA	nonpolyA	full-length	NC_005823.1	LIC_RS14625|LIC_RS14630|LIC_RS14635	30S ribosomal protein S11|30S ribosomal protein S13|50S ribosomal protein L36	-|-|-	CDS|CDS|CDS	WP_000752686.1|WP_000090769.1|WP_000868428.1	3	1
LIC-cDNA-nonpolyA	LIC	cDNA	nonpolyA	full-length	NC_005823.1	LIC_RS14660|LIC_RS14665	50S ribosomal protein L30|30S ribosomal protein S5	-|-	CDS|CDS	WP_000427711.1|WP_000331210.1	2	1
LIC-cDNA-nonpolyA	LIC	cDNA	nonpolyA	full-length	NC_005823.1	LIC_RS14660|LIC_RS14665|LIC_RS14670	50S ribosomal protein L30|30S ribosomal protein S5|50S ribosomal protein L18	-|-|-	CDS|CDS|CDS	WP_000427711.1|WP_000331210.1|WP_000567189.1	3	2
LIC-cDNA-nonpolyA	LIC	cDNA	nonpolyA	full-length	NC_005823.1	LIC_RS14660|LIC_RS14665|LIC_RS14670|LIC_RS14675	50S ribosomal protein L30|30S ribosomal protein S5|50S ribosomal protein L18|50S ribosomal protein L6	-|-|-|-	CDS|CDS|CDS|CDS	WP_000427711.1|WP_000331210.1|WP_000567189.1|WP_000086547.1	4	1
LIC-cDNA-nonpolyA	LIC	cDNA	nonpolyA	full-length	NC_005823.1	LIC_RS17915|LIC_RS17915	IS3 family transposase|IS3 family transposase	-|-	CDS|CDS	WP_100221204.1|WP_100221204.1	2	1
LIC-cDNA-nonpolyA	LIC	cDNA	nonpolyA	full-length	NC_005823.1	LIC_RS17950|LIC_RS17950	IS3 family transposase|IS3 family transposase	-|-	CDS|CDS	WP_105291359.1|WP_105291359.1	2	1
LIC-cDNA-nonpolyA	LIC	cDNA	nonpolyA	full-length	NC_005824.1	LIC_RS18470|LIC_RS18475	hypothetical protein|hypothetical protein	+|+	CDS|CDS	WP_000626856.1|WP_001029784.1	2	1
LIC-cDNA-nonpolyA	LIC	cDNA	nonpolyA	full-length	NC_005824.1	LIC_RS19185|LIC_RS19190	hypothetical protein|hypothetical protein	+|+	CDS|CDS	WP_000266284.1|WP_001031000.1	2	1
LIC-cDNA-nonpolyA	LIC	cDNA	nonpolyA	raw	NC_005823.1	LIC_RS00140|LIC_RS00145	urate hydroxylase PuuD|cytochrome c	+|+	CDS|CDS	WP_000348685.1|WP_000703334.1	2	3
LIC-cDNA-nonpolyA	LIC	cDNA	nonpolyA	raw	NC_005823.1	LIC_RS00435|LIC_RS00440	tRNA-Ser|tRNA-Ser	-|-	tRNA|tRNA	|	2	1
LIC-cDNA-nonpolyA	LIC	cDNA	nonpolyA	raw	NC_005823.1	LIC_RS00660|LIC_RS00665	PilZ domain-containing protein|hypothetical protein	+|+	CDS|CDS	WP_001200973.1|WP_000689734.1	2	1
LIC-cDNA-nonpolyA	LIC	cDNA	nonpolyA	raw	NC_005823.1	LIC_RS00725|LIC_RS00730	(2Fe-2S)-binding protein|NADH-quinone oxidoreductase subunit I	+|+	CDS|CDS	WP_000238902.1|WP_000537600.1	2	2
LIC-cDNA-nonpolyA	LIC	cDNA	nonpolyA	raw	NC_005823.1	LIC_RS00750|LIC_RS00750	IS3-like element IS1500A family transposase|IS3-like element IS1500A family transposase	-|-	CDS|CDS	WP_105291360.1|WP_105291360.1	2	1
LIC-cDNA-nonpolyA	LIC	cDNA	nonpolyA	raw	NC_005823.1	LIC_RS00850|LIC_RS23225|LIC_RS00855|LIC_RS00860|LIC_RS00865|LIC_RS00870	host-nuclease inhibitor Gam family protein|hypothetical protein|hypothetical protein|hypothetical protein|hypothetical protein|hypothetical protein	-|-|-|-|-|-	CDS|CDS|CDS|CDS|CDS|CDS	|WP_001974253.1|WP_000566133.1|WP_000217778.1|WP_000808414.1|	6	1
LIC-cDNA-nonpolyA	LIC	cDNA	nonpolyA	raw	NC_005823.1	LIC_RS00865|LIC_RS00870	hypothetical protein|hypothetical protein	-|-	CDS|CDS	WP_000808414.1|	2	2
LIC-cDNA-nonpolyA	LIC	cDNA	nonpolyA	raw	NC_005823.1	LIC_RS01095|LIC_RS01100	cytochrome c oxidase subunit I|cytochrome c oxidase subunit 3 family protein	+|+	CDS|CDS	WP_000102005.1|WP_000100797.1	2	1
LIC-cDNA-nonpolyA	LIC	cDNA	nonpolyA	raw	NC_005823.1	LIC_RS01115|LIC_RS01120	transcriptional regulator|TRAM domain-containing protein	+|+	CDS|CDS	WP_000729197.1|WP_000581182.1	2	1
LIC-cDNA-nonpolyA	LIC	cDNA	nonpolyA	raw	NC_005823.1	LIC_RS01230|LIC_RS01235	cyclic nucleotide-binding domain-containing protein|DNA-3-methyladenine glycosylase	+|+	CDS|CDS	WP_000103068.1|WP_000098063.1	2	1
LIC-cDNA-nonpolyA	LIC	cDNA	nonpolyA	raw	NC_005823.1	LIC_RS01370|LIC_RS01375	tRNA-Arg|Crp/Fnr family transcriptional regulator	-|-	tRNA|CDS	|WP_000367409.1	2	2
LIC-cDNA-nonpolyA	LIC	cDNA	nonpolyA	raw	NC_005823.1	LIC_RS01865|LIC_RS01870	electron transfer flavoprotein subunit alpha/FixB family protein|electron transfer flavoprotein subunit beta/FixA family protein	-|-	CDS|CDS	WP_000072965.1|WP_000692396.1	2	2
LIC-cDNA-nonpolyA	LIC	cDNA	nonpolyA	raw	NC_005823.1	LIC_RS01880|LIC_RS01885	acyl-CoA dehydrogenase family protein|class I SAM-dependent methyltransferase	+|+	CDS|CDS	WP_001202091.1|WP_000087787.1	2	1
LIC-cDNA-nonpolyA	LIC	cDNA	nonpolyA	raw	NC_005823.1	LIC_RS02035|LIC_RS02040	sulfurtransferase|metallophosphoesterase	+|+	CDS|CDS	WP_000187969.1|WP_001228669.1	2	1
LIC-cDNA-nonpolyA	LIC	cDNA	nonpolyA	raw	NC_005823.1	LIC_RS02395|LIC_RS02400	VOC family protein|hypothetical protein	+|-	CDS|CDS	WP_001183065.1|WP_001235980.1	2	1
LIC-cDNA-nonpolyA	LIC	cDNA	nonpolyA	raw	NC_005823.1	LIC_RS02535|LIC_RS02540	hypothetical protein|hypothetical protein	-|-	CDS|CDS	WP_001021181.1|WP_002026245.1	2	1
LIC-cDNA-nonpolyA	LIC	cDNA	nonpolyA	raw	NC_005823.1	LIC_RS02865|LIC_RS02870	RdgB/HAM1 family non-canonical purine NTP pyrophosphatase|STAS domain-containing protein	-|-	CDS|CDS	WP_000828653.1|WP_000406975.1	2	1
LIC-cDNA-nonpolyA	LIC	cDNA	nonpolyA	raw	NC_005823.1	LIC_RS03110|LIC_RS03115	MaoC family dehydratase|MaoC family dehydratase N-terminal domain-containing protein	-|-	CDS|CDS	WP_000034360.1|WP_001274661.1	2	11
LIC-cDNA-nonpolyA	LIC	cDNA	nonpolyA	raw	NC_005823.1	LIC_RS03410|LIC_RS03415	SRPBCC family protein|SRPBCC family protein	-|-	CDS|CDS	WP_001057349.1|WP_000045629.1	2	1
LIC-cDNA-nonpolyA	LIC	cDNA	nonpolyA	raw	NC_005823.1	LIC_RS03430|LIC_RS03435	DoxX family protein|metalloregulator ArsR/SmtB family transcription factor	-|-	CDS|CDS	WP_001071058.1|WP_000250565.1	2	1
LIC-cDNA-nonpolyA	LIC	cDNA	nonpolyA	raw	NC_005823.1	LIC_RS03855|LIC_RS03860	tRNA-Thr|tRNA-Trp	+|+	tRNA|tRNA	|	2	7
LIC-cDNA-nonpolyA	LIC	cDNA	nonpolyA	raw	NC_005823.1	LIC_RS03855|LIC_RS03860|LIC_RS03865	tRNA-Thr|tRNA-Trp|preprotein translocase subunit SecE	+|+|+	tRNA|tRNA|CDS	||WP_000869352.1	3	14
LIC-cDNA-nonpolyA	LIC	cDNA	nonpolyA	raw	NC_005823.1	LIC_RS03855|LIC_RS03860|LIC_RS03865|LIC_RS03870	tRNA-Thr|tRNA-Trp|preprotein translocase subunit SecE|transcription termination/antitermination protein NusG	+|+|+|+	tRNA|tRNA|CDS|CDS	||WP_000869352.1|WP_000536871.1	4	7
LIC-cDNA-nonpolyA	LIC	cDNA	nonpolyA	raw	NC_005823.1	LIC_RS03855|LIC_RS03860|LIC_RS03865|LIC_RS03870|LIC_RS03875	tRNA-Thr|tRNA-Trp|preprotein translocase subunit SecE|transcription termination/antitermination protein NusG|50S ribosomal protein L11	+|+|+|+|+	tRNA|tRNA|CDS|CDS|CDS	||WP_000869352.1|WP_000536871.1|WP_000729204.1	5	3
LIC-cDNA-nonpolyA	LIC	cDNA	nonpolyA	raw	NC_005823.1	LIC_RS03865|LIC_RS03870|LIC_RS03875	preprotein translocase subunit SecE|transcription termination/antitermination protein NusG|50S ribosomal protein L11	+|+|+	CDS|CDS|CDS	WP_000869352.1|WP_000536871.1|WP_000729204.1	3	1
LIC-cDNA-nonpolyA	LIC	cDNA	nonpolyA	raw	NC_005823.1	LIC_RS03870|LIC_RS03875	transcription termination/antitermination protein NusG|50S ribosomal protein L11	+|+	CDS|CDS	WP_000536871.1|WP_000729204.1	2	1
LIC-cDNA-nonpolyA	LIC	cDNA	nonpolyA	raw	NC_005823.1	LIC_RS03885|LIC_RS03890	50S ribosomal protein L10|50S ribosomal protein L7/L12	+|+	CDS|CDS	WP_000013204.1|WP_000102400.1	2	1
LIC-cDNA-nonpolyA	LIC	cDNA	nonpolyA	raw	NC_005823.1	LIC_RS03905|LIC_RS03910	30S ribosomal protein S12|30S ribosomal protein S7	+|+	CDS|CDS	WP_001142358.1|WP_000091209.1	2	9
LIC-cDNA-nonpolyA	LIC	cDNA	nonpolyA	raw	NC_005823.1	LIC_RS03945|LIC_RS03950	50S ribosomal protein L13|30S ribosomal protein S9	+|+	CDS|CDS	WP_000115097.1|WP_001966744.1	2	2
LIC-cDNA-nonpolyA	LIC	cDNA	nonpolyA	raw	NC_005823.1	LIC_RS03980|LIC_RS03985	insulinase family protein|insulinase family protein	+|+	CDS|CDS	WP_000333575.1|WP_000649940.1	2	1
LIC-cDNA-nonpolyA	LIC	cDNA	nonpolyA	raw	NC_005823.1	LIC_RS04060|LIC_RS04065	endoflagellar filament sheath protein|flagellar filament outer layer protein Flaa	+|+	CDS|CDS	WP_001227585.1|WP_001972005.1	2	6
LIC-cDNA-nonpolyA	LIC	cDNA	nonpolyA	raw	NC_005823.1	LIC_RS04110|LIC_RS04115	hypothetical protein|hypothetical protein	+|+	CDS|CDS	WP_001211481.1|WP_000739865.1	2	5
LIC-cDNA-nonpolyA	LIC	cDNA	nonpolyA	raw	NC_005823.1	LIC_RS04110|LIC_RS04115|LIC_RS04120	hypothetical protein|hypothetical protein|hypothetical protein	+|+|+	CDS|CDS|CDS	WP_001211481.1|WP_000739865.1|WP_000783068.1	3	12
LIC-cDNA-nonpolyA	LIC	cDNA	nonpolyA	raw	NC_005823.1	LIC_RS04110|LIC_RS04115|LIC_RS04120|LIC_RS04125	hypothetical protein|hypothetical protein|hypothetical protein|hypothetical protein	+|+|+|+	CDS|CDS|CDS|CDS	WP_001211481.1|WP_000739865.1|WP_000783068.1|WP_001066717.1	4	1
LIC-cDNA-nonpolyA	LIC	cDNA	nonpolyA	raw	NC_005823.1	LIC_RS04670|LIC_RS04675	hypothetical protein|membrane protein	-|+	CDS|CDS	WP_000639745.1|WP_001972076.1	2	4
LIC-cDNA-nonpolyA	LIC	cDNA	nonpolyA	raw	NC_005823.1	LIC_RS04730|LIC_RS04735	SRPBCC family protein|hypothetical protein	+|+	CDS|CDS	WP_000126723.1|WP_001010929.1	2	3
LIC-cDNA-nonpolyA	LIC	cDNA	nonpolyA	raw	NC_005823.1	LIC_RS05060|LIC_RS05060	IS3 family transposase|IS3 family transposase	-|-	CDS|CDS	WP_105291363.1|WP_105291363.1	2	2
LIC-cDNA-nonpolyA	LIC	cDNA	nonpolyA	raw	NC_005823.1	LIC_RS05750|LIC_RS05755	sulfurtransferase|hypothetical protein	+|+	CDS|CDS	WP_001983600.1|WP_002971325.1	2	1
LIC-cDNA-nonpolyA	LIC	cDNA	nonpolyA	raw	NC_005823.1	LIC_RS05920|LIC_RS05925	M23 family metallopeptidase|haloacid dehalogenase-like hydrolase	+|+	CDS|CDS	WP_000824202.1|WP_000176746.1	2	1
LIC-cDNA-nonpolyA	LIC	cDNA	nonpolyA	raw	NC_005823.1	LIC_RS05985|LIC_RS05990	hypothetical protein|DUF1963 domain-containing protein	+|+	CDS|CDS	WP_001051299.1|WP_001084413.1	2	2
LIC-cDNA-nonpolyA	LIC	cDNA	nonpolyA	raw	NC_005823.1	LIC_RS06155|LIC_RS06160	hypothetical protein|pyridoxamine 5'-phosphate oxidase family protein	+|+	CDS|CDS	WP_000060053.1|WP_001974506.1	2	14
LIC-cDNA-nonpolyA	LIC	cDNA	nonpolyA	raw	NC_005823.1	LIC_RS06155|LIC_RS06160|LIC_RS06165	hypothetical protein|pyridoxamine 5'-phosphate oxidase family protein|GAF domain-containing protein	+|+|+	CDS|CDS|CDS	WP_000060053.1|WP_001974506.1|WP_001974549.1	3	3
LIC-cDNA-nonpolyA	LIC	cDNA	nonpolyA	raw	NC_005823.1	LIC_RS06215|LIC_RS06220	tRNA-Leu|PaaI family thioesterase	-|-	tRNA|CDS	|WP_000648186.1	2	4
LIC-cDNA-nonpolyA	LIC	cDNA	nonpolyA	raw	NC_005823.1	LIC_RS06370|LIC_RS06375	ATP synthase F0 subunit C|F0F1 ATP synthase subunit B	+|+	CDS|CDS	WP_000394249.1|WP_000243426.1	2	1
LIC-cDNA-nonpolyA	LIC	cDNA	nonpolyA	raw	NC_005823.1	LIC_RS06370|LIC_RS06375|LIC_RS06380	ATP synthase F0 subunit C|F0F1 ATP synthase subunit B|ATP synthase F1 subunit delta	+|+|+	CDS|CDS|CDS	WP_000394249.1|WP_000243426.1|WP_000999999.1	3	6
LIC-cDNA-nonpolyA	LIC	cDNA	nonpolyA	raw	NC_005823.1	LIC_RS06795|LIC_RS06800	flagellar basal-body rod protein FlgG|flagellar basal body P-ring formation chaperone FlgA	+|+	CDS|CDS	WP_001257272.1|WP_001020205.1	2	17
LIC-cDNA-nonpolyA	LIC	cDNA	nonpolyA	raw	NC_005823.1	LIC_RS06795|LIC_RS06800|LIC_RS06805	flagellar basal-body rod protein FlgG|flagellar basal body P-ring formation chaperone FlgA|flagellar basal body L-ring protein FlgH	+|+|+	CDS|CDS|CDS	WP_001257272.1|WP_001020205.1|WP_000666973.1	3	3
LIC-cDNA-nonpolyA	LIC	cDNA	nonpolyA	raw	NC_005823.1	LIC_RS06795|LIC_RS06800|LIC_RS06805|LIC_RS06810	flagellar basal-body rod protein FlgG|flagellar basal body P-ring formation chaperone FlgA|flagellar basal body L-ring protein FlgH|flagellar basal body P-ring protein FlgI	+|+|+|+	CDS|CDS|CDS|CDS	WP_001257272.1|WP_001020205.1|WP_000666973.1|WP_000838056.1	4	1
LIC-cDNA-nonpolyA	LIC	cDNA	nonpolyA	raw	NC_005823.1	LIC_RS06850|LIC_RS06855	chaperonin GroEL|co-chaperone GroES	-|-	CDS|CDS	WP_001029963.1|WP_000146552.1	2	1
LIC-cDNA-nonpolyA	LIC	cDNA	nonpolyA	raw	NC_005823.1	LIC_RS06950|LIC_RS06955	methionine adenosyltransferase|transketolase family protein	+|+	CDS|CDS	WP_000053346.1|WP_000501205.1	2	1
LIC-cDNA-nonpolyA	LIC	cDNA	nonpolyA	raw	NC_005823.1	LIC_RS07245|LIC_RS07250	arylesterase|tRNA-Gly	+|+	CDS|tRNA	WP_000458621.1|	2	1
LIC-cDNA-nonpolyA	LIC	cDNA	nonpolyA	raw	NC_005823.1	LIC_RS07250|LIC_RS07255	tRNA-Gly|trigger factor	+|+	tRNA|CDS	|WP_000384982.1	2	1
LIC-cDNA-nonpolyA	LIC	cDNA	nonpolyA	raw	NC_005823.1	LIC_RS07385|LIC_RS07390	DUF3347 domain-containing protein|four-helix bundle copper-binding protein	-|-	CDS|CDS	WP_000810437.1|WP_000957839.1	2	6
LIC-cDNA-nonpolyA	LIC	cDNA	nonpolyA	raw	NC_005823.1	LIC_RS07680|LIC_RS07685	hypothetical protein|type I methionyl aminopeptidase	+|+	CDS|CDS	WP_000907541.1|WP_002077265.1	2	14
LIC-cDNA-nonpolyA	LIC	cDNA	nonpolyA	raw	NC_005823.1	LIC_RS07680|LIC_RS07685|LIC_RS07690	hypothetical protein|type I methionyl aminopeptidase|DUF350 domain-containing protein	+|+|+	CDS|CDS|CDS	WP_000907541.1|WP_002077265.1|WP_000425207.1	3	1
LIC-cDNA-nonpolyA	LIC	cDNA	nonpolyA	raw	NC_005823.1	LIC_RS07755|LIC_RS07760	tRNA-Ala|hypothetical protein	-|+	tRNA|CDS	|WP_000004280.1	2	5
LIC-cDNA-nonpolyA	LIC	cDNA	nonpolyA	raw	NC_005823.1	LIC_RS07970|LIC_RS07975	30S ribosomal protein S16|KH domain-containing protein	+|+	CDS|CDS	WP_000240010.1|WP_000391865.1	2	5
LIC-cDNA-nonpolyA	LIC	cDNA	nonpolyA	raw	NC_005823.1	LIC_RS08170|LIC_RS08175	Smr/MutS family protein|2-isopropylmalate synthase	+|+	CDS|CDS	WP_000730539.1|WP_000169688.1	2	1
LIC-cDNA-nonpolyA	LIC	cDNA	nonpolyA	raw	NC_005823.1	LIC_RS08300|LIC_RS08305	MotA/TolQ/ExbB proton channel family protein|biopolymer transporter ExbD	+|+	CDS|CDS	WP_000477701.1|WP_000672100.1	2	1
LIC-cDNA-nonpolyA	LIC	cDNA	nonpolyA	raw	NC_005823.1	LIC_RS08320|LIC_RS08325	hypothetical protein|3'(2')%2C5'-bisphosphate nucleotidase CysQ	+|+	CDS|CDS	WP_000721620.1|WP_001084700.1	2	4
LIC-cDNA-nonpolyA	LIC	cDNA	nonpolyA	raw	NC_005823.1	LIC_RS08440|LIC_RS08445	hypothetical protein|fructose-6-phosphate aldolase	-|-	CDS|CDS	WP_000021495.1|WP_000424879.1	2	1
LIC-cDNA-nonpolyA	LIC	cDNA	nonpolyA	raw	NC_005823.1	LIC_RS08470|LIC_RS08475	flagellar export chaperone FliS|hypothetical protein	+|+	CDS|CDS	WP_000050477.1|WP_001281703.1	2	1
LIC-cDNA-nonpolyA	LIC	cDNA	nonpolyA	raw	NC_005823.1	LIC_RS08970|LIC_RS08975	peptide chain release factor-like protein|acyl-CoA thioesterase	-|-	CDS|CDS	WP_000168246.1|WP_000451642.1	2	1
LIC-cDNA-nonpolyA	LIC	cDNA	nonpolyA	raw	NC_005823.1	LIC_RS09325|LIC_RS09330	tRNA-Leu|tRNA-Cys	-|-	tRNA|tRNA	|	2	1
LIC-cDNA-nonpolyA	LIC	cDNA	nonpolyA	raw	NC_005823.1	LIC_RS09610|LIC_RS09615	c-type cytochrome|hypothetical protein	+|+	CDS|CDS	WP_000719850.1|WP_000914999.1	2	1
LIC-cDNA-nonpolyA	LIC	cDNA	nonpolyA	raw	NC_005823.1	LIC_RS09855|LIC_RS09860	hypothetical protein|ribonuclease HI family protein	+|+	CDS|CDS	WP_000549325.1|WP_000628813.1	2	2
LIC-cDNA-nonpolyA	LIC	cDNA	nonpolyA	raw	NC_005823.1	LIC_RS09910|LIC_RS09915	hypothetical protein|hypothetical protein	-|-	CDS|CDS	WP_000868435.1|WP_001278053.1	2	1
LIC-cDNA-nonpolyA	LIC	cDNA	nonpolyA	raw	NC_005823.1	LIC_RS10065|LIC_RS10070	DUF151 domain-containing protein|hypothetical protein	+|+	CDS|CDS	WP_000366622.1|WP_000099422.1	2	1
LIC-cDNA-nonpolyA	LIC	cDNA	nonpolyA	raw	NC_005823.1	LIC_RS10080|LIC_RS10085	hypothetical protein|hypothetical protein	-|-	CDS|CDS	WP_000616810.1|WP_000982211.1	2	1
LIC-cDNA-nonpolyA	LIC	cDNA	nonpolyA	raw	NC_005823.1	LIC_RS10130|LIC_RS10135	hypothetical protein|RNA-binding protein	-|-	CDS|CDS	WP_000537158.1|WP_001028883.1	2	1
LIC-cDNA-nonpolyA	LIC	cDNA	nonpolyA	raw	NC_005823.1	LIC_RS10230|LIC_RS10235	hypothetical protein|DMP19 family protein	-|-	CDS|CDS	WP_000820621.1|WP_001038648.1	2	3
LIC-cDNA-nonpolyA	LIC	cDNA	nonpolyA	raw	NC_005823.1	LIC_RS10505|LIC_RS10505	IS3 family transposase|IS3 family transposase	-|-	CDS|CDS	WP_100220571.1|WP_100220571.1	2	3
LIC-cDNA-nonpolyA	LIC	cDNA	nonpolyA	raw	NC_005823.1	LIC_RS10690|LIC_RS10695	triose-phosphate isomerase|preprotein translocase subunit SecG	+|+	CDS|CDS	WP_001232578.1|WP_000931842.1	2	1
LIC-cDNA-nonpolyA	LIC	cDNA	nonpolyA	raw	NC_005823.1	LIC_RS10695|LIC_RS10700	preprotein translocase subunit SecG|hypothetical protein	+|+	CDS|CDS	WP_000931842.1|WP_001968241.1	2	2
LIC-cDNA-nonpolyA	LIC	cDNA	nonpolyA	raw	NC_005823.1	LIC_RS11065|LIC_RS11070	acylneuraminate cytidylyltransferase family protein|DegT/DnrJ/EryC1/StrS family aminotransferase	-|-	CDS|CDS	WP_001046757.1|WP_000346036.1	2	1
LIC-cDNA-nonpolyA	LIC	cDNA	nonpolyA	raw	NC_005823.1	LIC_RS11180|LIC_RS11185	class I SAM-dependent methyltransferase|NUDIX domain-containing protein	-|-	CDS|CDS	WP_000517242.1|WP_001088866.1	2	1
LIC-cDNA-nonpolyA	LIC	cDNA	nonpolyA	raw	NC_005823.1	LIC_RS11375|LIC_RS11380	DUF3015 domain-containing protein|DUF3015 domain-containing protein	+|+	CDS|CDS	WP_000746232.1|WP_000732920.1	2	76
LIC-cDNA-nonpolyA	LIC	cDNA	nonpolyA	raw	NC_005823.1	LIC_RS11675|LIC_RS11680	TRL-like family protein|TRL-like family protein	+|+	CDS|CDS	WP_000769736.1|WP_000720240.1	2	5
LIC-cDNA-nonpolyA	LIC	cDNA	nonpolyA	raw	NC_005823.1	LIC_RS11675|LIC_RS11680|LIC_RS11685	TRL-like family protein|TRL-like family protein|TRL-like family protein	+|+|+	CDS|CDS|CDS	WP_000769736.1|WP_000720240.1|WP_000713555.1	3	89
LIC-cDNA-nonpolyA	LIC	cDNA	nonpolyA	raw	NC_005823.1	LIC_RS11910|LIC_RS11910	IS3 family transposase|IS3 family transposase	-|-	CDS|CDS	WP_100207446.1|WP_100207446.1	2	4
LIC-cDNA-nonpolyA	LIC	cDNA	nonpolyA	raw	NC_005823.1	LIC_RS11950|LIC_RS11955	hypothetical protein|hypothetical protein	-|-	CDS|CDS	WP_000734588.1|WP_000862513.1	2	1
LIC-cDNA-nonpolyA	LIC	cDNA	nonpolyA	raw	NC_005823.1	LIC_RS12255|LIC_RS12260	STAS domain-containing protein|hypothetical protein	+|+	CDS|CDS	WP_000908508.1|WP_000683163.1	2	1
LIC-cDNA-nonpolyA	LIC	cDNA	nonpolyA	raw	NC_005823.1	LIC_RS12310|LIC_RS12315	tRNA-Met|Cys-rich protein	+|+	tRNA|CDS	|WP_000172772.1	2	33
LIC-cDNA-nonpolyA	LIC	cDNA	nonpolyA	raw	NC_005823.1	LIC_RS12570|LIC_RS12575	5-formyltetrahydrofolate cyclo-ligase|cell division protein ZapA	-|-	CDS|CDS	WP_000776292.1|WP_000365849.1	2	2
LIC-cDNA-nonpolyA	LIC	cDNA	nonpolyA	raw	NC_005823.1	LIC_RS12585|LIC_RS12590	50S ribosomal protein L20|50S ribosomal protein L35	-|-	CDS|CDS	WP_001136837.1|WP_001125262.1	2	1
LIC-cDNA-nonpolyA	LIC	cDNA	nonpolyA	raw	NC_005823.1	LIC_RS12735|LIC_RS12740	hypothetical protein|sigma-70 family RNA polymerase sigma factor	-|-	CDS|CDS	WP_000733128.1|WP_000378482.1	2	2
LIC-cDNA-nonpolyA	LIC	cDNA	nonpolyA	raw	NC_005823.1	LIC_RS13185|LIC_RS13190	ADP-forming succinate--CoA ligase subunit beta|succinate--CoA ligase subunit alpha	+|+	CDS|CDS	WP_000690686.1|WP_000279904.1	2	1
LIC-cDNA-nonpolyA	LIC	cDNA	nonpolyA	raw	NC_005823.1	LIC_RS13460|LIC_RS13465	crotonase/enoyl-CoA hydratase family protein|hypothetical protein	+|-	CDS|CDS	WP_000848056.1|WP_001024527.1	2	2
LIC-cDNA-nonpolyA	LIC	cDNA	nonpolyA	raw	NC_005823.1	LIC_RS13510|LIC_RS13515	pentapeptide repeat-containing protein|hypothetical protein	+|+	CDS|CDS	WP_000115243.1|WP_000802251.1	2	1
LIC-cDNA-nonpolyA	LIC	cDNA	nonpolyA	raw	NC_005823.1	LIC_RS13615|LIC_RS13620	AbrB/MazE/SpoVT family DNA-binding domain-containing protein|type II toxin-antitoxin system VapC family toxin	+|+	CDS|CDS	WP_001192484.1|WP_000281042.1	2	5
LIC-cDNA-nonpolyA	LIC	cDNA	nonpolyA	raw	NC_005823.1	LIC_RS13615|LIC_RS13620|LIC_RS13625	AbrB/MazE/SpoVT family DNA-binding domain-containing protein|type II toxin-antitoxin system VapC family toxin|hypothetical protein	+|+|+	CDS|CDS|CDS	WP_001192484.1|WP_000281042.1|WP_000479559.1	3	1
LIC-cDNA-nonpolyA	LIC	cDNA	nonpolyA	raw	NC_005823.1	LIC_RS14050|LIC_RS14055	MarR family transcriptional regulator|MaoC family dehydratase	-|-	CDS|CDS	WP_000074962.1|WP_001151672.1	2	5
LIC-cDNA-nonpolyA	LIC	cDNA	nonpolyA	raw	NC_005823.1	LIC_RS14245|LIC_RS14250	50S ribosomal protein L27|ribosomal-processing cysteine protease Prp	-|-	CDS|CDS	WP_000940600.1|WP_000619383.1	2	2
LIC-cDNA-nonpolyA	LIC	cDNA	nonpolyA	raw	NC_005823.1	LIC_RS14245|LIC_RS14250|LIC_RS14255	50S ribosomal protein L27|ribosomal-processing cysteine protease Prp|50S ribosomal protein L21	-|-|-	CDS|CDS|CDS	WP_000940600.1|WP_000619383.1|WP_000270913.1	3	1
LIC-cDNA-nonpolyA	LIC	cDNA	nonpolyA	raw	NC_005823.1	LIC_RS14415|LIC_RS14420|LIC_RS14425	hypothetical protein|hypothetical protein|hypothetical protein	-|-|-	CDS|CDS|CDS	WP_000498075.1|WP_002141450.1|WP_000361891.1	3	2
LIC-cDNA-nonpolyA	LIC	cDNA	nonpolyA	raw	NC_005823.1	LIC_RS14610|LIC_RS14615	50S ribosomal protein L17|DNA-directed RNA polymerase subunit alpha	-|-	CDS|CDS	WP_001042619.1|WP_000054108.1	2	3
LIC-cDNA-nonpolyA	LIC	cDNA	nonpolyA	raw	NC_005823.1	LIC_RS14625|LIC_RS14630|LIC_RS14635	30S ribosomal protein S11|30S ribosomal protein S13|50S ribosomal protein L36	-|-|-	CDS|CDS|CDS	WP_000752686.1|WP_000090769.1|WP_000868428.1	3	1
LIC-cDNA-nonpolyA	LIC	cDNA	nonpolyA	raw	NC_005823.1	LIC_RS14655|LIC_RS14660	50S ribosomal protein L15|50S ribosomal protein L30	-|-	CDS|CDS	WP_000712192.1|WP_000427711.1	2	4
LIC-cDNA-nonpolyA	LIC	cDNA	nonpolyA	raw	NC_005823.1	LIC_RS14655|LIC_RS14660|LIC_RS14665|LIC_RS14670	50S ribosomal protein L15|50S ribosomal protein L30|30S ribosomal protein S5|50S ribosomal protein L18	-|-|-|-	CDS|CDS|CDS|CDS	WP_000712192.1|WP_000427711.1|WP_000331210.1|WP_000567189.1	4	2
LIC-cDNA-nonpolyA	LIC	cDNA	nonpolyA	raw	NC_005823.1	LIC_RS14660|LIC_RS14665	50S ribosomal protein L30|30S ribosomal protein S5	-|-	CDS|CDS	WP_000427711.1|WP_000331210.1	2	5
LIC-cDNA-nonpolyA	LIC	cDNA	nonpolyA	raw	NC_005823.1	LIC_RS14660|LIC_RS14665|LIC_RS14670	50S ribosomal protein L30|30S ribosomal protein S5|50S ribosomal protein L18	-|-|-	CDS|CDS|CDS	WP_000427711.1|WP_000331210.1|WP_000567189.1	3	1
LIC-cDNA-nonpolyA	LIC	cDNA	nonpolyA	raw	NC_005823.1	LIC_RS14660|LIC_RS14665|LIC_RS14670|LIC_RS14675	50S ribosomal protein L30|30S ribosomal protein S5|50S ribosomal protein L18|50S ribosomal protein L6	-|-|-|-	CDS|CDS|CDS|CDS	WP_000427711.1|WP_000331210.1|WP_000567189.1|WP_000086547.1	4	2
LIC-cDNA-nonpolyA	LIC	cDNA	nonpolyA	raw	NC_005823.1	LIC_RS14665|LIC_RS14670|LIC_RS14675	30S ribosomal protein S5|50S ribosomal protein L18|50S ribosomal protein L6	-|-|-	CDS|CDS|CDS	WP_000331210.1|WP_000567189.1|WP_000086547.1	3	1
LIC-cDNA-nonpolyA	LIC	cDNA	nonpolyA	raw	NC_005823.1	LIC_RS14690|LIC_RS14695	50S ribosomal protein L5|50S ribosomal protein L24	-|-	CDS|CDS	WP_000741297.1|WP_001096782.1	2	1
LIC-cDNA-nonpolyA	LIC	cDNA	nonpolyA	raw	NC_005823.1	LIC_RS14750|LIC_RS14755	50S ribosomal protein L3|30S ribosomal protein S10	-|-	CDS|CDS	WP_001051846.1|WP_000918607.1	2	1
LIC-cDNA-nonpolyA	LIC	cDNA	nonpolyA	raw	NC_005823.1	LIC_RS14750|LIC_RS14755|LIC_RS14760	50S ribosomal protein L3|30S ribosomal protein S10|elongation factor Tu	-|-|-	CDS|CDS|CDS	WP_001051846.1|WP_000918607.1|WP_001040571.1	3	1
LIC-cDNA-nonpolyA	LIC	cDNA	nonpolyA	raw	NC_005823.1	LIC_RS14755|LIC_RS14760	30S ribosomal protein S10|elongation factor Tu	-|-	CDS|CDS	WP_000918607.1|WP_001040571.1	2	1
LIC-cDNA-nonpolyA	LIC	cDNA	nonpolyA	raw	NC_005823.1	LIC_RS14975|LIC_RS14980|LIC_RS14985	CRISPR-associated protein Cas4|type I-C CRISPR-associated endonuclease Cas1c|CRISPR-associated endonuclease Cas2	+|+|+	CDS|CDS|CDS	WP_000491828.1|WP_080011780.1|WP_000469997.1	3	2
LIC-cDNA-nonpolyA	LIC	cDNA	nonpolyA	raw	NC_005823.1	LIC_RS14995|LIC_RS15000	hypothetical protein|hypothetical protein	-|+	CDS|CDS	WP_000058776.1|WP_002074435.1	2	1
LIC-cDNA-nonpolyA	LIC	cDNA	nonpolyA	raw	NC_005823.1	LIC_RS15025|LIC_RS15030	citrate synthase|HEPN domain-containing protein	+|+	CDS|CDS	WP_001288561.1|	2	1
LIC-cDNA-nonpolyA	LIC	cDNA	nonpolyA	raw	NC_005823.1	LIC_RS15085|LIC_RS15090	HNH endonuclease|class I mannose-6-phosphate isomerase	-|-	CDS|CDS	WP_000433083.1|WP_001174417.1	2	1
LIC-cDNA-nonpolyA	LIC	cDNA	nonpolyA	raw	NC_005823.1	LIC_RS15735|LIC_RS15740	YfeK family protein|hypothetical protein	-|-	CDS|CDS	WP_000619739.1|WP_000280393.1	2	1
LIC-cDNA-nonpolyA	LIC	cDNA	nonpolyA	raw	NC_005823.1	LIC_RS15935|LIC_RS15940|LIC_RS15945	tRNA-Pro|tRNA-Arg|tRNA-His	+|+|+	tRNA|tRNA|tRNA	||	3	1
LIC-cDNA-nonpolyA	LIC	cDNA	nonpolyA	raw	NC_005823.1	LIC_RS16370|LIC_RS16375	glycerophosphodiester phosphodiesterase|hypothetical protein	-|-	CDS|CDS	WP_000572014.1|WP_000414808.1	2	1
LIC-cDNA-nonpolyA	LIC	cDNA	nonpolyA	raw	NC_005823.1	LIC_RS16505|LIC_RS16510	RibD family protein|(2Fe-2S)-binding protein	-|-	CDS|CDS	WP_001087012.1|WP_000378416.1	2	1
LIC-cDNA-nonpolyA	LIC	cDNA	nonpolyA	raw	NC_005823.1	LIC_RS16750|LIC_RS16755	LEA type 2 family protein|zinc-binding dehydrogenase	-|-	CDS|CDS	WP_000798179.1|WP_001053085.1	2	1
LIC-cDNA-nonpolyA	LIC	cDNA	nonpolyA	raw	NC_005823.1	LIC_RS16900|LIC_RS16905|LIC_RS16910	hypothetical protein|RNA polymerase sigma factor|hypothetical protein	-|-|-	CDS|CDS|CDS	WP_000445427.1|WP_000435437.1|WP_001050790.1	3	3
LIC-cDNA-nonpolyA	LIC	cDNA	nonpolyA	raw	NC_005823.1	LIC_RS16905|LIC_RS16910	RNA polymerase sigma factor|hypothetical protein	-|-	CDS|CDS	WP_000435437.1|WP_001050790.1	2	1
LIC-cDNA-nonpolyA	LIC	cDNA	nonpolyA	raw	NC_005823.1	LIC_RS17380|LIC_RS17380	IS3 family transposase|IS3 family transposase	-|-	CDS|CDS	WP_100207460.1|WP_100207460.1	2	4
LIC-cDNA-nonpolyA	LIC	cDNA	nonpolyA	raw	NC_005823.1	LIC_RS17525|LIC_RS17530	SRPBCC family protein|metalloregulator ArsR/SmtB family transcription factor	-|-	CDS|CDS	WP_000620895.1|WP_000965471.1	2	1
LIC-cDNA-nonpolyA	LIC	cDNA	nonpolyA	raw	NC_005823.1	LIC_RS17655|LIC_RS17660	ABC transporter ATP-binding protein|ABC transporter permease	+|+	CDS|CDS	WP_001052498.1|WP_000809382.1	2	1
LIC-cDNA-nonpolyA	LIC	cDNA	nonpolyA	raw	NC_005823.1	LIC_RS17735|LIC_RS17740	carbon storage regulator CsrA|flagellar assembly protein FliW	-|-	CDS|CDS	WP_000960595.1|WP_000510649.1	2	2
LIC-cDNA-nonpolyA	LIC	cDNA	nonpolyA	raw	NC_005823.1	LIC_RS17900|LIC_RS17905	M23 family metallopeptidase|polymer-forming cytoskeletal protein	+|+	CDS|CDS	WP_000351651.1|WP_000246073.1	2	1
LIC-cDNA-nonpolyA	LIC	cDNA	nonpolyA	raw	NC_005823.1	LIC_RS17915|LIC_RS17915	IS3 family transposase|IS3 family transposase	-|-	CDS|CDS	WP_100221204.1|WP_100221204.1	2	5
LIC-cDNA-nonpolyA	LIC	cDNA	nonpolyA	raw	NC_005823.1	LIC_RS17950|LIC_RS17950	IS3 family transposase|IS3 family transposase	-|-	CDS|CDS	WP_105291359.1|WP_105291359.1	2	9
LIC-cDNA-nonpolyA	LIC	cDNA	nonpolyA	raw	NC_005823.1	LIC_RS19955|LIC_RS01110	hypothetical protein|hypothetical protein	-|+	CDS|CDS	WP_001972857.1|WP_001179446.1	2	1
LIC-cDNA-nonpolyA	LIC	cDNA	nonpolyA	raw	NC_005823.1	LIC_RS20030|LIC_RS01895	O-methyltransferase|O-methyltransferase	+|+	CDS|CDS	WP_002084289.1|WP_080011856.1	2	1
LIC-cDNA-nonpolyA	LIC	cDNA	nonpolyA	raw	NC_005823.1	LIC_RS20880|LIC_RS08815	hypothetical protein|peptidoglycan recognition protein family protein	+|-	CDS|CDS	WP_011172222.1|WP_000627663.1	2	1
LIC-cDNA-nonpolyA	LIC	cDNA	nonpolyA	raw	NC_005823.1	LIC_RS21515|LIC_RS14690|LIC_RS14695|LIC_RS14700	type Z 30S ribosomal protein S14|50S ribosomal protein L5|50S ribosomal protein L24|50S ribosomal protein L14	-|-|-|-	CDS|CDS|CDS|CDS	WP_002153498.1|WP_000741297.1|WP_001096782.1|WP_000615917.1	4	1
LIC-cDNA-nonpolyA	LIC	cDNA	nonpolyA	raw	NC_005823.1	LIC_RS23110|LIC_RS23285	hypothetical protein|hypothetical protein	+|-	CDS|CDS	WP_162467463.1|WP_000856890.1	2	2
LIC-cDNA-nonpolyA	LIC	cDNA	nonpolyA	raw	NC_005823.1	LIC_RS23240|LIC_RS01085	hypothetical protein|SCO family protein	+|+	CDS|CDS	WP_001978622.1|WP_000885550.1	2	5
LIC-cDNA-nonpolyA	LIC	cDNA	nonpolyA	raw	NC_005823.1	LIC_RS23370|LIC_RS15165	hypothetical protein|hypothetical protein	-|-	CDS|CDS	WP_000752813.1|WP_001052862.1	2	1
LIC-cDNA-nonpolyA	LIC	cDNA	nonpolyA	raw	NC_005823.1	LIC_RS23385|LIC_RS16800	hypothetical protein|hypothetical protein	+|+	CDS|CDS	WP_000691535.1|WP_001067616.1	2	2
LIC-cDNA-nonpolyA	LIC	cDNA	nonpolyA	raw	NC_005823.1	LIC_RS23385|LIC_RS16800|LIC_RS16805	hypothetical protein|hypothetical protein|RNA polymerase sigma factor	+|+|+	CDS|CDS|CDS	WP_000691535.1|WP_001067616.1|WP_001209037.1	3	1
LIC-cDNA-nonpolyA	LIC	cDNA	nonpolyA	raw	NC_005824.1	LIC_RS18105|LIC_RS18110	SDR family oxidoreductase|low molecular weight phosphotyrosine protein phosphatase	+|+	CDS|CDS	WP_000800040.1|WP_000229001.1	2	1
LIC-cDNA-nonpolyA	LIC	cDNA	nonpolyA	raw	NC_005824.1	LIC_RS18235|LIC_RS18240	ATP-binding protein|hypothetical protein	+|+	CDS|CDS	WP_000076448.1|WP_000012417.1	2	2
LIC-cDNA-nonpolyA	LIC	cDNA	nonpolyA	raw	NC_005824.1	LIC_RS18470|LIC_RS18475	hypothetical protein|hypothetical protein	+|+	CDS|CDS	WP_000626856.1|WP_001029784.1	2	2
LIC-cDNA-nonpolyA	LIC	cDNA	nonpolyA	raw	NC_005824.1	LIC_RS18490|LIC_RS18495|LIC_RS18500	shikimate kinase|HDOD domain-containing protein|chemotaxis protein CheD	-|-|-	CDS|CDS|CDS	WP_000739193.1|WP_000659900.1|WP_000956231.1	3	1
LIC-cDNA-nonpolyA	LIC	cDNA	nonpolyA	raw	NC_005824.1	LIC_RS18890|LIC_RS18895	TraR/DksA family transcriptional regulator|50S ribosomal protein L33	-|-	CDS|CDS	WP_000125527.1|WP_001206796.1	2	5
LIC-cDNA-nonpolyA	LIC	cDNA	nonpolyA	raw	NC_005824.1	LIC_RS18940|LIC_RS18945	FecR domain-containing protein|hypothetical protein	-|-	CDS|CDS	WP_000723989.1|WP_001068355.1	2	1
LIC-cDNA-nonpolyA	LIC	cDNA	nonpolyA	raw	NC_005824.1	LIC_RS18995|LIC_RS19000	hypothetical protein|C39 family peptidase	+|+	CDS|CDS	WP_001049247.1|WP_001221434.1	2	2
LIC-cDNA-nonpolyA	LIC	cDNA	nonpolyA	raw	NC_005824.1	LIC_RS19185|LIC_RS19190	hypothetical protein|hypothetical protein	+|+	CDS|CDS	WP_000266284.1|WP_001031000.1	2	1
LIC-cDNA-nonpolyA	LIC	cDNA	nonpolyA	raw	NC_005824.1	LIC_RS19260|LIC_RS19265	hypothetical protein|ABC transporter substrate-binding protein	-|-	CDS|CDS	WP_000037749.1|WP_000011406.1	2	1
LIC-cDNA-nonpolyA	LIC	cDNA	nonpolyA	raw	NC_005824.1	LIC_RS19330|LIC_RS19335	hypothetical protein|hypothetical protein	-|-	CDS|CDS	WP_000364367.1|WP_001104042.1	2	4
LIC-cDNA-nonpolyA	LIC	cDNA	nonpolyA	raw	NC_005824.1	LIC_RS19340|LIC_RS19345	DUF883 family protein|hypothetical protein	+|+	CDS|CDS	WP_000157329.1|WP_001085583.1	2	2
LIC-cDNA-nonpolyA	LIC	cDNA	nonpolyA	raw	NC_005824.1	LIC_RS19340|LIC_RS19345|LIC_RS19350	DUF883 family protein|hypothetical protein|hypothetical protein	+|+|+	CDS|CDS|CDS	WP_000157329.1|WP_001085583.1|WP_000657755.1	3	6
LIC-cDNA-nonpolyA	LIC	cDNA	nonpolyA	raw	NC_005824.1	LIC_RS19340|LIC_RS19345|LIC_RS19350|LIC_RS19355	DUF883 family protein|hypothetical protein|hypothetical protein|cytochrome oxidase	+|+|+|+	CDS|CDS|CDS|CDS	WP_000157329.1|WP_001085583.1|WP_000657755.1|WP_000966580.1	4	2
LIC-cDNA-polyA	LIC	cDNA	polyA	full-length	NC_005823.1	LIC_RS00140|LIC_RS00145	urate hydroxylase PuuD|cytochrome c	+|+	CDS|CDS	WP_000348685.1|WP_000703334.1	2	7
LIC-cDNA-polyA	LIC	cDNA	polyA	full-length	NC_005823.1	LIC_RS00225|LIC_RS00230	M50 family metallopeptidase|SDR family oxidoreductase	+|+	CDS|CDS	WP_000528194.1|WP_000744700.1	2	1
LIC-cDNA-polyA	LIC	cDNA	polyA	full-length	NC_005823.1	LIC_RS00435|LIC_RS00440	tRNA-Ser|tRNA-Ser	-|-	tRNA|tRNA	|	2	2
LIC-cDNA-polyA	LIC	cDNA	polyA	full-length	NC_005823.1	LIC_RS00660|LIC_RS00665	PilZ domain-containing protein|hypothetical protein	+|+	CDS|CDS	WP_001200973.1|WP_000689734.1	2	2
LIC-cDNA-polyA	LIC	cDNA	polyA	full-length	NC_005823.1	LIC_RS00725|LIC_RS00730	(2Fe-2S)-binding protein|NADH-quinone oxidoreductase subunit I	+|+	CDS|CDS	WP_000238902.1|WP_000537600.1	2	1
LIC-cDNA-polyA	LIC	cDNA	polyA	full-length	NC_005823.1	LIC_RS00750|LIC_RS00750	IS3-like element IS1500A family transposase|IS3-like element IS1500A family transposase	-|-	CDS|CDS	WP_105291360.1|WP_105291360.1	2	3
LIC-cDNA-polyA	LIC	cDNA	polyA	full-length	NC_005823.1	LIC_RS00780|LIC_RS00785	5S ribosomal RNA|50S ribosomal protein L34	+|+	rRNA|CDS	|WP_000828326.1	2	1
LIC-cDNA-polyA	LIC	cDNA	polyA	full-length	NC_005823.1	LIC_RS00785|LIC_RS19935	50S ribosomal protein L34|ribonuclease P protein component	+|+	CDS|CDS	WP_000828326.1|WP_080010611.1	2	2
LIC-cDNA-polyA	LIC	cDNA	polyA	full-length	NC_005823.1	LIC_RS00785|LIC_RS19935|LIC_RS00800	50S ribosomal protein L34|ribonuclease P protein component|membrane protein insertion efficiency factor YidD	+|+|+	CDS|CDS|CDS	WP_000828326.1|WP_080010611.1|WP_001079197.1	3	1
LIC-cDNA-polyA	LIC	cDNA	polyA	full-length	NC_005823.1	LIC_RS00810|LIC_RS00815	Jag N-terminal domain-containing protein|tRNA uridine-5-carboxymethylaminomethyl(34) synthesis GTPase MnmE	+|+	CDS|CDS	WP_000432936.1|WP_001000160.1	2	1
LIC-cDNA-polyA	LIC	cDNA	polyA	full-length	NC_005823.1	LIC_RS00875|LIC_RS23230	helix-turn-helix transcriptional regulator|hypothetical protein	+|-	CDS|CDS	WP_000278251.1|WP_000449989.1	2	2
LIC-cDNA-polyA	LIC	cDNA	polyA	full-length	NC_005823.1	LIC_RS00905|LIC_RS00910	hypothetical protein|hypothetical protein	+|+	CDS|CDS	WP_001222829.1|WP_000869404.1	2	1
LIC-cDNA-polyA	LIC	cDNA	polyA	full-length	NC_005823.1	LIC_RS00905|LIC_RS00910|LIC_RS00915	hypothetical protein|hypothetical protein|DUF2586 family protein	+|+|+	CDS|CDS|CDS	WP_001222829.1|WP_000869404.1|WP_000103483.1	3	1
LIC-cDNA-polyA	LIC	cDNA	polyA	full-length	NC_005823.1	LIC_RS00905|LIC_RS00910|LIC_RS00915|LIC_RS00920|LIC_RS00925|LIC_RS23235	hypothetical protein|hypothetical protein|DUF2586 family protein|hypothetical protein|hypothetical protein|hypothetical protein	+|+|+|+|+|+	CDS|CDS|CDS|CDS|CDS|CDS	WP_001222829.1|WP_000869404.1|WP_000103483.1|WP_001162965.1|WP_001068672.1|WP_000291181.1	6	1
LIC-cDNA-polyA	LIC	cDNA	polyA	full-length	NC_005823.1	LIC_RS00925|LIC_RS23235	hypothetical protein|hypothetical protein	+|+	CDS|CDS	WP_001068672.1|WP_000291181.1	2	1
LIC-cDNA-polyA	LIC	cDNA	polyA	full-length	NC_005823.1	LIC_RS01030|LIC_RS01035	DUF1232 domain-containing protein|inositol monophosphatase	+|+	CDS|CDS	WP_001048896.1|WP_000050899.1	2	1
LIC-cDNA-polyA	LIC	cDNA	polyA	full-length	NC_005823.1	LIC_RS01115|LIC_RS01120	transcriptional regulator|TRAM domain-containing protein	+|+	CDS|CDS	WP_000729197.1|WP_000581182.1	2	1
LIC-cDNA-polyA	LIC	cDNA	polyA	full-length	NC_005823.1	LIC_RS01370|LIC_RS01375	tRNA-Arg|Crp/Fnr family transcriptional regulator	-|-	tRNA|CDS	|WP_000367409.1	2	1
LIC-cDNA-polyA	LIC	cDNA	polyA	full-length	NC_005823.1	LIC_RS01540|LIC_RS01545|LIC_RS01550	hypothetical protein|flagellar hook-basal body complex protein FliE|flagellar basal body rod protein FlgC	+|-|-	CDS|CDS|CDS	WP_000522883.1|WP_000405186.1|WP_000522494.1	3	1
LIC-cDNA-polyA	LIC	cDNA	polyA	full-length	NC_005823.1	LIC_RS01540|LIC_RS01545|LIC_RS01550|LIC_RS01555	hypothetical protein|flagellar hook-basal body complex protein FliE|flagellar basal body rod protein FlgC|flagellar basal body rod protein FlgB	+|-|-|-	CDS|CDS|CDS|CDS	WP_000522883.1|WP_000405186.1|WP_000522494.1|WP_000462091.1	4	3
LIC-cDNA-polyA	LIC	cDNA	polyA	full-length	NC_005823.1	LIC_RS01545|LIC_RS01550	flagellar hook-basal body complex protein FliE|flagellar basal body rod protein FlgC	-|-	CDS|CDS	WP_000405186.1|WP_000522494.1	2	1
LIC-cDNA-polyA	LIC	cDNA	polyA	full-length	NC_005823.1	LIC_RS01545|LIC_RS01550|LIC_RS01555	flagellar hook-basal body complex protein FliE|flagellar basal body rod protein FlgC|flagellar basal body rod protein FlgB	-|-|-	CDS|CDS|CDS	WP_000405186.1|WP_000522494.1|WP_000462091.1	3	9
LIC-cDNA-polyA	LIC	cDNA	polyA	full-length	NC_005823.1	LIC_RS01865|LIC_RS01870	electron transfer flavoprotein subunit alpha/FixB family protein|electron transfer flavoprotein subunit beta/FixA family protein	-|-	CDS|CDS	WP_000072965.1|WP_000692396.1	2	4
LIC-cDNA-polyA	LIC	cDNA	polyA	full-length	NC_005823.1	LIC_RS01880|LIC_RS01885	acyl-CoA dehydrogenase family protein|class I SAM-dependent methyltransferase	+|+	CDS|CDS	WP_001202091.1|WP_000087787.1	2	1
LIC-cDNA-polyA	LIC	cDNA	polyA	full-length	NC_005823.1	LIC_RS02070|LIC_RS02075	acetyl-CoA C-acetyltransferase|hypothetical protein	+|+	CDS|CDS	WP_000390637.1|WP_000777993.1	2	4
LIC-cDNA-polyA	LIC	cDNA	polyA	full-length	NC_005823.1	LIC_RS02095|LIC_RS02100	three-Cys-motif partner protein TcmP|phage Gp37/Gp68 family protein	+|+	CDS|CDS	WP_000389124.1|WP_000501018.1	2	1
LIC-cDNA-polyA	LIC	cDNA	polyA	full-length	NC_005823.1	LIC_RS02110|LIC_RS02115	6%2C7-dimethyl-8-ribityllumazine synthase|transcription antitermination factor NusB	+|+	CDS|CDS	WP_000613920.1|WP_001276210.1	2	2
LIC-cDNA-polyA	LIC	cDNA	polyA	full-length	NC_005823.1	LIC_RS02330|LIC_RS02335	tRNA-Val|30S ribosomal protein S20	-|-	tRNA|CDS	|WP_001274025.1	2	4
LIC-cDNA-polyA	LIC	cDNA	polyA	full-length	NC_005823.1	LIC_RS02535|LIC_RS02540	hypothetical protein|hypothetical protein	-|-	CDS|CDS	WP_001021181.1|WP_002026245.1	2	1
LIC-cDNA-polyA	LIC	cDNA	polyA	full-length	NC_005823.1	LIC_RS02700|LIC_RS02705	ABC transporter ATP-binding protein|FtsX-like permease family protein	+|+	CDS|CDS	WP_000942282.1|WP_000669547.1	2	1
LIC-cDNA-polyA	LIC	cDNA	polyA	full-length	NC_005823.1	LIC_RS02725|LIC_RS02730	molecular chaperone DnaJ|molecular chaperone DnaK	-|-	CDS|CDS	WP_000004170.1|WP_000031821.1	2	1
LIC-cDNA-polyA	LIC	cDNA	polyA	full-length	NC_005823.1	LIC_RS02865|LIC_RS02870	RdgB/HAM1 family non-canonical purine NTP pyrophosphatase|STAS domain-containing protein	-|-	CDS|CDS	WP_000828653.1|WP_000406975.1	2	2
LIC-cDNA-polyA	LIC	cDNA	polyA	full-length	NC_005823.1	LIC_RS02925|LIC_RS02930	YHYH protein|hypothetical protein	+|+	CDS|CDS	WP_000615243.1|WP_000484462.1	2	1
LIC-cDNA-polyA	LIC	cDNA	polyA	full-length	NC_005823.1	LIC_RS03110|LIC_RS03115	MaoC family dehydratase|MaoC family dehydratase N-terminal domain-containing protein	-|-	CDS|CDS	WP_000034360.1|WP_001274661.1	2	20
LIC-cDNA-polyA	LIC	cDNA	polyA	full-length	NC_005823.1	LIC_RS03110|LIC_RS03115|LIC_RS03120	MaoC family dehydratase|MaoC family dehydratase N-terminal domain-containing protein|alpha/beta hydrolase	-|-|-	CDS|CDS|CDS	WP_000034360.1|WP_001274661.1|WP_001011734.1	3	3
LIC-cDNA-polyA	LIC	cDNA	polyA	full-length	NC_005823.1	LIC_RS03425|LIC_RS03430	SRPBCC domain-containing protein|DoxX family protein	-|-	CDS|CDS	WP_000799620.1|WP_001071058.1	2	1
LIC-cDNA-polyA	LIC	cDNA	polyA	full-length	NC_005823.1	LIC_RS03425|LIC_RS03430|LIC_RS03435	SRPBCC domain-containing protein|DoxX family protein|metalloregulator ArsR/SmtB family transcription factor	-|-|-	CDS|CDS|CDS	WP_000799620.1|WP_001071058.1|WP_000250565.1	3	1
LIC-cDNA-polyA	LIC	cDNA	polyA	full-length	NC_005823.1	LIC_RS03440|LIC_RS03445	acyl-CoA thioesterase|restriction endonuclease	+|+	CDS|CDS	WP_001088078.1|WP_000026697.1	2	1
LIC-cDNA-polyA	LIC	cDNA	polyA	full-length	NC_005823.1	LIC_RS03525|LIC_RS03530	methylamine utilization protein|cytochrome c	+|+	CDS|CDS	WP_000908409.1|WP_000666507.1	2	1
LIC-cDNA-polyA	LIC	cDNA	polyA	full-length	NC_005823.1	LIC_RS03785|LIC_RS03790	thioredoxin-dependent thiol peroxidase|leucyl aminopeptidase	+|+	CDS|CDS	WP_001292536.1|WP_000762682.1	2	1
LIC-cDNA-polyA	LIC	cDNA	polyA	full-length	NC_005823.1	LIC_RS03855|LIC_RS03860	tRNA-Thr|tRNA-Trp	+|+	tRNA|tRNA	|	2	22
LIC-cDNA-polyA	LIC	cDNA	polyA	full-length	NC_005823.1	LIC_RS03855|LIC_RS03860|LIC_RS03865	tRNA-Thr|tRNA-Trp|preprotein translocase subunit SecE	+|+|+	tRNA|tRNA|CDS	||WP_000869352.1	3	13
LIC-cDNA-polyA	LIC	cDNA	polyA	full-length	NC_005823.1	LIC_RS03855|LIC_RS03860|LIC_RS03865|LIC_RS03870	tRNA-Thr|tRNA-Trp|preprotein translocase subunit SecE|transcription termination/antitermination protein NusG	+|+|+|+	tRNA|tRNA|CDS|CDS	||WP_000869352.1|WP_000536871.1	4	14
LIC-cDNA-polyA	LIC	cDNA	polyA	full-length	NC_005823.1	LIC_RS03855|LIC_RS03860|LIC_RS03865|LIC_RS03870|LIC_RS03875	tRNA-Thr|tRNA-Trp|preprotein translocase subunit SecE|transcription termination/antitermination protein NusG|50S ribosomal protein L11	+|+|+|+|+	tRNA|tRNA|CDS|CDS|CDS	||WP_000869352.1|WP_000536871.1|WP_000729204.1	5	5
LIC-cDNA-polyA	LIC	cDNA	polyA	full-length	NC_005823.1	LIC_RS03905|LIC_RS03910	30S ribosomal protein S12|30S ribosomal protein S7	+|+	CDS|CDS	WP_001142358.1|WP_000091209.1	2	3
LIC-cDNA-polyA	LIC	cDNA	polyA	full-length	NC_005823.1	LIC_RS04000|LIC_RS04005	hypothetical protein|N-acetylmuramoyl-L-alanine amidase	+|+	CDS|CDS	WP_000096242.1|WP_001252402.1	2	1
LIC-cDNA-polyA	LIC	cDNA	polyA	full-length	NC_005823.1	LIC_RS04060|LIC_RS04065	endoflagellar filament sheath protein|flagellar filament outer layer protein Flaa	+|+	CDS|CDS	WP_001227585.1|WP_001972005.1	2	12
LIC-cDNA-polyA	LIC	cDNA	polyA	full-length	NC_005823.1	LIC_RS04110|LIC_RS04115	hypothetical protein|hypothetical protein	+|+	CDS|CDS	WP_001211481.1|WP_000739865.1	2	1
LIC-cDNA-polyA	LIC	cDNA	polyA	full-length	NC_005823.1	LIC_RS04110|LIC_RS04115|LIC_RS04120	hypothetical protein|hypothetical protein|hypothetical protein	+|+|+	CDS|CDS|CDS	WP_001211481.1|WP_000739865.1|WP_000783068.1	3	8
LIC-cDNA-polyA	LIC	cDNA	polyA	full-length	NC_005823.1	LIC_RS04300|LIC_RS04305	dihydrofolate reductase family protein|hypothetical protein	+|+	CDS|CDS	WP_001226991.1|WP_001071214.1	2	2
LIC-cDNA-polyA	LIC	cDNA	polyA	full-length	NC_005823.1	LIC_RS04670|LIC_RS04675	hypothetical protein|membrane protein	-|+	CDS|CDS	WP_000639745.1|WP_001972076.1	2	2
LIC-cDNA-polyA	LIC	cDNA	polyA	full-length	NC_005823.1	LIC_RS04695|LIC_RS04700	tRNA-Tyr|tRNA-Thr	-|-	tRNA|tRNA	|	2	5
LIC-cDNA-polyA	LIC	cDNA	polyA	full-length	NC_005823.1	LIC_RS04730|LIC_RS04735	SRPBCC family protein|hypothetical protein	+|+	CDS|CDS	WP_000126723.1|WP_001010929.1	2	1
LIC-cDNA-polyA	LIC	cDNA	polyA	full-length	NC_005823.1	LIC_RS05005|LIC_RS05010	CoA transferase|hypothetical protein	+|+	CDS|CDS	WP_001071499.1|WP_016689547.1	2	1
LIC-cDNA-polyA	LIC	cDNA	polyA	full-length	NC_005823.1	LIC_RS05060|LIC_RS05060	IS3 family transposase|IS3 family transposase	-|-	CDS|CDS	WP_105291363.1|WP_105291363.1	2	1
LIC-cDNA-polyA	LIC	cDNA	polyA	full-length	NC_005823.1	LIC_RS05140|LIC_RS20475	EAL domain-containing protein|DUF1554 domain-containing protein	+|+	CDS|CDS	WP_000665700.1|	2	1
LIC-cDNA-polyA	LIC	cDNA	polyA	full-length	NC_005823.1	LIC_RS05240|LIC_RS05245	hypothetical protein|adenylosuccinate lyase	+|+	CDS|CDS	WP_000834407.1|WP_000567237.1	2	1
LIC-cDNA-polyA	LIC	cDNA	polyA	full-length	NC_005823.1	LIC_RS05985|LIC_RS05990	hypothetical protein|DUF1963 domain-containing protein	+|+	CDS|CDS	WP_001051299.1|WP_001084413.1	2	6
LIC-cDNA-polyA	LIC	cDNA	polyA	full-length	NC_005823.1	LIC_RS06035|LIC_RS22945	FapA family protein|hypothetical protein	+|-	CDS|CDS	WP_000993253.1|WP_002146174.1	2	1
LIC-cDNA-polyA	LIC	cDNA	polyA	full-length	NC_005823.1	LIC_RS06155|LIC_RS06160	hypothetical protein|pyridoxamine 5'-phosphate oxidase family protein	+|+	CDS|CDS	WP_000060053.1|WP_001974506.1	2	2
LIC-cDNA-polyA	LIC	cDNA	polyA	full-length	NC_005823.1	LIC_RS06155|LIC_RS06160|LIC_RS06165	hypothetical protein|pyridoxamine 5'-phosphate oxidase family protein|GAF domain-containing protein	+|+|+	CDS|CDS|CDS	WP_000060053.1|WP_001974506.1|WP_001974549.1	3	4
LIC-cDNA-polyA	LIC	cDNA	polyA	full-length	NC_005823.1	LIC_RS06215|LIC_RS06220	tRNA-Leu|PaaI family thioesterase	-|-	tRNA|CDS	|WP_000648186.1	2	13
LIC-cDNA-polyA	LIC	cDNA	polyA	full-length	NC_005823.1	LIC_RS06230|LIC_RS06235	DUF5777 family beta-barrel protein|YceI family protein	-|-	CDS|CDS	WP_000576376.1|WP_000577498.1	2	1
LIC-cDNA-polyA	LIC	cDNA	polyA	full-length	NC_005823.1	LIC_RS06335|LIC_RS06340	TetR/AcrR family transcriptional regulator|aldolase	-|-	CDS|CDS	WP_001040162.1|WP_001977544.1	2	1
LIC-cDNA-polyA	LIC	cDNA	polyA	full-length	NC_005823.1	LIC_RS06370|LIC_RS06375	ATP synthase F0 subunit C|F0F1 ATP synthase subunit B	+|+	CDS|CDS	WP_000394249.1|WP_000243426.1	2	2
LIC-cDNA-polyA	LIC	cDNA	polyA	full-length	NC_005823.1	LIC_RS06370|LIC_RS06375|LIC_RS06380	ATP synthase F0 subunit C|F0F1 ATP synthase subunit B|ATP synthase F1 subunit delta	+|+|+	CDS|CDS|CDS	WP_000394249.1|WP_000243426.1|WP_000999999.1	3	1
LIC-cDNA-polyA	LIC	cDNA	polyA	full-length	NC_005823.1	LIC_RS06520|LIC_RS06525	sulfate ABC transporter substrate-binding protein|alginate export family protein	-|-	CDS|CDS	WP_000693600.1|WP_000739012.1	2	1
LIC-cDNA-polyA	LIC	cDNA	polyA	full-length	NC_005823.1	LIC_RS06795|LIC_RS06800	flagellar basal-body rod protein FlgG|flagellar basal body P-ring formation chaperone FlgA	+|+	CDS|CDS	WP_001257272.1|WP_001020205.1	2	37
LIC-cDNA-polyA	LIC	cDNA	polyA	full-length	NC_005823.1	LIC_RS06795|LIC_RS06800|LIC_RS06805	flagellar basal-body rod protein FlgG|flagellar basal body P-ring formation chaperone FlgA|flagellar basal body L-ring protein FlgH	+|+|+	CDS|CDS|CDS	WP_001257272.1|WP_001020205.1|WP_000666973.1	3	5
LIC-cDNA-polyA	LIC	cDNA	polyA	full-length	NC_005823.1	LIC_RS06795|LIC_RS06800|LIC_RS06805|LIC_RS06810	flagellar basal-body rod protein FlgG|flagellar basal body P-ring formation chaperone FlgA|flagellar basal body L-ring protein FlgH|flagellar basal body P-ring protein FlgI	+|+|+|+	CDS|CDS|CDS|CDS	WP_001257272.1|WP_001020205.1|WP_000666973.1|WP_000838056.1	4	3
LIC-cDNA-polyA	LIC	cDNA	polyA	full-length	NC_005823.1	LIC_RS06795|LIC_RS06800|LIC_RS06805|LIC_RS06810|LIC_RS06815	flagellar basal-body rod protein FlgG|flagellar basal body P-ring formation chaperone FlgA|flagellar basal body L-ring protein FlgH|flagellar basal body P-ring protein FlgI|rod-binding protein	+|+|+|+|+	CDS|CDS|CDS|CDS|CDS	WP_001257272.1|WP_001020205.1|WP_000666973.1|WP_000838056.1|WP_000972415.1	5	1
LIC-cDNA-polyA	LIC	cDNA	polyA	full-length	NC_005823.1	LIC_RS06850|LIC_RS06855	chaperonin GroEL|co-chaperone GroES	-|-	CDS|CDS	WP_001029963.1|WP_000146552.1	2	1
LIC-cDNA-polyA	LIC	cDNA	polyA	full-length	NC_005823.1	LIC_RS06950|LIC_RS06955	methionine adenosyltransferase|transketolase family protein	+|+	CDS|CDS	WP_000053346.1|WP_000501205.1	2	2
LIC-cDNA-polyA	LIC	cDNA	polyA	full-length	NC_005823.1	LIC_RS07110|LIC_RS07115	transporter|flagellar protein FlbB	-|-	CDS|CDS	WP_001009586.1|WP_000157730.1	2	1
LIC-cDNA-polyA	LIC	cDNA	polyA	full-length	NC_005823.1	LIC_RS07245|LIC_RS07250	arylesterase|tRNA-Gly	+|+	CDS|tRNA	WP_000458621.1|	2	1
LIC-cDNA-polyA	LIC	cDNA	polyA	full-length	NC_005823.1	LIC_RS07250|LIC_RS07255	tRNA-Gly|trigger factor	+|+	tRNA|CDS	|WP_000384982.1	2	1
LIC-cDNA-polyA	LIC	cDNA	polyA	full-length	NC_005823.1	LIC_RS07385|LIC_RS07390	DUF3347 domain-containing protein|four-helix bundle copper-binding protein	-|-	CDS|CDS	WP_000810437.1|WP_000957839.1	2	1
LIC-cDNA-polyA	LIC	cDNA	polyA	full-length	NC_005823.1	LIC_RS07585|LIC_RS07590|LIC_RS07595	ATP-binding protein|hypothetical protein|TfoX/Sxy family protein	+|+|+	CDS|CDS|CDS	WP_000377010.1|WP_001024049.1|WP_000135500.1	3	1
LIC-cDNA-polyA	LIC	cDNA	polyA	full-length	NC_005823.1	LIC_RS07625|LIC_RS07630	chemotaxis protein CheX|hypothetical protein	-|-	CDS|CDS	WP_001167022.1|WP_000281386.1	2	1
LIC-cDNA-polyA	LIC	cDNA	polyA	full-length	NC_005823.1	LIC_RS07680|LIC_RS07685	hypothetical protein|type I methionyl aminopeptidase	+|+	CDS|CDS	WP_000907541.1|WP_002077265.1	2	9
LIC-cDNA-polyA	LIC	cDNA	polyA	full-length	NC_005823.1	LIC_RS07680|LIC_RS07685|LIC_RS07690	hypothetical protein|type I methionyl aminopeptidase|DUF350 domain-containing protein	+|+|+	CDS|CDS|CDS	WP_000907541.1|WP_002077265.1|WP_000425207.1	3	1
LIC-cDNA-polyA	LIC	cDNA	polyA	full-length	NC_005823.1	LIC_RS07695|LIC_RS07700	hypothetical protein|tRNA epoxyqueuosine(34) reductase QueG	-|+	CDS|CDS	WP_001168400.1|WP_000572974.1	2	1
LIC-cDNA-polyA	LIC	cDNA	polyA	full-length	NC_005823.1	LIC_RS07755|LIC_RS07760	tRNA-Ala|hypothetical protein	-|+	tRNA|CDS	|WP_000004280.1	2	10
LIC-cDNA-polyA	LIC	cDNA	polyA	full-length	NC_005823.1	LIC_RS07755|LIC_RS07760|LIC_RS07765	tRNA-Ala|hypothetical protein|SpoIIE family protein phosphatase	-|+|+	tRNA|CDS|CDS	|WP_000004280.1|WP_000612752.1	3	1
LIC-cDNA-polyA	LIC	cDNA	polyA	full-length	NC_005823.1	LIC_RS07885|LIC_RS07890	D-glycero-beta-D-manno-heptose-7-phosphate kinase|D-glycero-beta-D-manno-heptose 1-phosphate adenylyltransferase	+|+	CDS|CDS	WP_000291591.1|WP_000364507.1	2	1
LIC-cDNA-polyA	LIC	cDNA	polyA	full-length	NC_005823.1	LIC_RS07970|LIC_RS07975	30S ribosomal protein S16|KH domain-containing protein	+|+	CDS|CDS	WP_000240010.1|WP_000391865.1	2	2
LIC-cDNA-polyA	LIC	cDNA	polyA	full-length	NC_005823.1	LIC_RS08110|LIC_RS08115	TetR/AcrR family transcriptional regulator|tautomerase family protein	-|+	CDS|CDS	WP_001169127.1|WP_001131807.1	2	1
LIC-cDNA-polyA	LIC	cDNA	polyA	full-length	NC_005823.1	LIC_RS08170|LIC_RS08175	Smr/MutS family protein|2-isopropylmalate synthase	+|+	CDS|CDS	WP_000730539.1|WP_000169688.1	2	1
LIC-cDNA-polyA	LIC	cDNA	polyA	full-length	NC_005823.1	LIC_RS08300|LIC_RS08305	MotA/TolQ/ExbB proton channel family protein|biopolymer transporter ExbD	+|+	CDS|CDS	WP_000477701.1|WP_000672100.1	2	6
LIC-cDNA-polyA	LIC	cDNA	polyA	full-length	NC_005823.1	LIC_RS08320|LIC_RS08325	hypothetical protein|3'(2')%2C5'-bisphosphate nucleotidase CysQ	+|+	CDS|CDS	WP_000721620.1|WP_001084700.1	2	6
LIC-cDNA-polyA	LIC	cDNA	polyA	full-length	NC_005823.1	LIC_RS08370|LIC_RS08375	TIGR00266 family protein|TIGR00266 family protein	+|+	CDS|CDS	WP_001105364.1|WP_001019283.1	2	1
LIC-cDNA-polyA	LIC	cDNA	polyA	full-length	NC_005823.1	LIC_RS08470|LIC_RS08475	flagellar export chaperone FliS|hypothetical protein	+|+	CDS|CDS	WP_000050477.1|WP_001281703.1	2	2
LIC-cDNA-polyA	LIC	cDNA	polyA	full-length	NC_005823.1	LIC_RS08590|LIC_RS08595	NAD-dependent deacylase|DJ-1/PfpI family protein	-|-	CDS|CDS	WP_000657518.1|WP_001127205.1	2	1
LIC-cDNA-polyA	LIC	cDNA	polyA	full-length	NC_005823.1	LIC_RS08690|LIC_RS08695	30S ribosomal protein S21|hypothetical protein	-|-	CDS|CDS	WP_000232823.1|WP_000372884.1	2	1
LIC-cDNA-polyA	LIC	cDNA	polyA	full-length	NC_005823.1	LIC_RS08970|LIC_RS08975	peptide chain release factor-like protein|acyl-CoA thioesterase	-|-	CDS|CDS	WP_000168246.1|WP_000451642.1	2	2
LIC-cDNA-polyA	LIC	cDNA	polyA	full-length	NC_005823.1	LIC_RS09100|LIC_RS09105	hypothetical protein|hypothetical protein	+|+	CDS|CDS	WP_001020482.1|WP_000242794.1	2	1
LIC-cDNA-polyA	LIC	cDNA	polyA	full-length	NC_005823.1	LIC_RS09375|LIC_RS09380	hypothetical protein|peptidylprolyl isomerase	-|-	CDS|CDS	WP_000141650.1|WP_001220028.1	2	2
LIC-cDNA-polyA	LIC	cDNA	polyA	full-length	NC_005823.1	LIC_RS09400|LIC_RS09405	paraslipin|paraslipin	+|+	CDS|CDS	WP_001272390.1|WP_000447378.1	2	1
LIC-cDNA-polyA	LIC	cDNA	polyA	full-length	NC_005823.1	LIC_RS09625|LIC_RS09630	flagellin|flagellin	-|-	CDS|CDS	WP_000586170.1|WP_000586163.1	2	1
LIC-cDNA-polyA	LIC	cDNA	polyA	full-length	NC_005823.1	LIC_RS09640|LIC_RS09645	hypothetical protein|hypothetical protein	-|-	CDS|CDS	WP_000266754.1|WP_001236667.1	2	2
LIC-cDNA-polyA	LIC	cDNA	polyA	full-length	NC_005823.1	LIC_RS09855|LIC_RS09860	hypothetical protein|ribonuclease HI family protein	+|+	CDS|CDS	WP_000549325.1|WP_000628813.1	2	2
LIC-cDNA-polyA	LIC	cDNA	polyA	full-length	NC_005823.1	LIC_RS09865|LIC_RS09870	hypothetical protein|[cytidine(C)-cytidine(C)-adenosine (A)]-adding enzyme	+|+	CDS|CDS	WP_000606905.1|WP_000185977.1	2	1
LIC-cDNA-polyA	LIC	cDNA	polyA	full-length	NC_005823.1	LIC_RS09935|LIC_RS09940	hypothetical protein|DUF4416 family protein	-|-	CDS|CDS	WP_000472812.1|WP_001088908.1	2	1
LIC-cDNA-polyA	LIC	cDNA	polyA	full-length	NC_005823.1	LIC_RS10065|LIC_RS10070	DUF151 domain-containing protein|hypothetical protein	+|+	CDS|CDS	WP_000366622.1|WP_000099422.1	2	2
LIC-cDNA-polyA	LIC	cDNA	polyA	full-length	NC_005823.1	LIC_RS10185|LIC_RS10190	hypothetical protein|hypothetical protein	-|-	CDS|CDS	WP_001157786.1|WP_000761157.1	2	1
LIC-cDNA-polyA	LIC	cDNA	polyA	full-length	NC_005823.1	LIC_RS10380|LIC_RS10385	catalase|ankyrin repeat domain-containing protein	-|-	CDS|CDS	WP_000088214.1|WP_000372824.1	2	1
LIC-cDNA-polyA	LIC	cDNA	polyA	full-length	NC_005823.1	LIC_RS10440|LIC_RS10445	transposase|transposase	-|-	CDS|CDS	WP_000667935.1|WP_000463110.1	2	1
LIC-cDNA-polyA	LIC	cDNA	polyA	full-length	NC_005823.1	LIC_RS10505|LIC_RS10505	IS3 family transposase|IS3 family transposase	-|-	CDS|CDS	WP_100220571.1|WP_100220571.1	2	5
LIC-cDNA-polyA	LIC	cDNA	polyA	full-length	NC_005823.1	LIC_RS10605|LIC_RS10610	hypothetical protein|hypothetical protein	-|-	CDS|CDS	WP_000433884.1|WP_000242966.1	2	2
LIC-cDNA-polyA	LIC	cDNA	polyA	full-length	NC_005823.1	LIC_RS10650|LIC_RS10655	PAS domain S-box protein|response regulator	+|+	CDS|CDS	WP_002146465.1|WP_000791297.1	2	1
LIC-cDNA-polyA	LIC	cDNA	polyA	full-length	NC_005823.1	LIC_RS10695|LIC_RS10700	preprotein translocase subunit SecG|hypothetical protein	+|+	CDS|CDS	WP_000931842.1|WP_001968241.1	2	3
LIC-cDNA-polyA	LIC	cDNA	polyA	full-length	NC_005823.1	LIC_RS10775|LIC_RS10780	50S ribosomal protein L9|30S ribosomal protein S18	-|-	CDS|CDS	WP_001263864.1|WP_001293444.1	2	1
LIC-cDNA-polyA	LIC	cDNA	polyA	full-length	NC_005823.1	LIC_RS10810|LIC_RS10815	DNA-binding protein|hypothetical protein	-|-	CDS|CDS	WP_000876271.1|WP_000858937.1	2	2
LIC-cDNA-polyA	LIC	cDNA	polyA	full-length	NC_005823.1	LIC_RS10865|LIC_RS10870	glycosyltransferase|glycosyltransferase	-|-	CDS|CDS	WP_000282880.1|WP_000560752.1	2	1
LIC-cDNA-polyA	LIC	cDNA	polyA	full-length	NC_005823.1	LIC_RS11090|LIC_RS11095	UDP-N-acetylglucosamine 2-epimerase|N-acetylneuraminate synthase	-|-	CDS|CDS	WP_000823150.1|WP_001230564.1	2	2
LIC-cDNA-polyA	LIC	cDNA	polyA	full-length	NC_005823.1	LIC_RS11180|LIC_RS11185	class I SAM-dependent methyltransferase|NUDIX domain-containing protein	-|-	CDS|CDS	WP_000517242.1|WP_001088866.1	2	1
LIC-cDNA-polyA	LIC	cDNA	polyA	full-length	NC_005823.1	LIC_RS11285|LIC_RS11290	Hsp20/alpha crystallin family protein|Hsp20/alpha crystallin family protein	+|+	CDS|CDS	WP_001001876.1|WP_000180222.1	2	1
LIC-cDNA-polyA	LIC	cDNA	polyA	full-length	NC_005823.1	LIC_RS11375|LIC_RS11380	DUF3015 domain-containing protein|DUF3015 domain-containing protein	+|+	CDS|CDS	WP_000746232.1|WP_000732920.1	2	29
LIC-cDNA-polyA	LIC	cDNA	polyA	full-length	NC_005823.1	LIC_RS11610|LIC_RS11615	sensor domain-containing diguanylate cyclase|tRNA-Met	-|+	CDS|tRNA	WP_000623745.1|	2	1
LIC-cDNA-polyA	LIC	cDNA	polyA	full-length	NC_005823.1	LIC_RS11675|LIC_RS11680	TRL-like family protein|TRL-like family protein	+|+	CDS|CDS	WP_000769736.1|WP_000720240.1	2	4
LIC-cDNA-polyA	LIC	cDNA	polyA	full-length	NC_005823.1	LIC_RS11675|LIC_RS11680|LIC_RS11685	TRL-like family protein|TRL-like family protein|TRL-like family protein	+|+|+	CDS|CDS|CDS	WP_000769736.1|WP_000720240.1|WP_000713555.1	3	37
LIC-cDNA-polyA	LIC	cDNA	polyA	full-length	NC_005823.1	LIC_RS11845|LIC_RS11850	beta-ketoacyl synthase|SiaB family protein kinase	+|+	CDS|CDS	WP_000360484.1|WP_000393747.1	2	1
LIC-cDNA-polyA	LIC	cDNA	polyA	full-length	NC_005823.1	LIC_RS11910|LIC_RS11910	IS3 family transposase|IS3 family transposase	-|-	CDS|CDS	WP_100207446.1|WP_100207446.1	2	7
LIC-cDNA-polyA	LIC	cDNA	polyA	full-length	NC_005823.1	LIC_RS11990|LIC_RS11995	adenosine kinase|50S ribosomal protein L11 methyltransferase	-|-	CDS|CDS	WP_000683574.1|WP_001270455.1	2	1
LIC-cDNA-polyA	LIC	cDNA	polyA	full-length	NC_005823.1	LIC_RS12200|LIC_RS12205	AI-2E family transporter|cyclic nucleotide-binding domain-containing protein	-|-	CDS|CDS	WP_001206646.1|WP_000645315.1	2	1
LIC-cDNA-polyA	LIC	cDNA	polyA	full-length	NC_005823.1	LIC_RS12255|LIC_RS12260	STAS domain-containing protein|hypothetical protein	+|+	CDS|CDS	WP_000908508.1|WP_000683163.1	2	1
LIC-cDNA-polyA	LIC	cDNA	polyA	full-length	NC_005823.1	LIC_RS12305|LIC_RS12310	hypothetical protein|tRNA-Met	+|+	CDS|tRNA	WP_002080824.1|	2	1
LIC-cDNA-polyA	LIC	cDNA	polyA	full-length	NC_005823.1	LIC_RS12310|LIC_RS12315	tRNA-Met|Cys-rich protein	+|+	tRNA|CDS	|WP_000172772.1	2	42
LIC-cDNA-polyA	LIC	cDNA	polyA	full-length	NC_005823.1	LIC_RS12735|LIC_RS12740	hypothetical protein|sigma-70 family RNA polymerase sigma factor	-|-	CDS|CDS	WP_000733128.1|WP_000378482.1	2	3
LIC-cDNA-polyA	LIC	cDNA	polyA	full-length	NC_005823.1	LIC_RS12805|LIC_RS12810	hypothetical protein|ribosome-associated translation inhibitor RaiA	-|-	CDS|CDS	WP_000010627.1|WP_000701011.1	2	1
LIC-cDNA-polyA	LIC	cDNA	polyA	full-length	NC_005823.1	LIC_RS12895|LIC_RS12900	hypothetical protein|hypothetical protein	-|-	CDS|CDS	WP_001211327.1|WP_001255223.1	2	1
LIC-cDNA-polyA	LIC	cDNA	polyA	full-length	NC_005823.1	LIC_RS13150|LIC_RS13155	tRNA-Lys|tRNA-Glu	+|+	tRNA|tRNA	|	2	2
LIC-cDNA-polyA	LIC	cDNA	polyA	full-length	NC_005823.1	LIC_RS13185|LIC_RS13190	ADP-forming succinate--CoA ligase subunit beta|succinate--CoA ligase subunit alpha	+|+	CDS|CDS	WP_000690686.1|WP_000279904.1	2	4
LIC-cDNA-polyA	LIC	cDNA	polyA	full-length	NC_005823.1	LIC_RS13315|LIC_RS13320|LIC_RS13325|LIC_RS13330	hypothetical protein|hypothetical protein|hypothetical protein|hypothetical protein	-|-|-|-	CDS|CDS|CDS|CDS	WP_001106690.1|WP_001173226.1|WP_000257955.1|WP_000614734.1	4	1
LIC-cDNA-polyA	LIC	cDNA	polyA	full-length	NC_005823.1	LIC_RS13420|LIC_RS13425	polymer-forming cytoskeletal protein|M23 family metallopeptidase	+|+	CDS|CDS	WP_000974282.1|WP_000576385.1	2	1
LIC-cDNA-polyA	LIC	cDNA	polyA	full-length	NC_005823.1	LIC_RS13460|LIC_RS13465	crotonase/enoyl-CoA hydratase family protein|hypothetical protein	+|-	CDS|CDS	WP_000848056.1|WP_001024527.1	2	2
LIC-cDNA-polyA	LIC	cDNA	polyA	full-length	NC_005823.1	LIC_RS13510|LIC_RS13515	pentapeptide repeat-containing protein|hypothetical protein	+|+	CDS|CDS	WP_000115243.1|WP_000802251.1	2	4
LIC-cDNA-polyA	LIC	cDNA	polyA	full-length	NC_005823.1	LIC_RS13615|LIC_RS13620	AbrB/MazE/SpoVT family DNA-binding domain-containing protein|type II toxin-antitoxin system VapC family toxin	+|+	CDS|CDS	WP_001192484.1|WP_000281042.1	2	3
LIC-cDNA-polyA	LIC	cDNA	polyA	full-length	NC_005823.1	LIC_RS13615|LIC_RS13620|LIC_RS13625	AbrB/MazE/SpoVT family DNA-binding domain-containing protein|type II toxin-antitoxin system VapC family toxin|hypothetical protein	+|+|+	CDS|CDS|CDS	WP_001192484.1|WP_000281042.1|WP_000479559.1	3	1
LIC-cDNA-polyA	LIC	cDNA	polyA	full-length	NC_005823.1	LIC_RS13615|LIC_RS13620|LIC_RS13625|LIC_RS13635	AbrB/MazE/SpoVT family DNA-binding domain-containing protein|type II toxin-antitoxin system VapC family toxin|hypothetical protein|IS3-like element IS1500A family transposase	+|+|+|+	CDS|CDS|CDS|CDS	WP_001192484.1|WP_000281042.1|WP_000479559.1|WP_100225665.1	4	1
LIC-cDNA-polyA	LIC	cDNA	polyA	full-length	NC_005823.1	LIC_RS14065|LIC_RS14070	NADH-quinone oxidoreductase subunit A|NADH-quinone oxidoreductase subunit B	+|+	CDS|CDS	WP_001057833.1|WP_000524416.1	2	1
LIC-cDNA-polyA	LIC	cDNA	polyA	full-length	NC_005823.1	LIC_RS14135|LIC_RS14140|LIC_RS14145	hypothetical protein|FecR domain-containing protein|sigma-70 family RNA polymerase sigma factor	+|-|-	CDS|CDS|CDS	WP_001019268.1|WP_000433647.1|WP_000081452.1	3	1
LIC-cDNA-polyA	LIC	cDNA	polyA	full-length	NC_005823.1	LIC_RS14245|LIC_RS14250|LIC_RS14255	50S ribosomal protein L27|ribosomal-processing cysteine protease Prp|50S ribosomal protein L21	-|-|-	CDS|CDS|CDS	WP_000940600.1|WP_000619383.1|WP_000270913.1	3	2
LIC-cDNA-polyA	LIC	cDNA	polyA	full-length	NC_005823.1	LIC_RS14300|LIC_RS14305	indole-3-glycerol-phosphate synthase|STAS domain-containing protein	-|-	CDS|CDS	WP_000099241.1|WP_000884017.1	2	2
LIC-cDNA-polyA	LIC	cDNA	polyA	full-length	NC_005823.1	LIC_RS14345|LIC_RS14350	thiolase family protein|acyl-[acyl-carrier-protein] thioesterase	-|-	CDS|CDS	WP_000778965.1|WP_000559672.1	2	1
LIC-cDNA-polyA	LIC	cDNA	polyA	full-length	NC_005823.1	LIC_RS14375|LIC_RS14380|LIC_RS14385	23S rRNA (adenine(2030)-N(6))-methyltransferase RlmJ|hypothetical protein|hypothetical protein	-|-|-	CDS|CDS|CDS	WP_000698127.1|WP_000799361.1|WP_001146757.1	3	1
LIC-cDNA-polyA	LIC	cDNA	polyA	full-length	NC_005823.1	LIC_RS14415|LIC_RS14420	hypothetical protein|hypothetical protein	-|-	CDS|CDS	WP_000498075.1|WP_002141450.1	2	1
LIC-cDNA-polyA	LIC	cDNA	polyA	full-length	NC_005823.1	LIC_RS14415|LIC_RS14420|LIC_RS14425	hypothetical protein|hypothetical protein|hypothetical protein	-|-|-	CDS|CDS|CDS	WP_000498075.1|WP_002141450.1|WP_000361891.1	3	1
LIC-cDNA-polyA	LIC	cDNA	polyA	full-length	NC_005823.1	LIC_RS14415|LIC_RS14420|LIC_RS14425|LIC_RS14430	hypothetical protein|hypothetical protein|hypothetical protein|Holliday junction branch migration DNA helicase RuvB	-|-|-|-	CDS|CDS|CDS|CDS	WP_000498075.1|WP_002141450.1|WP_000361891.1|WP_001129835.1	4	1
LIC-cDNA-polyA	LIC	cDNA	polyA	full-length	NC_005823.1	LIC_RS14555|LIC_RS14560	TM2 domain-containing protein|DUF2752 domain-containing protein	+|+	CDS|CDS	WP_000999362.1|WP_000911426.1	2	1
LIC-cDNA-polyA	LIC	cDNA	polyA	full-length	NC_005823.1	LIC_RS14610|LIC_RS14615	50S ribosomal protein L17|DNA-directed RNA polymerase subunit alpha	-|-	CDS|CDS	WP_001042619.1|WP_000054108.1	2	2
LIC-cDNA-polyA	LIC	cDNA	polyA	full-length	NC_005823.1	LIC_RS14610|LIC_RS14615|LIC_RS14620	50S ribosomal protein L17|DNA-directed RNA polymerase subunit alpha|30S ribosomal protein S4	-|-|-	CDS|CDS|CDS	WP_001042619.1|WP_000054108.1|WP_000135260.1	3	1
LIC-cDNA-polyA	LIC	cDNA	polyA	full-length	NC_005823.1	LIC_RS14635|LIC_RS14640|LIC_RS14645	50S ribosomal protein L36|translation initiation factor IF-1|adenylate kinase	-|-|-	CDS|CDS|CDS	WP_000868428.1|WP_001040194.1|WP_000789400.1	3	1
LIC-cDNA-polyA	LIC	cDNA	polyA	full-length	NC_005823.1	LIC_RS14660|LIC_RS14665	50S ribosomal protein L30|30S ribosomal protein S5	-|-	CDS|CDS	WP_000427711.1|WP_000331210.1	2	2
LIC-cDNA-polyA	LIC	cDNA	polyA	full-length	NC_005823.1	LIC_RS14660|LIC_RS14665|LIC_RS14670	50S ribosomal protein L30|30S ribosomal protein S5|50S ribosomal protein L18	-|-|-	CDS|CDS|CDS	WP_000427711.1|WP_000331210.1|WP_000567189.1	3	2
LIC-cDNA-polyA	LIC	cDNA	polyA	full-length	NC_005823.1	LIC_RS14665|LIC_RS14670	30S ribosomal protein S5|50S ribosomal protein L18	-|-	CDS|CDS	WP_000331210.1|WP_000567189.1	2	1
LIC-cDNA-polyA	LIC	cDNA	polyA	full-length	NC_005823.1	LIC_RS14680|LIC_RS21515	30S ribosomal protein S8|type Z 30S ribosomal protein S14	-|-	CDS|CDS	WP_000062824.1|WP_002153498.1	2	1
LIC-cDNA-polyA	LIC	cDNA	polyA	full-length	NC_005823.1	LIC_RS14705|LIC_RS14710	30S ribosomal protein S17|50S ribosomal protein L29	-|-	CDS|CDS	WP_000123883.1|WP_000721426.1	2	1
LIC-cDNA-polyA	LIC	cDNA	polyA	full-length	NC_005823.1	LIC_RS14710|LIC_RS14715	50S ribosomal protein L29|50S ribosomal protein L16	-|-	CDS|CDS	WP_000721426.1|WP_000950835.1	2	1
LIC-cDNA-polyA	LIC	cDNA	polyA	full-length	NC_005823.1	LIC_RS14735|LIC_RS14740|LIC_RS14745|LIC_RS14750|LIC_RS14755|LIC_RS14760	50S ribosomal protein L2|50S ribosomal protein L23|50S ribosomal protein L4|50S ribosomal protein L3|30S ribosomal protein S10|elongation factor Tu	-|-|-|-|-|-	CDS|CDS|CDS|CDS|CDS|CDS	WP_000511542.1|WP_001053134.1|WP_000647275.1|WP_001051846.1|WP_000918607.1|WP_001040571.1	6	2
LIC-cDNA-polyA	LIC	cDNA	polyA	full-length	NC_005823.1	LIC_RS14750|LIC_RS14755|LIC_RS14760	50S ribosomal protein L3|30S ribosomal protein S10|elongation factor Tu	-|-|-	CDS|CDS|CDS	WP_001051846.1|WP_000918607.1|WP_001040571.1	3	1
LIC-cDNA-polyA	LIC	cDNA	polyA	full-length	NC_005823.1	LIC_RS15025|LIC_RS15030|LIC_RS15035|LIC_RS15040	citrate synthase|HEPN domain-containing protein|hypothetical protein|nucleotidyltransferase domain-containing protein	+|+|+|+	CDS|CDS|CDS|CDS	WP_001288561.1||WP_000130714.1|WP_002069163.1	4	1
LIC-cDNA-polyA	LIC	cDNA	polyA	full-length	NC_005823.1	LIC_RS15085|LIC_RS15090	HNH endonuclease|class I mannose-6-phosphate isomerase	-|-	CDS|CDS	WP_000433083.1|WP_001174417.1	2	3
LIC-cDNA-polyA	LIC	cDNA	polyA	full-length	NC_005823.1	LIC_RS15260|LIC_RS15265	lipoprotein LipL41|LipL41-expression chaperone Lep	+|+	CDS|CDS	WP_001228945.1|WP_000648447.1	2	1
LIC-cDNA-polyA	LIC	cDNA	polyA	full-length	NC_005823.1	LIC_RS15475|LIC_RS15480	hypothetical protein|acyl-CoA/acyl-ACP dehydrogenase	-|-	CDS|CDS	WP_000611683.1|WP_001274139.1	2	1
LIC-cDNA-polyA	LIC	cDNA	polyA	full-length	NC_005823.1	LIC_RS15770|LIC_RS15775	DNA-3-methyladenine glycosylase I|DUF2804 domain-containing protein	-|-	CDS|CDS	WP_000744267.1|WP_001047667.1	2	1
LIC-cDNA-polyA	LIC	cDNA	polyA	full-length	NC_005823.1	LIC_RS15820|LIC_RS15825	TetR/AcrR family transcriptional regulator|efflux RND transporter permease subunit	-|-	CDS|CDS	WP_000866993.1|WP_001046744.1	2	1
LIC-cDNA-polyA	LIC	cDNA	polyA	full-length	NC_005823.1	LIC_RS15915|LIC_RS15920	signal peptide peptidase SppA|hypothetical protein	+|+	CDS|CDS	WP_000440816.1|WP_000661083.1	2	1
LIC-cDNA-polyA	LIC	cDNA	polyA	full-length	NC_005823.1	LIC_RS15935|LIC_RS15940	tRNA-Pro|tRNA-Arg	+|+	tRNA|tRNA	|	2	5
LIC-cDNA-polyA	LIC	cDNA	polyA	full-length	NC_005823.1	LIC_RS15935|LIC_RS15940|LIC_RS15945	tRNA-Pro|tRNA-Arg|tRNA-His	+|+|+	tRNA|tRNA|tRNA	||	3	11
LIC-cDNA-polyA	LIC	cDNA	polyA	full-length	NC_005823.1	LIC_RS16065|LIC_RS16070	hypothetical protein|hypothetical protein	+|+	CDS|CDS	WP_000771343.1|WP_000475809.1	2	1
LIC-cDNA-polyA	LIC	cDNA	polyA	full-length	NC_005823.1	LIC_RS16075|LIC_RS16080	tRNA-Val|DUF1569 domain-containing protein	-|-	tRNA|CDS	|WP_001170928.1	2	3
LIC-cDNA-polyA	LIC	cDNA	polyA	full-length	NC_005823.1	LIC_RS16160|LIC_RS16165	hypothetical protein|phosphopantothenoylcysteine decarboxylase	+|-	CDS|CDS	WP_001081088.1|WP_001212530.1	2	1
LIC-cDNA-polyA	LIC	cDNA	polyA	full-length	NC_005823.1	LIC_RS16370|LIC_RS16375	glycerophosphodiester phosphodiesterase|hypothetical protein	-|-	CDS|CDS	WP_000572014.1|WP_000414808.1	2	1
LIC-cDNA-polyA	LIC	cDNA	polyA	full-length	NC_005823.1	LIC_RS16630|LIC_RS16635	DUF2889 domain-containing protein|tRNA-Thr	+|+	CDS|tRNA	WP_000040881.1|	2	2
LIC-cDNA-polyA	LIC	cDNA	polyA	full-length	NC_005823.1	LIC_RS16900|LIC_RS16905	hypothetical protein|RNA polymerase sigma factor	-|-	CDS|CDS	WP_000445427.1|WP_000435437.1	2	9
LIC-cDNA-polyA	LIC	cDNA	polyA	full-length	NC_005823.1	LIC_RS16900|LIC_RS16905|LIC_RS16910	hypothetical protein|RNA polymerase sigma factor|hypothetical protein	-|-|-	CDS|CDS|CDS	WP_000445427.1|WP_000435437.1|WP_001050790.1	3	13
LIC-cDNA-polyA	LIC	cDNA	polyA	full-length	NC_005823.1	LIC_RS17105|LIC_RS17110	argininosuccinate synthase|pantetheine-phosphate adenylyltransferase	+|+	CDS|CDS	WP_000068289.1|WP_000681221.1	2	1
LIC-cDNA-polyA	LIC	cDNA	polyA	full-length	NC_005823.1	LIC_RS17105|LIC_RS17110|LIC_RS17115	argininosuccinate synthase|pantetheine-phosphate adenylyltransferase|nucleoside-diphosphate kinase	+|+|+	CDS|CDS|CDS	WP_000068289.1|WP_000681221.1|WP_000091691.1	3	1
LIC-cDNA-polyA	LIC	cDNA	polyA	full-length	NC_005823.1	LIC_RS17380|LIC_RS17380	IS3 family transposase|IS3 family transposase	-|-	CDS|CDS	WP_100207460.1|WP_100207460.1	2	1
LIC-cDNA-polyA	LIC	cDNA	polyA	full-length	NC_005823.1	LIC_RS17735|LIC_RS17740	carbon storage regulator CsrA|flagellar assembly protein FliW	-|-	CDS|CDS	WP_000960595.1|WP_000510649.1	2	1
LIC-cDNA-polyA	LIC	cDNA	polyA	full-length	NC_005823.1	LIC_RS17805|LIC_RS17810	DUF423 domain-containing protein|hypothetical protein	+|-	CDS|CDS	WP_000216767.1|WP_001983891.1	2	1
LIC-cDNA-polyA	LIC	cDNA	polyA	full-length	NC_005823.1	LIC_RS17915|LIC_RS17915	IS3 family transposase|IS3 family transposase	-|-	CDS|CDS	WP_100221204.1|WP_100221204.1	2	7
LIC-cDNA-polyA	LIC	cDNA	polyA	full-length	NC_005823.1	LIC_RS17950|LIC_RS17950	IS3 family transposase|IS3 family transposase	-|-	CDS|CDS	WP_105291359.1|WP_105291359.1	2	21
LIC-cDNA-polyA	LIC	cDNA	polyA	full-length	NC_005823.1	LIC_RS20030|LIC_RS01895	O-methyltransferase|O-methyltransferase	+|+	CDS|CDS	WP_002084289.1|WP_080011856.1	2	2
LIC-cDNA-polyA	LIC	cDNA	polyA	full-length	NC_005823.1	LIC_RS20880|LIC_RS08815	hypothetical protein|peptidoglycan recognition protein family protein	+|-	CDS|CDS	WP_011172222.1|WP_000627663.1	2	1
LIC-cDNA-polyA	LIC	cDNA	polyA	full-length	NC_005823.1	LIC_RS23090|LIC_RS23095	hypothetical protein|hypothetical protein	+|+	CDS|CDS	WP_000580461.1|WP_000394709.1	2	1
LIC-cDNA-polyA	LIC	cDNA	polyA	full-length	NC_005823.1	LIC_RS23110|LIC_RS23285	hypothetical protein|hypothetical protein	+|-	CDS|CDS	WP_162467463.1|WP_000856890.1	2	3
LIC-cDNA-polyA	LIC	cDNA	polyA	full-length	NC_005823.1	LIC_RS23220|LIC_RS00840|LIC_RS00845|LIC_RS00850|LIC_RS23225|LIC_RS00855|LIC_RS00860|LIC_RS00865|LIC_RS00870	hypothetical protein|hypothetical protein|hypothetical protein|host-nuclease inhibitor Gam family protein|hypothetical protein|hypothetical protein|hypothetical protein|hypothetical protein|hypothetical protein	-|-|-|-|-|-|-|-|-	CDS|CDS|CDS|CDS|CDS|CDS|CDS|CDS|CDS	WP_000688101.1|WP_001015698.1|WP_000953282.1||WP_001974253.1|WP_000566133.1|WP_000217778.1|WP_000808414.1|	9	1
LIC-cDNA-polyA	LIC	cDNA	polyA	full-length	NC_005823.1	LIC_RS23240|LIC_RS01085	hypothetical protein|SCO family protein	+|+	CDS|CDS	WP_001978622.1|WP_000885550.1	2	6
LIC-cDNA-polyA	LIC	cDNA	polyA	full-length	NC_005823.1	LIC_RS23240|LIC_RS01085|LIC_RS01090	hypothetical protein|SCO family protein|cytochrome c oxidase subunit II	+|+|+	CDS|CDS|CDS	WP_001978622.1|WP_000885550.1|WP_000220059.1	3	1
LIC-cDNA-polyA	LIC	cDNA	polyA	full-length	NC_005823.1	LIC_RS23260|LIC_RS02030	hypothetical protein|ATP-binding cassette domain-containing protein	+|+	CDS|CDS	WP_001288293.1|WP_000481720.1	2	1
LIC-cDNA-polyA	LIC	cDNA	polyA	full-length	NC_005823.1	LIC_RS23385|LIC_RS16800	hypothetical protein|hypothetical protein	+|+	CDS|CDS	WP_000691535.1|WP_001067616.1	2	4
LIC-cDNA-polyA	LIC	cDNA	polyA	full-length	NC_005823.1	LIC_RS23385|LIC_RS16800|LIC_RS16805|LIC_RS16810	hypothetical protein|hypothetical protein|RNA polymerase sigma factor|hypothetical protein	+|+|+|+	CDS|CDS|CDS|CDS	WP_000691535.1|WP_001067616.1|WP_001209037.1|WP_000728628.1	4	1
LIC-cDNA-polyA	LIC	cDNA	polyA	full-length	NC_005824.1	LIC_RS18075|LIC_RS18080	AAA family ATPase|ParB/RepB/Spo0J family partition protein	+|+	CDS|CDS	WP_001086265.1|WP_001129332.1	2	1
LIC-cDNA-polyA	LIC	cDNA	polyA	full-length	NC_005824.1	LIC_RS18105|LIC_RS18110	SDR family oxidoreductase|low molecular weight phosphotyrosine protein phosphatase	+|+	CDS|CDS	WP_000800040.1|WP_000229001.1	2	3
LIC-cDNA-polyA	LIC	cDNA	polyA	full-length	NC_005824.1	LIC_RS18170|LIC_RS18175	MoxR family ATPase|DUF58 domain-containing protein	+|+	CDS|CDS	WP_000410299.1|WP_000619592.1	2	1
LIC-cDNA-polyA	LIC	cDNA	polyA	full-length	NC_005824.1	LIC_RS18235|LIC_RS18240	ATP-binding protein|hypothetical protein	+|+	CDS|CDS	WP_000076448.1|WP_000012417.1	2	4
LIC-cDNA-polyA	LIC	cDNA	polyA	full-length	NC_005824.1	LIC_RS18315|LIC_RS18320	acyl carrier protein|ribonuclease III	+|+	CDS|CDS	WP_000753030.1|WP_000008630.1	2	2
LIC-cDNA-polyA	LIC	cDNA	polyA	full-length	NC_005824.1	LIC_RS18560|LIC_RS18565	FecR family protein|methyl-accepting chemotaxis protein	-|-	CDS|CDS	WP_000581670.1|WP_001240474.1	2	1
LIC-cDNA-polyA	LIC	cDNA	polyA	full-length	NC_005824.1	LIC_RS18715|LIC_RS18720	adenine phosphoribosyltransferase|trypsin-like peptidase domain-containing protein	+|+	CDS|CDS	WP_000029425.1|WP_000125234.1	2	1
LIC-cDNA-polyA	LIC	cDNA	polyA	full-length	NC_005824.1	LIC_RS18890|LIC_RS18895	TraR/DksA family transcriptional regulator|50S ribosomal protein L33	-|-	CDS|CDS	WP_000125527.1|WP_001206796.1	2	1
LIC-cDNA-polyA	LIC	cDNA	polyA	full-length	NC_005824.1	LIC_RS18940|LIC_RS18945	FecR domain-containing protein|hypothetical protein	-|-	CDS|CDS	WP_000723989.1|WP_001068355.1	2	2
LIC-cDNA-polyA	LIC	cDNA	polyA	full-length	NC_005824.1	LIC_RS18995|LIC_RS19000	hypothetical protein|C39 family peptidase	+|+	CDS|CDS	WP_001049247.1|WP_001221434.1	2	3
LIC-cDNA-polyA	LIC	cDNA	polyA	full-length	NC_005824.1	LIC_RS19035|LIC_RS19040	aminotransferase class V-fold PLP-dependent enzyme|ferritin family protein	-|-	CDS|CDS	WP_001190664.1|WP_001022430.1	2	1
LIC-cDNA-polyA	LIC	cDNA	polyA	full-length	NC_005824.1	LIC_RS19185|LIC_RS19190	hypothetical protein|hypothetical protein	+|+	CDS|CDS	WP_000266284.1|WP_001031000.1	2	1
LIC-cDNA-polyA	LIC	cDNA	polyA	full-length	NC_005824.1	LIC_RS19330|LIC_RS19335	hypothetical protein|hypothetical protein	-|-	CDS|CDS	WP_000364367.1|WP_001104042.1	2	2
LIC-cDNA-polyA	LIC	cDNA	polyA	full-length	NC_005824.1	LIC_RS19340|LIC_RS19345	DUF883 family protein|hypothetical protein	+|+	CDS|CDS	WP_000157329.1|WP_001085583.1	2	7
LIC-cDNA-polyA	LIC	cDNA	polyA	full-length	NC_005824.1	LIC_RS19340|LIC_RS19345|LIC_RS19350	DUF883 family protein|hypothetical protein|hypothetical protein	+|+|+	CDS|CDS|CDS	WP_000157329.1|WP_001085583.1|WP_000657755.1	3	7
LIC-cDNA-polyA	LIC	cDNA	polyA	full-length	NC_005824.1	LIC_RS19340|LIC_RS19345|LIC_RS19350|LIC_RS19355	DUF883 family protein|hypothetical protein|hypothetical protein|cytochrome oxidase	+|+|+|+	CDS|CDS|CDS|CDS	WP_000157329.1|WP_001085583.1|WP_000657755.1|WP_000966580.1	4	1
LIC-cDNA-polyA	LIC	cDNA	polyA	raw	NC_005823.1	|LIC_RS22880	|hypothetical protein	-|-	regulatory|CDS	|WP_000942239.1	2	1
LIC-cDNA-polyA	LIC	cDNA	polyA	raw	NC_005823.1	LIC_RS00025|LIC_RS00030	DNA topoisomerase (ATP-hydrolyzing) subunit B|DNA gyrase subunit A	+|+	CDS|CDS	WP_000076460.1|WP_000076846.1	2	1
LIC-cDNA-polyA	LIC	cDNA	polyA	raw	NC_005823.1	LIC_RS00130|LIC_RS00135|LIC_RS00140|LIC_RS00145	hypothetical protein|hypothetical protein|urate hydroxylase PuuD|cytochrome c	+|+|+|+	CDS|CDS|CDS|CDS	WP_001210323.1|WP_000781311.1|WP_000348685.1|WP_000703334.1	4	1
LIC-cDNA-polyA	LIC	cDNA	polyA	raw	NC_005823.1	LIC_RS00140|LIC_RS00145	urate hydroxylase PuuD|cytochrome c	+|+	CDS|CDS	WP_000348685.1|WP_000703334.1	2	15
LIC-cDNA-polyA	LIC	cDNA	polyA	raw	NC_005823.1	LIC_RS00225|LIC_RS00230	M50 family metallopeptidase|SDR family oxidoreductase	+|+	CDS|CDS	WP_000528194.1|WP_000744700.1	2	1
LIC-cDNA-polyA	LIC	cDNA	polyA	raw	NC_005823.1	LIC_RS00420|LIC_RS00425	tRNA-Arg|hypothetical protein	-|-	tRNA|CDS	|WP_001009658.1	2	3
LIC-cDNA-polyA	LIC	cDNA	polyA	raw	NC_005823.1	LIC_RS00435|LIC_RS00440	tRNA-Ser|tRNA-Ser	-|-	tRNA|tRNA	|	2	4
LIC-cDNA-polyA	LIC	cDNA	polyA	raw	NC_005823.1	LIC_RS00660|LIC_RS00665	PilZ domain-containing protein|hypothetical protein	+|+	CDS|CDS	WP_001200973.1|WP_000689734.1	2	2
LIC-cDNA-polyA	LIC	cDNA	polyA	raw	NC_005823.1	LIC_RS00725|LIC_RS00730	(2Fe-2S)-binding protein|NADH-quinone oxidoreductase subunit I	+|+	CDS|CDS	WP_000238902.1|WP_000537600.1	2	1
LIC-cDNA-polyA	LIC	cDNA	polyA	raw	NC_005823.1	LIC_RS00750|LIC_RS00750	IS3-like element IS1500A family transposase|IS3-like element IS1500A family transposase	-|-	CDS|CDS	WP_105291360.1|WP_105291360.1	2	5
LIC-cDNA-polyA	LIC	cDNA	polyA	raw	NC_005823.1	LIC_RS00780|LIC_RS00785	5S ribosomal RNA|50S ribosomal protein L34	+|+	rRNA|CDS	|WP_000828326.1	2	1
LIC-cDNA-polyA	LIC	cDNA	polyA	raw	NC_005823.1	LIC_RS00785|LIC_RS19935	50S ribosomal protein L34|ribonuclease P protein component	+|+	CDS|CDS	WP_000828326.1|WP_080010611.1	2	6
LIC-cDNA-polyA	LIC	cDNA	polyA	raw	NC_005823.1	LIC_RS00785|LIC_RS19935|LIC_RS00800	50S ribosomal protein L34|ribonuclease P protein component|membrane protein insertion efficiency factor YidD	+|+|+	CDS|CDS|CDS	WP_000828326.1|WP_080010611.1|WP_001079197.1	3	1
LIC-cDNA-polyA	LIC	cDNA	polyA	raw	NC_005823.1	LIC_RS00810|LIC_RS00815	Jag N-terminal domain-containing protein|tRNA uridine-5-carboxymethylaminomethyl(34) synthesis GTPase MnmE	+|+	CDS|CDS	WP_000432936.1|WP_001000160.1	2	1
LIC-cDNA-polyA	LIC	cDNA	polyA	raw	NC_005823.1	LIC_RS00850|LIC_RS23225	host-nuclease inhibitor Gam family protein|hypothetical protein	-|-	CDS|CDS	|WP_001974253.1	2	2
LIC-cDNA-polyA	LIC	cDNA	polyA	raw	NC_005823.1	LIC_RS00875|LIC_RS23230	helix-turn-helix transcriptional regulator|hypothetical protein	+|-	CDS|CDS	WP_000278251.1|WP_000449989.1	2	3
LIC-cDNA-polyA	LIC	cDNA	polyA	raw	NC_005823.1	LIC_RS00905|LIC_RS00910	hypothetical protein|hypothetical protein	+|+	CDS|CDS	WP_001222829.1|WP_000869404.1	2	2
LIC-cDNA-polyA	LIC	cDNA	polyA	raw	NC_005823.1	LIC_RS00905|LIC_RS00910|LIC_RS00915	hypothetical protein|hypothetical protein|DUF2586 family protein	+|+|+	CDS|CDS|CDS	WP_001222829.1|WP_000869404.1|WP_000103483.1	3	1
LIC-cDNA-polyA	LIC	cDNA	polyA	raw	NC_005823.1	LIC_RS00905|LIC_RS00910|LIC_RS00915|LIC_RS00920|LIC_RS00925|LIC_RS23235	hypothetical protein|hypothetical protein|DUF2586 family protein|hypothetical protein|hypothetical protein|hypothetical protein	+|+|+|+|+|+	CDS|CDS|CDS|CDS|CDS|CDS	WP_001222829.1|WP_000869404.1|WP_000103483.1|WP_001162965.1|WP_001068672.1|WP_000291181.1	6	1
LIC-cDNA-polyA	LIC	cDNA	polyA	raw	NC_005823.1	LIC_RS00915|LIC_RS00920	DUF2586 family protein|hypothetical protein	+|+	CDS|CDS	WP_000103483.1|WP_001162965.1	2	1
LIC-cDNA-polyA	LIC	cDNA	polyA	raw	NC_005823.1	LIC_RS00925|LIC_RS23235	hypothetical protein|hypothetical protein	+|+	CDS|CDS	WP_001068672.1|WP_000291181.1	2	2
LIC-cDNA-polyA	LIC	cDNA	polyA	raw	NC_005823.1	LIC_RS01030|LIC_RS01035	DUF1232 domain-containing protein|inositol monophosphatase	+|+	CDS|CDS	WP_001048896.1|WP_000050899.1	2	1
LIC-cDNA-polyA	LIC	cDNA	polyA	raw	NC_005823.1	LIC_RS01105|LIC_RS19955	hypothetical protein|hypothetical protein	+|-	CDS|CDS	WP_000751793.1|WP_001972857.1	2	1
LIC-cDNA-polyA	LIC	cDNA	polyA	raw	NC_005823.1	LIC_RS01115|LIC_RS01120	transcriptional regulator|TRAM domain-containing protein	+|+	CDS|CDS	WP_000729197.1|WP_000581182.1	2	4
LIC-cDNA-polyA	LIC	cDNA	polyA	raw	NC_005823.1	LIC_RS01115|LIC_RS01120|LIC_RS01125	transcriptional regulator|TRAM domain-containing protein|phosphoenolpyruvate carboxykinase (ATP)	+|+|+	CDS|CDS|CDS	WP_000729197.1|WP_000581182.1|WP_001148872.1	3	1
LIC-cDNA-polyA	LIC	cDNA	polyA	raw	NC_005823.1	LIC_RS01250|LIC_RS01255	hypothetical protein|DUF2071 domain-containing protein	+|+	CDS|CDS	WP_001081432.1|WP_080010613.1	2	1
LIC-cDNA-polyA	LIC	cDNA	polyA	raw	NC_005823.1	LIC_RS01335|LIC_RS01340	hypothetical protein|hypothetical protein	-|-	CDS|CDS	WP_000862499.1|	2	3
LIC-cDNA-polyA	LIC	cDNA	polyA	raw	NC_005823.1	LIC_RS01370|LIC_RS01375	tRNA-Arg|Crp/Fnr family transcriptional regulator	-|-	tRNA|CDS	|WP_000367409.1	2	8
LIC-cDNA-polyA	LIC	cDNA	polyA	raw	NC_005823.1	LIC_RS01495|LIC_RS01500	NAD(P) transhydrogenase subunit alpha|NAD(P)(+) transhydrogenase (Re/Si-specific) subunit beta	+|+	CDS|CDS	WP_000434762.1|WP_000127254.1	2	2
LIC-cDNA-polyA	LIC	cDNA	polyA	raw	NC_005823.1	LIC_RS01540|LIC_RS01545|LIC_RS01550	hypothetical protein|flagellar hook-basal body complex protein FliE|flagellar basal body rod protein FlgC	+|-|-	CDS|CDS|CDS	WP_000522883.1|WP_000405186.1|WP_000522494.1	3	1
LIC-cDNA-polyA	LIC	cDNA	polyA	raw	NC_005823.1	LIC_RS01540|LIC_RS01545|LIC_RS01550|LIC_RS01555	hypothetical protein|flagellar hook-basal body complex protein FliE|flagellar basal body rod protein FlgC|flagellar basal body rod protein FlgB	+|-|-|-	CDS|CDS|CDS|CDS	WP_000522883.1|WP_000405186.1|WP_000522494.1|WP_000462091.1	4	5
LIC-cDNA-polyA	LIC	cDNA	polyA	raw	NC_005823.1	LIC_RS01545|LIC_RS01550	flagellar hook-basal body complex protein FliE|flagellar basal body rod protein FlgC	-|-	CDS|CDS	WP_000405186.1|WP_000522494.1	2	8
LIC-cDNA-polyA	LIC	cDNA	polyA	raw	NC_005823.1	LIC_RS01545|LIC_RS01550|LIC_RS01555	flagellar hook-basal body complex protein FliE|flagellar basal body rod protein FlgC|flagellar basal body rod protein FlgB	-|-|-	CDS|CDS|CDS	WP_000405186.1|WP_000522494.1|WP_000462091.1	3	11
LIC-cDNA-polyA	LIC	cDNA	polyA	raw	NC_005823.1	LIC_RS01780|LIC_RS01785	site-specific integrase|STAS domain-containing protein	+|+	CDS|CDS	WP_001053455.1|	2	1
LIC-cDNA-polyA	LIC	cDNA	polyA	raw	NC_005823.1	LIC_RS01810|LIC_RS01815	tRNA-Pro|phosphohistidine phosphatase SixA	-|-	tRNA|CDS	|WP_000691324.1	2	2
LIC-cDNA-polyA	LIC	cDNA	polyA	raw	NC_005823.1	LIC_RS01820|LIC_RS01825	ABC transporter ATP-binding protein|ABC transporter permease	+|+	CDS|CDS	WP_001288326.1|WP_001058915.1	2	1
LIC-cDNA-polyA	LIC	cDNA	polyA	raw	NC_005823.1	LIC_RS01865|LIC_RS01870	electron transfer flavoprotein subunit alpha/FixB family protein|electron transfer flavoprotein subunit beta/FixA family protein	-|-	CDS|CDS	WP_000072965.1|WP_000692396.1	2	13
LIC-cDNA-polyA	LIC	cDNA	polyA	raw	NC_005823.1	LIC_RS01865|LIC_RS01870|LIC_RS01875	electron transfer flavoprotein subunit alpha/FixB family protein|electron transfer flavoprotein subunit beta/FixA family protein|hypothetical protein	-|-|-	CDS|CDS|CDS	WP_000072965.1|WP_000692396.1|WP_001973450.1	3	2
LIC-cDNA-polyA	LIC	cDNA	polyA	raw	NC_005823.1	LIC_RS01880|LIC_RS01885	acyl-CoA dehydrogenase family protein|class I SAM-dependent methyltransferase	+|+	CDS|CDS	WP_001202091.1|WP_000087787.1	2	5
LIC-cDNA-polyA	LIC	cDNA	polyA	raw	NC_005823.1	LIC_RS01920|LIC_RS01925	hypothetical protein|SBBP repeat-containing protein	-|-	CDS|CDS	WP_001981943.1|WP_000620247.1	2	1
LIC-cDNA-polyA	LIC	cDNA	polyA	raw	NC_005823.1	LIC_RS02070|LIC_RS02075	acetyl-CoA C-acetyltransferase|hypothetical protein	+|+	CDS|CDS	WP_000390637.1|WP_000777993.1	2	8
LIC-cDNA-polyA	LIC	cDNA	polyA	raw	NC_005823.1	LIC_RS02095|LIC_RS02100	three-Cys-motif partner protein TcmP|phage Gp37/Gp68 family protein	+|+	CDS|CDS	WP_000389124.1|WP_000501018.1	2	2
LIC-cDNA-polyA	LIC	cDNA	polyA	raw	NC_005823.1	LIC_RS02110|LIC_RS02115	6%2C7-dimethyl-8-ribityllumazine synthase|transcription antitermination factor NusB	+|+	CDS|CDS	WP_000613920.1|WP_001276210.1	2	4
LIC-cDNA-polyA	LIC	cDNA	polyA	raw	NC_005823.1	LIC_RS02220|LIC_RS02225	hypothetical protein|4-(cytidine 5'-diphospho)-2-C-methyl-D-erythritol kinase	+|+	CDS|CDS	WP_000150599.1|WP_000625234.1	2	2
LIC-cDNA-polyA	LIC	cDNA	polyA	raw	NC_005823.1	LIC_RS02245|LIC_RS02250	50S ribosomal protein L25/general stress protein Ctc|aminoacyl-tRNA hydrolase	+|+	CDS|CDS	WP_000081487.1|WP_000767698.1	2	1
LIC-cDNA-polyA	LIC	cDNA	polyA	raw	NC_005823.1	LIC_RS02330|LIC_RS02335	tRNA-Val|30S ribosomal protein S20	-|-	tRNA|CDS	|WP_001274025.1	2	6
LIC-cDNA-polyA	LIC	cDNA	polyA	raw	NC_005823.1	LIC_RS02510|LIC_RS02515	SPFH domain-containing protein|threonine synthase	+|+	CDS|CDS	WP_001173870.1|WP_000626010.1	2	1
LIC-cDNA-polyA	LIC	cDNA	polyA	raw	NC_005823.1	LIC_RS02520|LIC_RS02525	hypothetical protein|hypothetical protein	+|+	CDS|CDS	WP_000389276.1|WP_000433740.1	2	1
LIC-cDNA-polyA	LIC	cDNA	polyA	raw	NC_005823.1	LIC_RS02535|LIC_RS02540	hypothetical protein|hypothetical protein	-|-	CDS|CDS	WP_001021181.1|WP_002026245.1	2	2
LIC-cDNA-polyA	LIC	cDNA	polyA	raw	NC_005823.1	LIC_RS02700|LIC_RS02705	ABC transporter ATP-binding protein|FtsX-like permease family protein	+|+	CDS|CDS	WP_000942282.1|WP_000669547.1	2	1
LIC-cDNA-polyA	LIC	cDNA	polyA	raw	NC_005823.1	LIC_RS02730|LIC_RS02735	molecular chaperone DnaK|nucleotide exchange factor GrpE	-|-	CDS|CDS	WP_000031821.1|WP_000852393.1	2	1
LIC-cDNA-polyA	LIC	cDNA	polyA	raw	NC_005823.1	LIC_RS02865|LIC_RS02870	RdgB/HAM1 family non-canonical purine NTP pyrophosphatase|STAS domain-containing protein	-|-	CDS|CDS	WP_000828653.1|WP_000406975.1	2	3
LIC-cDNA-polyA	LIC	cDNA	polyA	raw	NC_005823.1	LIC_RS02925|LIC_RS02930	YHYH protein|hypothetical protein	+|+	CDS|CDS	WP_000615243.1|WP_000484462.1	2	1
LIC-cDNA-polyA	LIC	cDNA	polyA	raw	NC_005823.1	LIC_RS03055|LIC_RS03060	patatin-like phospholipase family protein|divalent-cation tolerance protein CutA	-|-	CDS|CDS	WP_001159609.1|WP_000388230.1	2	1
LIC-cDNA-polyA	LIC	cDNA	polyA	raw	NC_005823.1	LIC_RS03110|LIC_RS03115	MaoC family dehydratase|MaoC family dehydratase N-terminal domain-containing protein	-|-	CDS|CDS	WP_000034360.1|WP_001274661.1	2	28
LIC-cDNA-polyA	LIC	cDNA	polyA	raw	NC_005823.1	LIC_RS03110|LIC_RS03115|LIC_RS03120	MaoC family dehydratase|MaoC family dehydratase N-terminal domain-containing protein|alpha/beta hydrolase	-|-|-	CDS|CDS|CDS	WP_000034360.1|WP_001274661.1|WP_001011734.1	3	3
LIC-cDNA-polyA	LIC	cDNA	polyA	raw	NC_005823.1	LIC_RS03140|LIC_RS03145	DNA starvation/stationary phase protection protein|DegT/DnrJ/EryC1/StrS family aminotransferase	-|-	CDS|CDS	WP_000658301.1|WP_000538752.1	2	1
LIC-cDNA-polyA	LIC	cDNA	polyA	raw	NC_005823.1	LIC_RS03225|LIC_RS03230	flagellar basal body-associated FliL family protein|3-deoxy-manno-octulosonate cytidylyltransferase	+|+	CDS|CDS	WP_000501992.1|WP_000721859.1	2	1
LIC-cDNA-polyA	LIC	cDNA	polyA	raw	NC_005823.1	LIC_RS03235|LIC_RS03240|LIC_RS03245	STAS domain-containing protein|hypothetical protein|cytochrome c	-|-|-	CDS|CDS|CDS	WP_001287684.1|WP_001087666.1|WP_001086272.1	3	1
LIC-cDNA-polyA	LIC	cDNA	polyA	raw	NC_005823.1	LIC_RS03240|LIC_RS03245	hypothetical protein|cytochrome c	-|-	CDS|CDS	WP_001087666.1|WP_001086272.1	2	1
LIC-cDNA-polyA	LIC	cDNA	polyA	raw	NC_005823.1	LIC_RS03260|LIC_RS03265	Fe-S cluster assembly ATPase SufC|Fe-S cluster assembly protein SufD	+|+	CDS|CDS	WP_000136057.1|WP_000147970.1	2	4
LIC-cDNA-polyA	LIC	cDNA	polyA	raw	NC_005823.1	LIC_RS03365|LIC_RS03370	hypothetical protein|phage holin family protein	+|+	CDS|CDS	WP_000121146.1|WP_000581113.1	2	2
LIC-cDNA-polyA	LIC	cDNA	polyA	raw	NC_005823.1	LIC_RS03410|LIC_RS03415	SRPBCC family protein|SRPBCC family protein	-|-	CDS|CDS	WP_001057349.1|WP_000045629.1	2	2
LIC-cDNA-polyA	LIC	cDNA	polyA	raw	NC_005823.1	LIC_RS03415|LIC_RS03420	SRPBCC family protein|SRPBCC family protein	-|-	CDS|CDS	WP_000045629.1|WP_000993325.1	2	4
LIC-cDNA-polyA	LIC	cDNA	polyA	raw	NC_005823.1	LIC_RS03415|LIC_RS03420|LIC_RS03425	SRPBCC family protein|SRPBCC family protein|SRPBCC domain-containing protein	-|-|-	CDS|CDS|CDS	WP_000045629.1|WP_000993325.1|WP_000799620.1	3	1
LIC-cDNA-polyA	LIC	cDNA	polyA	raw	NC_005823.1	LIC_RS03425|LIC_RS03430	SRPBCC domain-containing protein|DoxX family protein	-|-	CDS|CDS	WP_000799620.1|WP_001071058.1	2	1
LIC-cDNA-polyA	LIC	cDNA	polyA	raw	NC_005823.1	LIC_RS03425|LIC_RS03430|LIC_RS03435	SRPBCC domain-containing protein|DoxX family protein|metalloregulator ArsR/SmtB family transcription factor	-|-|-	CDS|CDS|CDS	WP_000799620.1|WP_001071058.1|WP_000250565.1	3	2
LIC-cDNA-polyA	LIC	cDNA	polyA	raw	NC_005823.1	LIC_RS03430|LIC_RS03435	DoxX family protein|metalloregulator ArsR/SmtB family transcription factor	-|-	CDS|CDS	WP_001071058.1|WP_000250565.1	2	1
LIC-cDNA-polyA	LIC	cDNA	polyA	raw	NC_005823.1	LIC_RS03440|LIC_RS03445	acyl-CoA thioesterase|restriction endonuclease	+|+	CDS|CDS	WP_001088078.1|WP_000026697.1	2	1
LIC-cDNA-polyA	LIC	cDNA	polyA	raw	NC_005823.1	LIC_RS03525|LIC_RS03530	methylamine utilization protein|cytochrome c	+|+	CDS|CDS	WP_000908409.1|WP_000666507.1	2	1
LIC-cDNA-polyA	LIC	cDNA	polyA	raw	NC_005823.1	LIC_RS03595|LIC_RS03600	hypothetical protein|esterase	-|-	CDS|CDS	WP_000163651.1|WP_001191980.1	2	1
LIC-cDNA-polyA	LIC	cDNA	polyA	raw	NC_005823.1	LIC_RS03615|LIC_RS03620	hypothetical protein|hypothetical protein	+|+	CDS|CDS	WP_000746007.1|WP_000243193.1	2	1
LIC-cDNA-polyA	LIC	cDNA	polyA	raw	NC_005823.1	LIC_RS03625|LIC_RS03630	hypothetical protein|LIC_10705 family lipoprotein	+|+	CDS|CDS	WP_001071893.1|WP_000913838.1	2	1
LIC-cDNA-polyA	LIC	cDNA	polyA	raw	NC_005823.1	LIC_RS03785|LIC_RS03790	thioredoxin-dependent thiol peroxidase|leucyl aminopeptidase	+|+	CDS|CDS	WP_001292536.1|WP_000762682.1	2	2
LIC-cDNA-polyA	LIC	cDNA	polyA	raw	NC_005823.1	LIC_RS03855|LIC_RS03860	tRNA-Thr|tRNA-Trp	+|+	tRNA|tRNA	|	2	42
LIC-cDNA-polyA	LIC	cDNA	polyA	raw	NC_005823.1	LIC_RS03855|LIC_RS03860|LIC_RS03865	tRNA-Thr|tRNA-Trp|preprotein translocase subunit SecE	+|+|+	tRNA|tRNA|CDS	||WP_000869352.1	3	28
LIC-cDNA-polyA	LIC	cDNA	polyA	raw	NC_005823.1	LIC_RS03855|LIC_RS03860|LIC_RS03865|LIC_RS03870	tRNA-Thr|tRNA-Trp|preprotein translocase subunit SecE|transcription termination/antitermination protein NusG	+|+|+|+	tRNA|tRNA|CDS|CDS	||WP_000869352.1|WP_000536871.1	4	28
LIC-cDNA-polyA	LIC	cDNA	polyA	raw	NC_005823.1	LIC_RS03855|LIC_RS03860|LIC_RS03865|LIC_RS03870|LIC_RS03875	tRNA-Thr|tRNA-Trp|preprotein translocase subunit SecE|transcription termination/antitermination protein NusG|50S ribosomal protein L11	+|+|+|+|+	tRNA|tRNA|CDS|CDS|CDS	||WP_000869352.1|WP_000536871.1|WP_000729204.1	5	11
LIC-cDNA-polyA	LIC	cDNA	polyA	raw	NC_005823.1	LIC_RS03875|LIC_RS03880	50S ribosomal protein L11|50S ribosomal protein L1	+|+	CDS|CDS	WP_000729204.1|WP_001188789.1	2	2
LIC-cDNA-polyA	LIC	cDNA	polyA	raw	NC_005823.1	LIC_RS03885|LIC_RS03890	50S ribosomal protein L10|50S ribosomal protein L7/L12	+|+	CDS|CDS	WP_000013204.1|WP_000102400.1	2	3
LIC-cDNA-polyA	LIC	cDNA	polyA	raw	NC_005823.1	LIC_RS03905|LIC_RS03910	30S ribosomal protein S12|30S ribosomal protein S7	+|+	CDS|CDS	WP_001142358.1|WP_000091209.1	2	17
LIC-cDNA-polyA	LIC	cDNA	polyA	raw	NC_005823.1	LIC_RS03945|LIC_RS03950	50S ribosomal protein L13|30S ribosomal protein S9	+|+	CDS|CDS	WP_000115097.1|WP_001966744.1	2	8
LIC-cDNA-polyA	LIC	cDNA	polyA	raw	NC_005823.1	LIC_RS04000|LIC_RS04005	hypothetical protein|N-acetylmuramoyl-L-alanine amidase	+|+	CDS|CDS	WP_000096242.1|WP_001252402.1	2	1
LIC-cDNA-polyA	LIC	cDNA	polyA	raw	NC_005823.1	LIC_RS04060|LIC_RS04065	endoflagellar filament sheath protein|flagellar filament outer layer protein Flaa	+|+	CDS|CDS	WP_001227585.1|WP_001972005.1	2	38
LIC-cDNA-polyA	LIC	cDNA	polyA	raw	NC_005823.1	LIC_RS04095|LIC_RS04100	tRNA-Ile|tRNA-Ala	+|+	tRNA|tRNA	|	2	4
LIC-cDNA-polyA	LIC	cDNA	polyA	raw	NC_005823.1	LIC_RS04110|LIC_RS04115	hypothetical protein|hypothetical protein	+|+	CDS|CDS	WP_001211481.1|WP_000739865.1	2	1
LIC-cDNA-polyA	LIC	cDNA	polyA	raw	NC_005823.1	LIC_RS04110|LIC_RS04115|LIC_RS04120	hypothetical protein|hypothetical protein|hypothetical protein	+|+|+	CDS|CDS|CDS	WP_001211481.1|WP_000739865.1|WP_000783068.1	3	23
LIC-cDNA-polyA	LIC	cDNA	polyA	raw	NC_005823.1	LIC_RS04110|LIC_RS04115|LIC_RS04120|LIC_RS04125	hypothetical protein|hypothetical protein|hypothetical protein|hypothetical protein	+|+|+|+	CDS|CDS|CDS|CDS	WP_001211481.1|WP_000739865.1|WP_000783068.1|WP_001066717.1	4	5
LIC-cDNA-polyA	LIC	cDNA	polyA	raw	NC_005823.1	LIC_RS04300|LIC_RS04305	dihydrofolate reductase family protein|hypothetical protein	+|+	CDS|CDS	WP_001226991.1|WP_001071214.1	2	2
LIC-cDNA-polyA	LIC	cDNA	polyA	raw	NC_005823.1	LIC_RS04385|LIC_RS04390	translation elongation factor Ts|UMP kinase	+|+	CDS|CDS	WP_000741905.1|WP_000179852.1	2	1
LIC-cDNA-polyA	LIC	cDNA	polyA	raw	NC_005823.1	LIC_RS04595|LIC_RS04600	energy transducer TonB|biopolymer transporter ExbD	-|-	CDS|CDS	WP_000437522.1|WP_000053705.1	2	1
LIC-cDNA-polyA	LIC	cDNA	polyA	raw	NC_005823.1	LIC_RS04670|LIC_RS04675	hypothetical protein|membrane protein	-|+	CDS|CDS	WP_000639745.1|WP_001972076.1	2	8
LIC-cDNA-polyA	LIC	cDNA	polyA	raw	NC_005823.1	LIC_RS04695|LIC_RS04700	tRNA-Tyr|tRNA-Thr	-|-	tRNA|tRNA	|	2	10
LIC-cDNA-polyA	LIC	cDNA	polyA	raw	NC_005823.1	LIC_RS04730|LIC_RS04735	SRPBCC family protein|hypothetical protein	+|+	CDS|CDS	WP_000126723.1|WP_001010929.1	2	3
LIC-cDNA-polyA	LIC	cDNA	polyA	raw	NC_005823.1	LIC_RS04835|LIC_RS04840	type I-MYXAN CRISPR-associated protein Cas5/Cmx5/DevS|type I-B CRISPR-associated protein Cas7/Cst2/DevR	-|-	CDS|CDS	WP_000371344.1|WP_000052101.1	2	1
LIC-cDNA-polyA	LIC	cDNA	polyA	raw	NC_005823.1	LIC_RS05005|LIC_RS05010	CoA transferase|hypothetical protein	+|+	CDS|CDS	WP_001071499.1|WP_016689547.1	2	1
LIC-cDNA-polyA	LIC	cDNA	polyA	raw	NC_005823.1	LIC_RS05060|LIC_RS05060	IS3 family transposase|IS3 family transposase	-|-	CDS|CDS	WP_105291363.1|WP_105291363.1	2	19
LIC-cDNA-polyA	LIC	cDNA	polyA	raw	NC_005823.1	LIC_RS05140|LIC_RS20475	EAL domain-containing protein|DUF1554 domain-containing protein	+|+	CDS|CDS	WP_000665700.1|	2	1
LIC-cDNA-polyA	LIC	cDNA	polyA	raw	NC_005823.1	LIC_RS05240|LIC_RS05245	hypothetical protein|adenylosuccinate lyase	+|+	CDS|CDS	WP_000834407.1|WP_000567237.1	2	1
LIC-cDNA-polyA	LIC	cDNA	polyA	raw	NC_005823.1	LIC_RS05630|LIC_RS05635	hypothetical protein|sulfate transporter	-|-	CDS|CDS	WP_000672996.1|WP_001186638.1	2	1
LIC-cDNA-polyA	LIC	cDNA	polyA	raw	NC_005823.1	LIC_RS05655|LIC_RS05660	adenylate/guanylate cyclase domain-containing protein|YciI family protein	+|-	CDS|CDS	|WP_000808563.1	2	1
LIC-cDNA-polyA	LIC	cDNA	polyA	raw	NC_005823.1	LIC_RS05880|LIC_RS05885	ribonuclease D|DNA repair protein RadA	+|+	CDS|CDS	WP_001128627.1|WP_000728132.1	2	1
LIC-cDNA-polyA	LIC	cDNA	polyA	raw	NC_005823.1	LIC_RS05985|LIC_RS05990	hypothetical protein|DUF1963 domain-containing protein	+|+	CDS|CDS	WP_001051299.1|WP_001084413.1	2	8
LIC-cDNA-polyA	LIC	cDNA	polyA	raw	NC_005823.1	LIC_RS06035|LIC_RS22945	FapA family protein|hypothetical protein	+|-	CDS|CDS	WP_000993253.1|WP_002146174.1	2	1
LIC-cDNA-polyA	LIC	cDNA	polyA	raw	NC_005823.1	LIC_RS06125|LIC_RS06130|LIC_RS06135	helix-turn-helix domain-containing protein|ribbon-helix-helix domain-containing protein|type II toxin-antitoxin system PemK/MazF family toxin	+|+|+	CDS|CDS|CDS	WP_000477061.1|WP_000844758.1|WP_000617907.1	3	1
LIC-cDNA-polyA	LIC	cDNA	polyA	raw	NC_005823.1	LIC_RS06155|LIC_RS06160	hypothetical protein|pyridoxamine 5'-phosphate oxidase family protein	+|+	CDS|CDS	WP_000060053.1|WP_001974506.1	2	32
LIC-cDNA-polyA	LIC	cDNA	polyA	raw	NC_005823.1	LIC_RS06155|LIC_RS06160|LIC_RS06165	hypothetical protein|pyridoxamine 5'-phosphate oxidase family protein|GAF domain-containing protein	+|+|+	CDS|CDS|CDS	WP_000060053.1|WP_001974506.1|WP_001974549.1	3	11
LIC-cDNA-polyA	LIC	cDNA	polyA	raw	NC_005823.1	LIC_RS06215|LIC_RS06220	tRNA-Leu|PaaI family thioesterase	-|-	tRNA|CDS	|WP_000648186.1	2	28
LIC-cDNA-polyA	LIC	cDNA	polyA	raw	NC_005823.1	LIC_RS06230|LIC_RS06235	DUF5777 family beta-barrel protein|YceI family protein	-|-	CDS|CDS	WP_000576376.1|WP_000577498.1	2	1
LIC-cDNA-polyA	LIC	cDNA	polyA	raw	NC_005823.1	LIC_RS06250|LIC_RS06255	hypothetical protein|methyl-accepting chemotaxis protein	-|+	CDS|CDS	WP_001048196.1|WP_011172165.1	2	1
LIC-cDNA-polyA	LIC	cDNA	polyA	raw	NC_005823.1	LIC_RS06335|LIC_RS06340	TetR/AcrR family transcriptional regulator|aldolase	-|-	CDS|CDS	WP_001040162.1|WP_001977544.1	2	1
LIC-cDNA-polyA	LIC	cDNA	polyA	raw	NC_005823.1	LIC_RS06370|LIC_RS06375	ATP synthase F0 subunit C|F0F1 ATP synthase subunit B	+|+	CDS|CDS	WP_000394249.1|WP_000243426.1	2	16
LIC-cDNA-polyA	LIC	cDNA	polyA	raw	NC_005823.1	LIC_RS06370|LIC_RS06375|LIC_RS06380	ATP synthase F0 subunit C|F0F1 ATP synthase subunit B|ATP synthase F1 subunit delta	+|+|+	CDS|CDS|CDS	WP_000394249.1|WP_000243426.1|WP_000999999.1	3	14
LIC-cDNA-polyA	LIC	cDNA	polyA	raw	NC_005823.1	LIC_RS06520|LIC_RS06525	sulfate ABC transporter substrate-binding protein|alginate export family protein	-|-	CDS|CDS	WP_000693600.1|WP_000739012.1	2	1
LIC-cDNA-polyA	LIC	cDNA	polyA	raw	NC_005823.1	LIC_RS06795|LIC_RS06800	flagellar basal-body rod protein FlgG|flagellar basal body P-ring formation chaperone FlgA	+|+	CDS|CDS	WP_001257272.1|WP_001020205.1	2	47
LIC-cDNA-polyA	LIC	cDNA	polyA	raw	NC_005823.1	LIC_RS06795|LIC_RS06800|LIC_RS06805	flagellar basal-body rod protein FlgG|flagellar basal body P-ring formation chaperone FlgA|flagellar basal body L-ring protein FlgH	+|+|+	CDS|CDS|CDS	WP_001257272.1|WP_001020205.1|WP_000666973.1	3	5
LIC-cDNA-polyA	LIC	cDNA	polyA	raw	NC_005823.1	LIC_RS06795|LIC_RS06800|LIC_RS06805|LIC_RS06810	flagellar basal-body rod protein FlgG|flagellar basal body P-ring formation chaperone FlgA|flagellar basal body L-ring protein FlgH|flagellar basal body P-ring protein FlgI	+|+|+|+	CDS|CDS|CDS|CDS	WP_001257272.1|WP_001020205.1|WP_000666973.1|WP_000838056.1	4	3
LIC-cDNA-polyA	LIC	cDNA	polyA	raw	NC_005823.1	LIC_RS06795|LIC_RS06800|LIC_RS06805|LIC_RS06810|LIC_RS06815	flagellar basal-body rod protein FlgG|flagellar basal body P-ring formation chaperone FlgA|flagellar basal body L-ring protein FlgH|flagellar basal body P-ring protein FlgI|rod-binding protein	+|+|+|+|+	CDS|CDS|CDS|CDS|CDS	WP_001257272.1|WP_001020205.1|WP_000666973.1|WP_000838056.1|WP_000972415.1	5	1
LIC-cDNA-polyA	LIC	cDNA	polyA	raw	NC_005823.1	LIC_RS06850|LIC_RS06855	chaperonin GroEL|co-chaperone GroES	-|-	CDS|CDS	WP_001029963.1|WP_000146552.1	2	24
LIC-cDNA-polyA	LIC	cDNA	polyA	raw	NC_005823.1	LIC_RS06950|LIC_RS06955	methionine adenosyltransferase|transketolase family protein	+|+	CDS|CDS	WP_000053346.1|WP_000501205.1	2	2
LIC-cDNA-polyA	LIC	cDNA	polyA	raw	NC_005823.1	LIC_RS07025|LIC_RS07030|LIC_RS07035	flagellar motor switch protein FliN|flagellar biosynthetic protein FliO|flagellar type III secretion system pore protein FliP	+|+|+	CDS|CDS|CDS	WP_000503780.1|WP_001211503.1|WP_000783972.1	3	2
LIC-cDNA-polyA	LIC	cDNA	polyA	raw	NC_005823.1	LIC_RS07110|LIC_RS07115	transporter|flagellar protein FlbB	-|-	CDS|CDS	WP_001009586.1|WP_000157730.1	2	1
LIC-cDNA-polyA	LIC	cDNA	polyA	raw	NC_005823.1	LIC_RS07245|LIC_RS07250	arylesterase|tRNA-Gly	+|+	CDS|tRNA	WP_000458621.1|	2	2
LIC-cDNA-polyA	LIC	cDNA	polyA	raw	NC_005823.1	LIC_RS07250|LIC_RS07255	tRNA-Gly|trigger factor	+|+	tRNA|CDS	|WP_000384982.1	2	1
LIC-cDNA-polyA	LIC	cDNA	polyA	raw	NC_005823.1	LIC_RS07290|LIC_RS07295	RNA-binding protein|FKBP-type peptidyl-prolyl cis-trans isomerase	+|+	CDS|CDS	WP_001165331.1|WP_000673420.1	2	4
LIC-cDNA-polyA	LIC	cDNA	polyA	raw	NC_005823.1	LIC_RS07385|LIC_RS07390	DUF3347 domain-containing protein|four-helix bundle copper-binding protein	-|-	CDS|CDS	WP_000810437.1|WP_000957839.1	2	4
LIC-cDNA-polyA	LIC	cDNA	polyA	raw	NC_005823.1	LIC_RS07460|LIC_RS07465	lipoprotein LipL31|undecaprenyl-diphosphate phosphatase	+|+	CDS|CDS	WP_000742261.1|WP_001070489.1	2	2
LIC-cDNA-polyA	LIC	cDNA	polyA	raw	NC_005823.1	LIC_RS07585|LIC_RS07590|LIC_RS07595	ATP-binding protein|hypothetical protein|TfoX/Sxy family protein	+|+|+	CDS|CDS|CDS	WP_000377010.1|WP_001024049.1|WP_000135500.1	3	1
LIC-cDNA-polyA	LIC	cDNA	polyA	raw	NC_005823.1	LIC_RS07625|LIC_RS07630	chemotaxis protein CheX|hypothetical protein	-|-	CDS|CDS	WP_001167022.1|WP_000281386.1	2	1
LIC-cDNA-polyA	LIC	cDNA	polyA	raw	NC_005823.1	LIC_RS07680|LIC_RS07685	hypothetical protein|type I methionyl aminopeptidase	+|+	CDS|CDS	WP_000907541.1|WP_002077265.1	2	35
LIC-cDNA-polyA	LIC	cDNA	polyA	raw	NC_005823.1	LIC_RS07680|LIC_RS07685|LIC_RS07690	hypothetical protein|type I methionyl aminopeptidase|DUF350 domain-containing protein	+|+|+	CDS|CDS|CDS	WP_000907541.1|WP_002077265.1|WP_000425207.1	3	2
LIC-cDNA-polyA	LIC	cDNA	polyA	raw	NC_005823.1	LIC_RS07695|LIC_RS07700	hypothetical protein|tRNA epoxyqueuosine(34) reductase QueG	-|+	CDS|CDS	WP_001168400.1|WP_000572974.1	2	1
LIC-cDNA-polyA	LIC	cDNA	polyA	raw	NC_005823.1	LIC_RS07755|LIC_RS07760	tRNA-Ala|hypothetical protein	-|+	tRNA|CDS	|WP_000004280.1	2	21
LIC-cDNA-polyA	LIC	cDNA	polyA	raw	NC_005823.1	LIC_RS07755|LIC_RS07760|LIC_RS07765	tRNA-Ala|hypothetical protein|SpoIIE family protein phosphatase	-|+|+	tRNA|CDS|CDS	|WP_000004280.1|WP_000612752.1	3	1
LIC-cDNA-polyA	LIC	cDNA	polyA	raw	NC_005823.1	LIC_RS07885|LIC_RS07890	D-glycero-beta-D-manno-heptose-7-phosphate kinase|D-glycero-beta-D-manno-heptose 1-phosphate adenylyltransferase	+|+	CDS|CDS	WP_000291591.1|WP_000364507.1	2	2
LIC-cDNA-polyA	LIC	cDNA	polyA	raw	NC_005823.1	LIC_RS07970|LIC_RS07975	30S ribosomal protein S16|KH domain-containing protein	+|+	CDS|CDS	WP_000240010.1|WP_000391865.1	2	10
LIC-cDNA-polyA	LIC	cDNA	polyA	raw	NC_005823.1	LIC_RS07970|LIC_RS07975|LIC_RS07980	30S ribosomal protein S16|KH domain-containing protein|ribosome maturation factor RimM	+|+|+	CDS|CDS|CDS	WP_000240010.1|WP_000391865.1|WP_000159892.1	3	1
LIC-cDNA-polyA	LIC	cDNA	polyA	raw	NC_005823.1	LIC_RS08030|LIC_RS08035	type II secretion system-associated lipoprotein|M23 family metallopeptidase	+|+	CDS|CDS	WP_000488361.1|WP_000267376.1	2	1
LIC-cDNA-polyA	LIC	cDNA	polyA	raw	NC_005823.1	LIC_RS08105|LIC_RS08110	HNH endonuclease|TetR/AcrR family transcriptional regulator	+|-	CDS|CDS	WP_001983637.1|WP_001169127.1	2	2
LIC-cDNA-polyA	LIC	cDNA	polyA	raw	NC_005823.1	LIC_RS08110|LIC_RS08115	TetR/AcrR family transcriptional regulator|tautomerase family protein	-|+	CDS|CDS	WP_001169127.1|WP_001131807.1	2	1
LIC-cDNA-polyA	LIC	cDNA	polyA	raw	NC_005823.1	LIC_RS08170|LIC_RS08175	Smr/MutS family protein|2-isopropylmalate synthase	+|+	CDS|CDS	WP_000730539.1|WP_000169688.1	2	2
LIC-cDNA-polyA	LIC	cDNA	polyA	raw	NC_005823.1	LIC_RS08185|LIC_RS08190	tyrosine recombinase XerC|ATP-dependent protease subunit HslV	+|+	CDS|CDS	WP_002079116.1|WP_001114726.1	2	1
LIC-cDNA-polyA	LIC	cDNA	polyA	raw	NC_005823.1	LIC_RS08300|LIC_RS08305	MotA/TolQ/ExbB proton channel family protein|biopolymer transporter ExbD	+|+	CDS|CDS	WP_000477701.1|WP_000672100.1	2	16
LIC-cDNA-polyA	LIC	cDNA	polyA	raw	NC_005823.1	LIC_RS08320|LIC_RS08325	hypothetical protein|3'(2')%2C5'-bisphosphate nucleotidase CysQ	+|+	CDS|CDS	WP_000721620.1|WP_001084700.1	2	7
LIC-cDNA-polyA	LIC	cDNA	polyA	raw	NC_005823.1	LIC_RS08370|LIC_RS08375	TIGR00266 family protein|TIGR00266 family protein	+|+	CDS|CDS	WP_001105364.1|WP_001019283.1	2	4
LIC-cDNA-polyA	LIC	cDNA	polyA	raw	NC_005823.1	LIC_RS08440|LIC_RS08445	hypothetical protein|fructose-6-phosphate aldolase	-|-	CDS|CDS	WP_000021495.1|WP_000424879.1	2	3
LIC-cDNA-polyA	LIC	cDNA	polyA	raw	NC_005823.1	LIC_RS08470|LIC_RS08475	flagellar export chaperone FliS|hypothetical protein	+|+	CDS|CDS	WP_000050477.1|WP_001281703.1	2	12
LIC-cDNA-polyA	LIC	cDNA	polyA	raw	NC_005823.1	LIC_RS08470|LIC_RS08475|LIC_RS08480	flagellar export chaperone FliS|hypothetical protein|hypothetical protein	+|+|+	CDS|CDS|CDS	WP_000050477.1|WP_001281703.1|WP_000893412.1	3	2
LIC-cDNA-polyA	LIC	cDNA	polyA	raw	NC_005823.1	LIC_RS08590|LIC_RS08595	NAD-dependent deacylase|DJ-1/PfpI family protein	-|-	CDS|CDS	WP_000657518.1|WP_001127205.1	2	2
LIC-cDNA-polyA	LIC	cDNA	polyA	raw	NC_005823.1	LIC_RS08685|LIC_RS08690	GatB/YqeY domain-containing protein|30S ribosomal protein S21	-|-	CDS|CDS	WP_000058095.1|WP_000232823.1	2	2
LIC-cDNA-polyA	LIC	cDNA	polyA	raw	NC_005823.1	LIC_RS08690|LIC_RS08695	30S ribosomal protein S21|hypothetical protein	-|-	CDS|CDS	WP_000232823.1|WP_000372884.1	2	1
LIC-cDNA-polyA	LIC	cDNA	polyA	raw	NC_005823.1	LIC_RS08695|LIC_RS08705	hypothetical protein|hypothetical protein	-|-	CDS|CDS	WP_000372884.1|WP_000445974.1	2	1
LIC-cDNA-polyA	LIC	cDNA	polyA	raw	NC_005823.1	LIC_RS08715|LIC_RS08720	response regulator|response regulator	-|-	CDS|CDS	WP_001045809.1|WP_000610939.1	2	2
LIC-cDNA-polyA	LIC	cDNA	polyA	raw	NC_005823.1	LIC_RS08830|LIC_RS08835	hypothetical protein|peptidylprolyl isomerase	+|+	CDS|CDS	WP_000708679.1|WP_000842388.1	2	1
LIC-cDNA-polyA	LIC	cDNA	polyA	raw	NC_005823.1	LIC_RS08970|LIC_RS08975	peptide chain release factor-like protein|acyl-CoA thioesterase	-|-	CDS|CDS	WP_000168246.1|WP_000451642.1	2	2
LIC-cDNA-polyA	LIC	cDNA	polyA	raw	NC_005823.1	LIC_RS08970|LIC_RS08975|LIC_RS08980|LIC_RS08985	peptide chain release factor-like protein|acyl-CoA thioesterase|endonuclease III|50S ribosomal protein L28	-|-|-|-	CDS|CDS|CDS|CDS	WP_000168246.1|WP_000451642.1|WP_000228256.1|WP_000113840.1	4	1
LIC-cDNA-polyA	LIC	cDNA	polyA	raw	NC_005823.1	LIC_RS08980|LIC_RS08985	endonuclease III|50S ribosomal protein L28	-|-	CDS|CDS	WP_000228256.1|WP_000113840.1	2	2
LIC-cDNA-polyA	LIC	cDNA	polyA	raw	NC_005823.1	LIC_RS09100|LIC_RS09105	hypothetical protein|hypothetical protein	+|+	CDS|CDS	WP_001020482.1|WP_000242794.1	2	2
LIC-cDNA-polyA	LIC	cDNA	polyA	raw	NC_005823.1	LIC_RS09215|LIC_RS09220	BolA/IbaG family iron-sulfur metabolism protein|Grx4 family monothiol glutaredoxin	+|+	CDS|CDS	WP_000150944.1|WP_001058137.1	2	1
LIC-cDNA-polyA	LIC	cDNA	polyA	raw	NC_005823.1	LIC_RS09215|LIC_RS09220|LIC_RS09225	BolA/IbaG family iron-sulfur metabolism protein|Grx4 family monothiol glutaredoxin|glutathione S-transferase N-terminal domain-containing protein	+|+|+	CDS|CDS|CDS	WP_000150944.1|WP_001058137.1|WP_000780847.1	3	1
LIC-cDNA-polyA	LIC	cDNA	polyA	raw	NC_005823.1	LIC_RS09325|LIC_RS09330	tRNA-Leu|tRNA-Cys	-|-	tRNA|tRNA	|	2	1
LIC-cDNA-polyA	LIC	cDNA	polyA	raw	NC_005823.1	LIC_RS09345|LIC_RS09350	preQ(1) synthase|SemiSWEET transporter	+|+	CDS|CDS	WP_000856053.1|WP_000377382.1	2	1
LIC-cDNA-polyA	LIC	cDNA	polyA	raw	NC_005823.1	LIC_RS09375|LIC_RS09380	hypothetical protein|peptidylprolyl isomerase	-|-	CDS|CDS	WP_000141650.1|WP_001220028.1	2	5
LIC-cDNA-polyA	LIC	cDNA	polyA	raw	NC_005823.1	LIC_RS09400|LIC_RS09405	paraslipin|paraslipin	+|+	CDS|CDS	WP_001272390.1|WP_000447378.1	2	1
LIC-cDNA-polyA	LIC	cDNA	polyA	raw	NC_005823.1	LIC_RS09420|LIC_RS09425	hypothetical protein|hypothetical protein	+|+	CDS|CDS	WP_000775825.1|WP_000517492.1	2	3
LIC-cDNA-polyA	LIC	cDNA	polyA	raw	NC_005823.1	LIC_RS09590|LIC_RS09595	DUF2797 domain-containing protein|hypothetical protein	-|-	CDS|CDS	WP_000809310.1|WP_000736234.1	2	1
LIC-cDNA-polyA	LIC	cDNA	polyA	raw	NC_005823.1	LIC_RS09610|LIC_RS09615	c-type cytochrome|hypothetical protein	+|+	CDS|CDS	WP_000719850.1|WP_000914999.1	2	2
LIC-cDNA-polyA	LIC	cDNA	polyA	raw	NC_005823.1	LIC_RS09625|LIC_RS09630	flagellin|flagellin	-|-	CDS|CDS	WP_000586170.1|WP_000586163.1	2	1
LIC-cDNA-polyA	LIC	cDNA	polyA	raw	NC_005823.1	LIC_RS09640|LIC_RS09645	hypothetical protein|hypothetical protein	-|-	CDS|CDS	WP_000266754.1|WP_001236667.1	2	3
LIC-cDNA-polyA	LIC	cDNA	polyA	raw	NC_005823.1	LIC_RS09650|LIC_RS09655	cell envelope integrity protein CreD|hypothetical protein	-|-	CDS|CDS	WP_001214634.1|WP_000932266.1	2	2
LIC-cDNA-polyA	LIC	cDNA	polyA	raw	NC_005823.1	LIC_RS09760|LIC_RS09765	WecB/TagA/CpsF family glycosyltransferase|thiamine phosphate synthase	-|-	CDS|CDS	WP_000742876.1|WP_001202539.1	2	2
LIC-cDNA-polyA	LIC	cDNA	polyA	raw	NC_005823.1	LIC_RS09855|LIC_RS09860	hypothetical protein|ribonuclease HI family protein	+|+	CDS|CDS	WP_000549325.1|WP_000628813.1	2	4
LIC-cDNA-polyA	LIC	cDNA	polyA	raw	NC_005823.1	LIC_RS09865|LIC_RS09870	hypothetical protein|[cytidine(C)-cytidine(C)-adenosine (A)]-adding enzyme	+|+	CDS|CDS	WP_000606905.1|WP_000185977.1	2	1
LIC-cDNA-polyA	LIC	cDNA	polyA	raw	NC_005823.1	LIC_RS09935|LIC_RS09940	hypothetical protein|DUF4416 family protein	-|-	CDS|CDS	WP_000472812.1|WP_001088908.1	2	2
LIC-cDNA-polyA	LIC	cDNA	polyA	raw	NC_005823.1	LIC_RS09990|LIC_RS09995	response regulator|HEAT repeat domain-containing protein	+|+	CDS|CDS	WP_001032649.1|WP_001089511.1	2	1
LIC-cDNA-polyA	LIC	cDNA	polyA	raw	NC_005823.1	LIC_RS10065|LIC_RS10070	DUF151 domain-containing protein|hypothetical protein	+|+	CDS|CDS	WP_000366622.1|WP_000099422.1	2	2
LIC-cDNA-polyA	LIC	cDNA	polyA	raw	NC_005823.1	LIC_RS10185|LIC_RS10190	hypothetical protein|hypothetical protein	-|-	CDS|CDS	WP_001157786.1|WP_000761157.1	2	1
LIC-cDNA-polyA	LIC	cDNA	polyA	raw	NC_005823.1	LIC_RS10215|LIC_RS10220	hypothetical protein|fumarate reductase/succinate dehydrogenase flavoprotein subunit	+|+	CDS|CDS	WP_000345920.1|WP_000050920.1	2	1
LIC-cDNA-polyA	LIC	cDNA	polyA	raw	NC_005823.1	LIC_RS10380|LIC_RS10385	catalase|ankyrin repeat domain-containing protein	-|-	CDS|CDS	WP_000088214.1|WP_000372824.1	2	2
LIC-cDNA-polyA	LIC	cDNA	polyA	raw	NC_005823.1	LIC_RS10440|LIC_RS10445	transposase|transposase	-|-	CDS|CDS	WP_000667935.1|WP_000463110.1	2	1
LIC-cDNA-polyA	LIC	cDNA	polyA	raw	NC_005823.1	LIC_RS10440|LIC_RS10445|LIC_RS10450	transposase|transposase|hypothetical protein	-|-|-	CDS|CDS|CDS	WP_000667935.1|WP_000463110.1|WP_000133464.1	3	1
LIC-cDNA-polyA	LIC	cDNA	polyA	raw	NC_005823.1	LIC_RS10505|LIC_RS10505	IS3 family transposase|IS3 family transposase	-|-	CDS|CDS	WP_100220571.1|WP_100220571.1	2	11
LIC-cDNA-polyA	LIC	cDNA	polyA	raw	NC_005823.1	LIC_RS10540|LIC_RS10545	1-acyl-sn-glycerol-3-phosphate acyltransferase|patatin-like phospholipase family protein	+|+	CDS|CDS	WP_001068465.1|WP_000701165.1	2	2
LIC-cDNA-polyA	LIC	cDNA	polyA	raw	NC_005823.1	LIC_RS10605|LIC_RS10610	hypothetical protein|hypothetical protein	-|-	CDS|CDS	WP_000433884.1|WP_000242966.1	2	2
LIC-cDNA-polyA	LIC	cDNA	polyA	raw	NC_005823.1	LIC_RS10650|LIC_RS10655	PAS domain S-box protein|response regulator	+|+	CDS|CDS	WP_002146465.1|WP_000791297.1	2	1
LIC-cDNA-polyA	LIC	cDNA	polyA	raw	NC_005823.1	LIC_RS10670|LIC_RS10675	type I glyceraldehyde-3-phosphate dehydrogenase|phosphoglycerate kinase	+|+	CDS|CDS	WP_000196721.1|WP_000422649.1	2	2
LIC-cDNA-polyA	LIC	cDNA	polyA	raw	NC_005823.1	LIC_RS10695|LIC_RS10700	preprotein translocase subunit SecG|hypothetical protein	+|+	CDS|CDS	WP_000931842.1|WP_001968241.1	2	3
LIC-cDNA-polyA	LIC	cDNA	polyA	raw	NC_005823.1	LIC_RS10775|LIC_RS10780|LIC_RS10785	50S ribosomal protein L9|30S ribosomal protein S18|single-stranded DNA-binding protein	-|-|-	CDS|CDS|CDS	WP_001263864.1|WP_001293444.1|WP_001262509.1	3	1
LIC-cDNA-polyA	LIC	cDNA	polyA	raw	NC_005823.1	LIC_RS10775|LIC_RS10780|LIC_RS10785|LIC_RS10790	50S ribosomal protein L9|30S ribosomal protein S18|single-stranded DNA-binding protein|30S ribosomal protein S6	-|-|-|-	CDS|CDS|CDS|CDS	WP_001263864.1|WP_001293444.1|WP_001262509.1|WP_001246923.1	4	1
LIC-cDNA-polyA	LIC	cDNA	polyA	raw	NC_005823.1	LIC_RS10810|LIC_RS10815	DNA-binding protein|hypothetical protein	-|-	CDS|CDS	WP_000876271.1|WP_000858937.1	2	3
LIC-cDNA-polyA	LIC	cDNA	polyA	raw	NC_005823.1	LIC_RS10865|LIC_RS10870	glycosyltransferase|glycosyltransferase	-|-	CDS|CDS	WP_000282880.1|WP_000560752.1	2	1
LIC-cDNA-polyA	LIC	cDNA	polyA	raw	NC_005823.1	LIC_RS11090|LIC_RS11095	UDP-N-acetylglucosamine 2-epimerase|N-acetylneuraminate synthase	-|-	CDS|CDS	WP_000823150.1|WP_001230564.1	2	4
LIC-cDNA-polyA	LIC	cDNA	polyA	raw	NC_005823.1	LIC_RS11160|LIC_RS11165	methionyl-tRNA formyltransferase|DegT/DnrJ/EryC1/StrS family aminotransferase	-|-	CDS|CDS	WP_000344487.1|WP_000582222.1	2	2
LIC-cDNA-polyA	LIC	cDNA	polyA	raw	NC_005823.1	LIC_RS11180|LIC_RS11185	class I SAM-dependent methyltransferase|NUDIX domain-containing protein	-|-	CDS|CDS	WP_000517242.1|WP_001088866.1	2	1
LIC-cDNA-polyA	LIC	cDNA	polyA	raw	NC_005823.1	LIC_RS11185|LIC_RS11190	NUDIX domain-containing protein|hypothetical protein	-|-	CDS|CDS	WP_001088866.1|WP_000715958.1	2	1
LIC-cDNA-polyA	LIC	cDNA	polyA	raw	NC_005823.1	LIC_RS11200|LIC_RS11205	transketolase|transketolase	-|-	CDS|CDS	WP_001246618.1|WP_000342713.1	2	1
LIC-cDNA-polyA	LIC	cDNA	polyA	raw	NC_005823.1	LIC_RS11285|LIC_RS11290	Hsp20/alpha crystallin family protein|Hsp20/alpha crystallin family protein	+|+	CDS|CDS	WP_001001876.1|WP_000180222.1	2	67
LIC-cDNA-polyA	LIC	cDNA	polyA	raw	NC_005823.1	LIC_RS11375|LIC_RS11380	DUF3015 domain-containing protein|DUF3015 domain-containing protein	+|+	CDS|CDS	WP_000746232.1|WP_000732920.1	2	255
LIC-cDNA-polyA	LIC	cDNA	polyA	raw	NC_005823.1	LIC_RS11375|LIC_RS11380|LIC_RS11385	DUF3015 domain-containing protein|DUF3015 domain-containing protein|hypothetical protein	+|+|-	CDS|CDS|CDS	WP_000746232.1|WP_000732920.1|WP_000931673.1	3	1
LIC-cDNA-polyA	LIC	cDNA	polyA	raw	NC_005823.1	LIC_RS11565|LIC_RS11570	hypothetical protein|peptidoglycan DD-metalloendopeptidase family protein	-|-	CDS|CDS	WP_000272477.1|WP_000162902.1	2	2
LIC-cDNA-polyA	LIC	cDNA	polyA	raw	NC_005823.1	LIC_RS11610|LIC_RS11615	sensor domain-containing diguanylate cyclase|tRNA-Met	-|+	CDS|tRNA	WP_000623745.1|	2	6
LIC-cDNA-polyA	LIC	cDNA	polyA	raw	NC_005823.1	LIC_RS11675|LIC_RS11680	TRL-like family protein|TRL-like family protein	+|+	CDS|CDS	WP_000769736.1|WP_000720240.1	2	11
LIC-cDNA-polyA	LIC	cDNA	polyA	raw	NC_005823.1	LIC_RS11675|LIC_RS11680|LIC_RS11685	TRL-like family protein|TRL-like family protein|TRL-like family protein	+|+|+	CDS|CDS|CDS	WP_000769736.1|WP_000720240.1|WP_000713555.1	3	131
LIC-cDNA-polyA	LIC	cDNA	polyA	raw	NC_005823.1	LIC_RS11845|LIC_RS11850	beta-ketoacyl synthase|SiaB family protein kinase	+|+	CDS|CDS	WP_000360484.1|WP_000393747.1	2	4
LIC-cDNA-polyA	LIC	cDNA	polyA	raw	NC_005823.1	LIC_RS11890|LIC_RS11895	SiaB family protein kinase|DUF1987 domain-containing protein	+|+	CDS|CDS	WP_000970449.1|WP_000444619.1	2	2
LIC-cDNA-polyA	LIC	cDNA	polyA	raw	NC_005823.1	LIC_RS11910|LIC_RS11910	IS3 family transposase|IS3 family transposase	-|-	CDS|CDS	WP_100207446.1|WP_100207446.1	2	12
LIC-cDNA-polyA	LIC	cDNA	polyA	raw	NC_005823.1	LIC_RS11950|LIC_RS11955	hypothetical protein|hypothetical protein	-|-	CDS|CDS	WP_000734588.1|WP_000862513.1	2	3
LIC-cDNA-polyA	LIC	cDNA	polyA	raw	NC_005823.1	LIC_RS11990|LIC_RS11995	adenosine kinase|50S ribosomal protein L11 methyltransferase	-|-	CDS|CDS	WP_000683574.1|WP_001270455.1	2	1
LIC-cDNA-polyA	LIC	cDNA	polyA	raw	NC_005823.1	LIC_RS12085|LIC_RS12090|LIC_RS12095	hypothetical protein|MBOAT family protein|ribosome silencing factor	-|-|-	CDS|CDS|CDS	WP_000011185.1|WP_000577056.1|WP_001070122.1	3	2
LIC-cDNA-polyA	LIC	cDNA	polyA	raw	NC_005823.1	LIC_RS12200|LIC_RS12205	AI-2E family transporter|cyclic nucleotide-binding domain-containing protein	-|-	CDS|CDS	WP_001206646.1|WP_000645315.1	2	1
LIC-cDNA-polyA	LIC	cDNA	polyA	raw	NC_005823.1	LIC_RS12255|LIC_RS12260	STAS domain-containing protein|hypothetical protein	+|+	CDS|CDS	WP_000908508.1|WP_000683163.1	2	1
LIC-cDNA-polyA	LIC	cDNA	polyA	raw	NC_005823.1	LIC_RS12310|LIC_RS12315	tRNA-Met|Cys-rich protein	+|+	tRNA|CDS	|WP_000172772.1	2	54
LIC-cDNA-polyA	LIC	cDNA	polyA	raw	NC_005823.1	LIC_RS12570|LIC_RS12575	5-formyltetrahydrofolate cyclo-ligase|cell division protein ZapA	-|-	CDS|CDS	WP_000776292.1|WP_000365849.1	2	1
LIC-cDNA-polyA	LIC	cDNA	polyA	raw	NC_005823.1	LIC_RS12585|LIC_RS12590	50S ribosomal protein L20|50S ribosomal protein L35	-|-	CDS|CDS	WP_001136837.1|WP_001125262.1	2	8
LIC-cDNA-polyA	LIC	cDNA	polyA	raw	NC_005823.1	LIC_RS12585|LIC_RS12590|LIC_RS12595	50S ribosomal protein L20|50S ribosomal protein L35|translation initiation factor IF-3	-|-|-	CDS|CDS|CDS	WP_001136837.1|WP_001125262.1|WP_001189133.1	3	1
LIC-cDNA-polyA	LIC	cDNA	polyA	raw	NC_005823.1	LIC_RS12735|LIC_RS12740	hypothetical protein|sigma-70 family RNA polymerase sigma factor	-|-	CDS|CDS	WP_000733128.1|WP_000378482.1	2	7
LIC-cDNA-polyA	LIC	cDNA	polyA	raw	NC_005823.1	LIC_RS12735|LIC_RS12740|LIC_RS12745	hypothetical protein|sigma-70 family RNA polymerase sigma factor|PilZ domain-containing protein	-|-|-	CDS|CDS|CDS	WP_000733128.1|WP_000378482.1|WP_000016913.1	3	2
LIC-cDNA-polyA	LIC	cDNA	polyA	raw	NC_005823.1	LIC_RS12765|LIC_RS12770	DUF192 domain-containing protein|enoyl-CoA hydratase/isomerase family protein	-|-	CDS|CDS	WP_000278813.1|WP_001291080.1	2	1
LIC-cDNA-polyA	LIC	cDNA	polyA	raw	NC_005823.1	LIC_RS12805|LIC_RS12810	hypothetical protein|ribosome-associated translation inhibitor RaiA	-|-	CDS|CDS	WP_000010627.1|WP_000701011.1	2	1
LIC-cDNA-polyA	LIC	cDNA	polyA	raw	NC_005823.1	LIC_RS12895|LIC_RS12900	hypothetical protein|hypothetical protein	-|-	CDS|CDS	WP_001211327.1|WP_001255223.1	2	1
LIC-cDNA-polyA	LIC	cDNA	polyA	raw	NC_005823.1	LIC_RS13050|LIC_RS13055	hypothetical protein|tRNA-Phe	+|-	CDS|tRNA	WP_000876121.1|	2	4
LIC-cDNA-polyA	LIC	cDNA	polyA	raw	NC_005823.1	LIC_RS13065|LIC_RS13070	hypothetical protein|acyl-CoA/acyl-ACP dehydrogenase	-|+	CDS|CDS	WP_000971361.1|WP_000365024.1	2	1
LIC-cDNA-polyA	LIC	cDNA	polyA	raw	NC_005823.1	LIC_RS13150|LIC_RS13155	tRNA-Lys|tRNA-Glu	+|+	tRNA|tRNA	|	2	4
LIC-cDNA-polyA	LIC	cDNA	polyA	raw	NC_005823.1	LIC_RS13175|LIC_RS13180	molecular chaperone DnaJ|hypothetical protein	+|+	CDS|CDS	WP_000290363.1|WP_000849664.1	2	1
LIC-cDNA-polyA	LIC	cDNA	polyA	raw	NC_005823.1	LIC_RS13185|LIC_RS13190	ADP-forming succinate--CoA ligase subunit beta|succinate--CoA ligase subunit alpha	+|+	CDS|CDS	WP_000690686.1|WP_000279904.1	2	10
LIC-cDNA-polyA	LIC	cDNA	polyA	raw	NC_005823.1	LIC_RS13315|LIC_RS13320|LIC_RS13325|LIC_RS13330	hypothetical protein|hypothetical protein|hypothetical protein|hypothetical protein	-|-|-|-	CDS|CDS|CDS|CDS	WP_001106690.1|WP_001173226.1|WP_000257955.1|WP_000614734.1	4	1
LIC-cDNA-polyA	LIC	cDNA	polyA	raw	NC_005823.1	LIC_RS13420|LIC_RS13425	polymer-forming cytoskeletal protein|M23 family metallopeptidase	+|+	CDS|CDS	WP_000974282.1|WP_000576385.1	2	9
LIC-cDNA-polyA	LIC	cDNA	polyA	raw	NC_005823.1	LIC_RS13455|LIC_RS13460|LIC_RS13465	hypothetical protein|crotonase/enoyl-CoA hydratase family protein|hypothetical protein	-|+|-	CDS|CDS|CDS	WP_001242356.1|WP_000848056.1|WP_001024527.1	3	1
LIC-cDNA-polyA	LIC	cDNA	polyA	raw	NC_005823.1	LIC_RS13460|LIC_RS13465	crotonase/enoyl-CoA hydratase family protein|hypothetical protein	+|-	CDS|CDS	WP_000848056.1|WP_001024527.1	2	2
LIC-cDNA-polyA	LIC	cDNA	polyA	raw	NC_005823.1	LIC_RS13500|LIC_RS13505	transcription termination factor Rho|50S ribosomal protein L31	+|+	CDS|CDS	WP_000179609.1|WP_000845534.1	2	1
LIC-cDNA-polyA	LIC	cDNA	polyA	raw	NC_005823.1	LIC_RS13510|LIC_RS13515	pentapeptide repeat-containing protein|hypothetical protein	+|+	CDS|CDS	WP_000115243.1|WP_000802251.1	2	4
LIC-cDNA-polyA	LIC	cDNA	polyA	raw	NC_005823.1	LIC_RS13615|LIC_RS13620	AbrB/MazE/SpoVT family DNA-binding domain-containing protein|type II toxin-antitoxin system VapC family toxin	+|+	CDS|CDS	WP_001192484.1|WP_000281042.1	2	4
LIC-cDNA-polyA	LIC	cDNA	polyA	raw	NC_005823.1	LIC_RS13615|LIC_RS13620|LIC_RS13625	AbrB/MazE/SpoVT family DNA-binding domain-containing protein|type II toxin-antitoxin system VapC family toxin|hypothetical protein	+|+|+	CDS|CDS|CDS	WP_001192484.1|WP_000281042.1|WP_000479559.1	3	3
LIC-cDNA-polyA	LIC	cDNA	polyA	raw	NC_005823.1	LIC_RS13615|LIC_RS13620|LIC_RS13625|LIC_RS13635	AbrB/MazE/SpoVT family DNA-binding domain-containing protein|type II toxin-antitoxin system VapC family toxin|hypothetical protein|IS3-like element IS1500A family transposase	+|+|+|+	CDS|CDS|CDS|CDS	WP_001192484.1|WP_000281042.1|WP_000479559.1|WP_100225665.1	4	1
LIC-cDNA-polyA	LIC	cDNA	polyA	raw	NC_005823.1	LIC_RS13750|LIC_RS13755	SDR family NAD(P)-dependent oxidoreductase|ABC transporter permease	-|-	CDS|CDS	WP_000841176.1|WP_001055336.1	2	1
LIC-cDNA-polyA	LIC	cDNA	polyA	raw	NC_005823.1	LIC_RS14050|LIC_RS14055	MarR family transcriptional regulator|MaoC family dehydratase	-|-	CDS|CDS	WP_000074962.1|WP_001151672.1	2	9
LIC-cDNA-polyA	LIC	cDNA	polyA	raw	NC_005823.1	LIC_RS14065|LIC_RS14070	NADH-quinone oxidoreductase subunit A|NADH-quinone oxidoreductase subunit B	+|+	CDS|CDS	WP_001057833.1|WP_000524416.1	2	3
LIC-cDNA-polyA	LIC	cDNA	polyA	raw	NC_005823.1	LIC_RS14125|LIC_RS14130	hypothetical protein|hypothetical protein	-|-	CDS|CDS	WP_000847799.1|WP_000267358.1	2	1
LIC-cDNA-polyA	LIC	cDNA	polyA	raw	NC_005823.1	LIC_RS14135|LIC_RS14140|LIC_RS14145	hypothetical protein|FecR domain-containing protein|sigma-70 family RNA polymerase sigma factor	+|-|-	CDS|CDS|CDS	WP_001019268.1|WP_000433647.1|WP_000081452.1	3	1
LIC-cDNA-polyA	LIC	cDNA	polyA	raw	NC_005823.1	LIC_RS14140|LIC_RS14145	FecR domain-containing protein|sigma-70 family RNA polymerase sigma factor	-|-	CDS|CDS	WP_000433647.1|WP_000081452.1	2	1
LIC-cDNA-polyA	LIC	cDNA	polyA	raw	NC_005823.1	LIC_RS14225|LIC_RS14230|LIC_RS14235	nicotinate (nicotinamide) nucleotide adenylyltransferase|glutamate-5-semialdehyde dehydrogenase|glutamate 5-kinase	-|-|-	CDS|CDS|CDS	WP_001088891.1|WP_000658458.1|WP_000801906.1	3	1
LIC-cDNA-polyA	LIC	cDNA	polyA	raw	NC_005823.1	LIC_RS14245|LIC_RS14250	50S ribosomal protein L27|ribosomal-processing cysteine protease Prp	-|-	CDS|CDS	WP_000940600.1|WP_000619383.1	2	1
LIC-cDNA-polyA	LIC	cDNA	polyA	raw	NC_005823.1	LIC_RS14245|LIC_RS14250|LIC_RS14255	50S ribosomal protein L27|ribosomal-processing cysteine protease Prp|50S ribosomal protein L21	-|-|-	CDS|CDS|CDS	WP_000940600.1|WP_000619383.1|WP_000270913.1	3	2
LIC-cDNA-polyA	LIC	cDNA	polyA	raw	NC_005823.1	LIC_RS14300|LIC_RS14305	indole-3-glycerol-phosphate synthase|STAS domain-containing protein	-|-	CDS|CDS	WP_000099241.1|WP_000884017.1	2	3
LIC-cDNA-polyA	LIC	cDNA	polyA	raw	NC_005823.1	LIC_RS14345|LIC_RS14350	thiolase family protein|acyl-[acyl-carrier-protein] thioesterase	-|-	CDS|CDS	WP_000778965.1|WP_000559672.1	2	1
LIC-cDNA-polyA	LIC	cDNA	polyA	raw	NC_005823.1	LIC_RS14375|LIC_RS14380	23S rRNA (adenine(2030)-N(6))-methyltransferase RlmJ|hypothetical protein	-|-	CDS|CDS	WP_000698127.1|WP_000799361.1	2	1
LIC-cDNA-polyA	LIC	cDNA	polyA	raw	NC_005823.1	LIC_RS14375|LIC_RS14380|LIC_RS14385	23S rRNA (adenine(2030)-N(6))-methyltransferase RlmJ|hypothetical protein|hypothetical protein	-|-|-	CDS|CDS|CDS	WP_000698127.1|WP_000799361.1|WP_001146757.1	3	1
LIC-cDNA-polyA	LIC	cDNA	polyA	raw	NC_005823.1	LIC_RS14415|LIC_RS14420	hypothetical protein|hypothetical protein	-|-	CDS|CDS	WP_000498075.1|WP_002141450.1	2	1
LIC-cDNA-polyA	LIC	cDNA	polyA	raw	NC_005823.1	LIC_RS14415|LIC_RS14420|LIC_RS14425	hypothetical protein|hypothetical protein|hypothetical protein	-|-|-	CDS|CDS|CDS	WP_000498075.1|WP_002141450.1|WP_000361891.1	3	1
LIC-cDNA-polyA	LIC	cDNA	polyA	raw	NC_005823.1	LIC_RS14415|LIC_RS14420|LIC_RS14425|LIC_RS14430	hypothetical protein|hypothetical protein|hypothetical protein|Holliday junction branch migration DNA helicase RuvB	-|-|-|-	CDS|CDS|CDS|CDS	WP_000498075.1|WP_002141450.1|WP_000361891.1|WP_001129835.1	4	1
LIC-cDNA-polyA	LIC	cDNA	polyA	raw	NC_005823.1	LIC_RS14555|LIC_RS14560	TM2 domain-containing protein|DUF2752 domain-containing protein	+|+	CDS|CDS	WP_000999362.1|WP_000911426.1	2	4
LIC-cDNA-polyA	LIC	cDNA	polyA	raw	NC_005823.1	LIC_RS14610|LIC_RS14615	50S ribosomal protein L17|DNA-directed RNA polymerase subunit alpha	-|-	CDS|CDS	WP_001042619.1|WP_000054108.1	2	10
LIC-cDNA-polyA	LIC	cDNA	polyA	raw	NC_005823.1	LIC_RS14610|LIC_RS14615|LIC_RS14620	50S ribosomal protein L17|DNA-directed RNA polymerase subunit alpha|30S ribosomal protein S4	-|-|-	CDS|CDS|CDS	WP_001042619.1|WP_000054108.1|WP_000135260.1	3	2
LIC-cDNA-polyA	LIC	cDNA	polyA	raw	NC_005823.1	LIC_RS14635|LIC_RS14640|LIC_RS14645	50S ribosomal protein L36|translation initiation factor IF-1|adenylate kinase	-|-|-	CDS|CDS|CDS	WP_000868428.1|WP_001040194.1|WP_000789400.1	3	1
LIC-cDNA-polyA	LIC	cDNA	polyA	raw	NC_005823.1	LIC_RS14655|LIC_RS14660	50S ribosomal protein L15|50S ribosomal protein L30	-|-	CDS|CDS	WP_000712192.1|WP_000427711.1	2	2
LIC-cDNA-polyA	LIC	cDNA	polyA	raw	NC_005823.1	LIC_RS14655|LIC_RS14660|LIC_RS14665	50S ribosomal protein L15|50S ribosomal protein L30|30S ribosomal protein S5	-|-|-	CDS|CDS|CDS	WP_000712192.1|WP_000427711.1|WP_000331210.1	3	1
LIC-cDNA-polyA	LIC	cDNA	polyA	raw	NC_005823.1	LIC_RS14655|LIC_RS14660|LIC_RS14665|LIC_RS14670	50S ribosomal protein L15|50S ribosomal protein L30|30S ribosomal protein S5|50S ribosomal protein L18	-|-|-|-	CDS|CDS|CDS|CDS	WP_000712192.1|WP_000427711.1|WP_000331210.1|WP_000567189.1	4	1
LIC-cDNA-polyA	LIC	cDNA	polyA	raw	NC_005823.1	LIC_RS14660|LIC_RS14665	50S ribosomal protein L30|30S ribosomal protein S5	-|-	CDS|CDS	WP_000427711.1|WP_000331210.1	2	5
LIC-cDNA-polyA	LIC	cDNA	polyA	raw	NC_005823.1	LIC_RS14660|LIC_RS14665|LIC_RS14670	50S ribosomal protein L30|30S ribosomal protein S5|50S ribosomal protein L18	-|-|-	CDS|CDS|CDS	WP_000427711.1|WP_000331210.1|WP_000567189.1	3	4
LIC-cDNA-polyA	LIC	cDNA	polyA	raw	NC_005823.1	LIC_RS14665|LIC_RS14670	30S ribosomal protein S5|50S ribosomal protein L18	-|-	CDS|CDS	WP_000331210.1|WP_000567189.1	2	1
LIC-cDNA-polyA	LIC	cDNA	polyA	raw	NC_005823.1	LIC_RS14680|LIC_RS21515	30S ribosomal protein S8|type Z 30S ribosomal protein S14	-|-	CDS|CDS	WP_000062824.1|WP_002153498.1	2	2
LIC-cDNA-polyA	LIC	cDNA	polyA	raw	NC_005823.1	LIC_RS14680|LIC_RS21515|LIC_RS14690|LIC_RS14695|LIC_RS14700	30S ribosomal protein S8|type Z 30S ribosomal protein S14|50S ribosomal protein L5|50S ribosomal protein L24|50S ribosomal protein L14	-|-|-|-|-	CDS|CDS|CDS|CDS|CDS	WP_000062824.1|WP_002153498.1|WP_000741297.1|WP_001096782.1|WP_000615917.1	5	1
LIC-cDNA-polyA	LIC	cDNA	polyA	raw	NC_005823.1	LIC_RS14690|LIC_RS14695	50S ribosomal protein L5|50S ribosomal protein L24	-|-	CDS|CDS	WP_000741297.1|WP_001096782.1	2	1
LIC-cDNA-polyA	LIC	cDNA	polyA	raw	NC_005823.1	LIC_RS14705|LIC_RS14710	30S ribosomal protein S17|50S ribosomal protein L29	-|-	CDS|CDS	WP_000123883.1|WP_000721426.1	2	1
LIC-cDNA-polyA	LIC	cDNA	polyA	raw	NC_005823.1	LIC_RS14710|LIC_RS14715	50S ribosomal protein L29|50S ribosomal protein L16	-|-	CDS|CDS	WP_000721426.1|WP_000950835.1	2	1
LIC-cDNA-polyA	LIC	cDNA	polyA	raw	NC_005823.1	LIC_RS14720|LIC_RS14725|LIC_RS14730	30S ribosomal protein S3|50S ribosomal protein L22|30S ribosomal protein S19	-|-|-	CDS|CDS|CDS	WP_000529953.1|WP_000387530.1|WP_000124499.1	3	1
LIC-cDNA-polyA	LIC	cDNA	polyA	raw	NC_005823.1	LIC_RS14735|LIC_RS14740|LIC_RS14745|LIC_RS14750|LIC_RS14755|LIC_RS14760	50S ribosomal protein L2|50S ribosomal protein L23|50S ribosomal protein L4|50S ribosomal protein L3|30S ribosomal protein S10|elongation factor Tu	-|-|-|-|-|-	CDS|CDS|CDS|CDS|CDS|CDS	WP_000511542.1|WP_001053134.1|WP_000647275.1|WP_001051846.1|WP_000918607.1|WP_001040571.1	6	2
LIC-cDNA-polyA	LIC	cDNA	polyA	raw	NC_005823.1	LIC_RS14750|LIC_RS14755	50S ribosomal protein L3|30S ribosomal protein S10	-|-	CDS|CDS	WP_001051846.1|WP_000918607.1	2	2
LIC-cDNA-polyA	LIC	cDNA	polyA	raw	NC_005823.1	LIC_RS14750|LIC_RS14755|LIC_RS14760	50S ribosomal protein L3|30S ribosomal protein S10|elongation factor Tu	-|-|-	CDS|CDS|CDS	WP_001051846.1|WP_000918607.1|WP_001040571.1	3	2
LIC-cDNA-polyA	LIC	cDNA	polyA	raw	NC_005823.1	LIC_RS14755|LIC_RS14760	30S ribosomal protein S10|elongation factor Tu	-|-	CDS|CDS	WP_000918607.1|WP_001040571.1	2	1
LIC-cDNA-polyA	LIC	cDNA	polyA	raw	NC_005823.1	LIC_RS14770|LIC_RS14775	hypothetical protein|thioredoxin family protein	-|-	CDS|CDS	WP_001110981.1|WP_000054457.1	2	1
LIC-cDNA-polyA	LIC	cDNA	polyA	raw	NC_005823.1	LIC_RS14895|LIC_RS14900	leucine-rich repeat domain-containing protein|hypothetical protein	-|+	CDS|CDS	WP_000522820.1|WP_000957128.1	2	1
LIC-cDNA-polyA	LIC	cDNA	polyA	raw	NC_005823.1	LIC_RS14995|LIC_RS15000	hypothetical protein|hypothetical protein	-|+	CDS|CDS	WP_000058776.1|WP_002074435.1	2	1
LIC-cDNA-polyA	LIC	cDNA	polyA	raw	NC_005823.1	LIC_RS15025|LIC_RS15030|LIC_RS15035|LIC_RS15040	citrate synthase|HEPN domain-containing protein|hypothetical protein|nucleotidyltransferase domain-containing protein	+|+|+|+	CDS|CDS|CDS|CDS	WP_001288561.1||WP_000130714.1|WP_002069163.1	4	1
LIC-cDNA-polyA	LIC	cDNA	polyA	raw	NC_005823.1	LIC_RS15065|LIC_RS15070|LIC_RS15075	hypothetical protein|hypothetical protein|MotA/TolQ/ExbB proton channel family protein	+|-|+	CDS|CDS|CDS	WP_000737611.1|WP_000099410.1|WP_001070118.1	3	1
LIC-cDNA-polyA	LIC	cDNA	polyA	raw	NC_005823.1	LIC_RS15085|LIC_RS15090	HNH endonuclease|class I mannose-6-phosphate isomerase	-|-	CDS|CDS	WP_000433083.1|WP_001174417.1	2	4
LIC-cDNA-polyA	LIC	cDNA	polyA	raw	NC_005823.1	LIC_RS15260|LIC_RS15265	lipoprotein LipL41|LipL41-expression chaperone Lep	+|+	CDS|CDS	WP_001228945.1|WP_000648447.1	2	2
LIC-cDNA-polyA	LIC	cDNA	polyA	raw	NC_005823.1	LIC_RS15320|LIC_RS15325	peptide-methionine (S)-S-oxide reductase MsrA|PAS domain S-box protein	+|-	CDS|CDS	WP_000482620.1|WP_000391357.1	2	1
LIC-cDNA-polyA	LIC	cDNA	polyA	raw	NC_005823.1	LIC_RS15340|LIC_RS15345|LIC_RS15350	heavy metal translocating P-type ATPase|cation transporter|metal-sensitive transcriptional regulator	-|-|-	CDS|CDS|CDS	WP_001982140.1|WP_000659127.1|WP_000681098.1	3	1
LIC-cDNA-polyA	LIC	cDNA	polyA	raw	NC_005823.1	LIC_RS15475|LIC_RS15480	hypothetical protein|acyl-CoA/acyl-ACP dehydrogenase	-|-	CDS|CDS	WP_000611683.1|WP_001274139.1	2	1
LIC-cDNA-polyA	LIC	cDNA	polyA	raw	NC_005823.1	LIC_RS15600|LIC_RS15605|LIC_RS15610	glycosyl hydrolase|hypothetical protein|23S ribosomal RNA	+|+|-	CDS|CDS|rRNA	WP_000734960.1|WP_000786978.1|	3	1
LIC-cDNA-polyA	LIC	cDNA	polyA	raw	NC_005823.1	LIC_RS15770|LIC_RS15775	DNA-3-methyladenine glycosylase I|DUF2804 domain-containing protein	-|-	CDS|CDS	WP_000744267.1|WP_001047667.1	2	1
LIC-cDNA-polyA	LIC	cDNA	polyA	raw	NC_005823.1	LIC_RS15820|LIC_RS15825	TetR/AcrR family transcriptional regulator|efflux RND transporter permease subunit	-|-	CDS|CDS	WP_000866993.1|WP_001046744.1	2	1
LIC-cDNA-polyA	LIC	cDNA	polyA	raw	NC_005823.1	LIC_RS15850|LIC_RS15855	DoxX family protein|pirin family protein	-|-	CDS|CDS	WP_000376389.1|WP_001053462.1	2	1
LIC-cDNA-polyA	LIC	cDNA	polyA	raw	NC_005823.1	LIC_RS15875|LIC_RS15880	SPOR domain-containing protein|dephospho-CoA kinase	-|-	CDS|CDS	WP_000659917.1|WP_001181520.1	2	1
LIC-cDNA-polyA	LIC	cDNA	polyA	raw	NC_005823.1	LIC_RS15915|LIC_RS15920	signal peptide peptidase SppA|hypothetical protein	+|+	CDS|CDS	WP_000440816.1|WP_000661083.1	2	1
LIC-cDNA-polyA	LIC	cDNA	polyA	raw	NC_005823.1	LIC_RS15935|LIC_RS15940	tRNA-Pro|tRNA-Arg	+|+	tRNA|tRNA	|	2	9
LIC-cDNA-polyA	LIC	cDNA	polyA	raw	NC_005823.1	LIC_RS15935|LIC_RS15940|LIC_RS15945	tRNA-Pro|tRNA-Arg|tRNA-His	+|+|+	tRNA|tRNA|tRNA	||	3	38
LIC-cDNA-polyA	LIC	cDNA	polyA	raw	NC_005823.1	LIC_RS16065|LIC_RS16070	hypothetical protein|hypothetical protein	+|+	CDS|CDS	WP_000771343.1|WP_000475809.1	2	1
LIC-cDNA-polyA	LIC	cDNA	polyA	raw	NC_005823.1	LIC_RS16075|LIC_RS16080	tRNA-Val|DUF1569 domain-containing protein	-|-	tRNA|CDS	|WP_001170928.1	2	3
LIC-cDNA-polyA	LIC	cDNA	polyA	raw	NC_005823.1	LIC_RS16160|LIC_RS16165	hypothetical protein|phosphopantothenoylcysteine decarboxylase	+|-	CDS|CDS	WP_001081088.1|WP_001212530.1	2	1
LIC-cDNA-polyA	LIC	cDNA	polyA	raw	NC_005823.1	LIC_RS16370|LIC_RS16375	glycerophosphodiester phosphodiesterase|hypothetical protein	-|-	CDS|CDS	WP_000572014.1|WP_000414808.1	2	2
LIC-cDNA-polyA	LIC	cDNA	polyA	raw	NC_005823.1	LIC_RS16400|LIC_RS16405	cysteine-rich CWC family protein|GNAT family N-acetyltransferase	-|-	CDS|CDS	WP_001288215.1|WP_001021825.1	2	1
LIC-cDNA-polyA	LIC	cDNA	polyA	raw	NC_005823.1	LIC_RS16505|LIC_RS16510	RibD family protein|(2Fe-2S)-binding protein	-|-	CDS|CDS	WP_001087012.1|WP_000378416.1	2	1
LIC-cDNA-polyA	LIC	cDNA	polyA	raw	NC_005823.1	LIC_RS16630|LIC_RS16635	DUF2889 domain-containing protein|tRNA-Thr	+|+	CDS|tRNA	WP_000040881.1|	2	3
LIC-cDNA-polyA	LIC	cDNA	polyA	raw	NC_005823.1	LIC_RS16740|LIC_RS16745	hypothetical protein|hypothetical protein	-|-	CDS|CDS	WP_000801153.1|WP_000250245.1	2	1
LIC-cDNA-polyA	LIC	cDNA	polyA	raw	NC_005823.1	LIC_RS16750|LIC_RS16755	LEA type 2 family protein|zinc-binding dehydrogenase	-|-	CDS|CDS	WP_000798179.1|WP_001053085.1	2	1
LIC-cDNA-polyA	LIC	cDNA	polyA	raw	NC_005823.1	LIC_RS16765|LIC_RS16770	DUF3347 domain-containing protein|hypothetical protein	+|+	CDS|CDS	WP_000478349.1|WP_000264550.1	2	1
LIC-cDNA-polyA	LIC	cDNA	polyA	raw	NC_005823.1	LIC_RS16855|LIC_RS16860	suppressor of fused domain protein|hypothetical protein	-|-	CDS|CDS	WP_000200272.1|WP_000277167.1	2	1
LIC-cDNA-polyA	LIC	cDNA	polyA	raw	NC_005823.1	LIC_RS16865|LIC_RS16870	hypothetical protein|hypothetical protein	-|-	CDS|CDS	WP_000250249.1|WP_000625513.1	2	5
LIC-cDNA-polyA	LIC	cDNA	polyA	raw	NC_005823.1	LIC_RS16900|LIC_RS16905	hypothetical protein|RNA polymerase sigma factor	-|-	CDS|CDS	WP_000445427.1|WP_000435437.1	2	18
LIC-cDNA-polyA	LIC	cDNA	polyA	raw	NC_005823.1	LIC_RS16900|LIC_RS16905|LIC_RS16910	hypothetical protein|RNA polymerase sigma factor|hypothetical protein	-|-|-	CDS|CDS|CDS	WP_000445427.1|WP_000435437.1|WP_001050790.1	3	30
LIC-cDNA-polyA	LIC	cDNA	polyA	raw	NC_005823.1	LIC_RS17105|LIC_RS17110	argininosuccinate synthase|pantetheine-phosphate adenylyltransferase	+|+	CDS|CDS	WP_000068289.1|WP_000681221.1	2	1
LIC-cDNA-polyA	LIC	cDNA	polyA	raw	NC_005823.1	LIC_RS17105|LIC_RS17110|LIC_RS17115	argininosuccinate synthase|pantetheine-phosphate adenylyltransferase|nucleoside-diphosphate kinase	+|+|+	CDS|CDS|CDS	WP_000068289.1|WP_000681221.1|WP_000091691.1	3	2
LIC-cDNA-polyA	LIC	cDNA	polyA	raw	NC_005823.1	LIC_RS17135|LIC_RS17140	response regulator|PAS domain S-box protein	-|-	CDS|CDS	WP_001012319.1|WP_001288616.1	2	1
LIC-cDNA-polyA	LIC	cDNA	polyA	raw	NC_005823.1	LIC_RS17380|LIC_RS17380	IS3 family transposase|IS3 family transposase	-|-	CDS|CDS	WP_100207460.1|WP_100207460.1	2	18
LIC-cDNA-polyA	LIC	cDNA	polyA	raw	NC_005823.1	LIC_RS17625|LIC_RS17630|LIC_RS17635|LIC_RS17640	hypothetical protein|hypothetical protein|response regulator|hypothetical protein	+|+|-|-	CDS|CDS|CDS|CDS	WP_000361312.1|WP_000770187.1|WP_001244702.1|WP_001158622.1	4	1
LIC-cDNA-polyA	LIC	cDNA	polyA	raw	NC_005823.1	LIC_RS17680|LIC_RS17685|LIC_RS17690	hypothetical protein|histidine phosphatase family protein|hypoxanthine phosphoribosyltransferase	-|+|+	CDS|CDS|CDS	WP_000799870.1|WP_000145482.1|WP_000723581.1	3	2
LIC-cDNA-polyA	LIC	cDNA	polyA	raw	NC_005823.1	LIC_RS17725|LIC_RS17730	hypothetical protein|hypothetical protein	+|-	CDS|CDS	WP_000517944.1|WP_001010056.1	2	1
LIC-cDNA-polyA	LIC	cDNA	polyA	raw	NC_005823.1	LIC_RS17725|LIC_RS17730|LIC_RS17735|LIC_RS17740	hypothetical protein|hypothetical protein|carbon storage regulator CsrA|flagellar assembly protein FliW	+|-|-|-	CDS|CDS|CDS|CDS	WP_000517944.1|WP_001010056.1|WP_000960595.1|WP_000510649.1	4	1
LIC-cDNA-polyA	LIC	cDNA	polyA	raw	NC_005823.1	LIC_RS17805|LIC_RS17810	DUF423 domain-containing protein|hypothetical protein	+|-	CDS|CDS	WP_000216767.1|WP_001983891.1	2	1
LIC-cDNA-polyA	LIC	cDNA	polyA	raw	NC_005823.1	LIC_RS17915|LIC_RS17915	IS3 family transposase|IS3 family transposase	-|-	CDS|CDS	WP_100221204.1|WP_100221204.1	2	22
LIC-cDNA-polyA	LIC	cDNA	polyA	raw	NC_005823.1	LIC_RS17950|LIC_RS17950	IS3 family transposase|IS3 family transposase	-|-	CDS|CDS	WP_105291359.1|WP_105291359.1	2	41
LIC-cDNA-polyA	LIC	cDNA	polyA	raw	NC_005823.1	LIC_RS19960|LIC_RS01130	hypothetical protein|hypothetical protein	-|-	CDS|CDS	WP_000691571.1|WP_001049438.1	2	1
LIC-cDNA-polyA	LIC	cDNA	polyA	raw	NC_005823.1	LIC_RS20030|LIC_RS01895	O-methyltransferase|O-methyltransferase	+|+	CDS|CDS	WP_002084289.1|WP_080011856.1	2	6
LIC-cDNA-polyA	LIC	cDNA	polyA	raw	NC_005823.1	LIC_RS20530|LIC_RS05380	hypothetical protein|hypothetical protein	-|-	CDS|CDS	WP_001072712.1|WP_001169434.1	2	1
LIC-cDNA-polyA	LIC	cDNA	polyA	raw	NC_005823.1	LIC_RS20800|LIC_RS22980	IS110 family transposase|hypothetical protein	-|+	CDS|CDS	|WP_154213696.1	2	1
LIC-cDNA-polyA	LIC	cDNA	polyA	raw	NC_005823.1	LIC_RS20880|LIC_RS08815	hypothetical protein|peptidoglycan recognition protein family protein	+|-	CDS|CDS	WP_011172222.1|WP_000627663.1	2	6
LIC-cDNA-polyA	LIC	cDNA	polyA	raw	NC_005823.1	LIC_RS22605|LIC_RS10025	IS5 family transposase|hypothetical protein	+|+	CDS|CDS	|WP_000570763.1	2	2
LIC-cDNA-polyA	LIC	cDNA	polyA	raw	NC_005823.1	LIC_RS23090|LIC_RS23095	hypothetical protein|hypothetical protein	+|+	CDS|CDS	WP_000580461.1|WP_000394709.1	2	1
LIC-cDNA-polyA	LIC	cDNA	polyA	raw	NC_005823.1	LIC_RS23110|LIC_RS23285	hypothetical protein|hypothetical protein	+|-	CDS|CDS	WP_162467463.1|WP_000856890.1	2	3
LIC-cDNA-polyA	LIC	cDNA	polyA	raw	NC_005823.1	LIC_RS23220|LIC_RS00840|LIC_RS00845|LIC_RS00850|LIC_RS23225	hypothetical protein|hypothetical protein|hypothetical protein|host-nuclease inhibitor Gam family protein|hypothetical protein	-|-|-|-|-	CDS|CDS|CDS|CDS|CDS	WP_000688101.1|WP_001015698.1|WP_000953282.1||WP_001974253.1	5	1
LIC-cDNA-polyA	LIC	cDNA	polyA	raw	NC_005823.1	LIC_RS23220|LIC_RS00840|LIC_RS00845|LIC_RS00850|LIC_RS23225|LIC_RS00855|LIC_RS00860|LIC_RS00865|LIC_RS00870	hypothetical protein|hypothetical protein|hypothetical protein|host-nuclease inhibitor Gam family protein|hypothetical protein|hypothetical protein|hypothetical protein|hypothetical protein|hypothetical protein	-|-|-|-|-|-|-|-|-	CDS|CDS|CDS|CDS|CDS|CDS|CDS|CDS|CDS	WP_000688101.1|WP_001015698.1|WP_000953282.1||WP_001974253.1|WP_000566133.1|WP_000217778.1|WP_000808414.1|	9	2
LIC-cDNA-polyA	LIC	cDNA	polyA	raw	NC_005823.1	LIC_RS23240|LIC_RS01085	hypothetical protein|SCO family protein	+|+	CDS|CDS	WP_001978622.1|WP_000885550.1	2	12
LIC-cDNA-polyA	LIC	cDNA	polyA	raw	NC_005823.1	LIC_RS23240|LIC_RS01085|LIC_RS01090	hypothetical protein|SCO family protein|cytochrome c oxidase subunit II	+|+|+	CDS|CDS|CDS	WP_001978622.1|WP_000885550.1|WP_000220059.1	3	2
LIC-cDNA-polyA	LIC	cDNA	polyA	raw	NC_005823.1	LIC_RS23260|LIC_RS02030	hypothetical protein|ATP-binding cassette domain-containing protein	+|+	CDS|CDS	WP_001288293.1|WP_000481720.1	2	1
LIC-cDNA-polyA	LIC	cDNA	polyA	raw	NC_005823.1	LIC_RS23385|LIC_RS16800	hypothetical protein|hypothetical protein	+|+	CDS|CDS	WP_000691535.1|WP_001067616.1	2	12
LIC-cDNA-polyA	LIC	cDNA	polyA	raw	NC_005823.1	LIC_RS23385|LIC_RS16800|LIC_RS16805|LIC_RS16810	hypothetical protein|hypothetical protein|RNA polymerase sigma factor|hypothetical protein	+|+|+|+	CDS|CDS|CDS|CDS	WP_000691535.1|WP_001067616.1|WP_001209037.1|WP_000728628.1	4	1
LIC-cDNA-polyA	LIC	cDNA	polyA	raw	NC_005824.1	LIC_RS18075|LIC_RS18080	AAA family ATPase|ParB/RepB/Spo0J family partition protein	+|+	CDS|CDS	WP_001086265.1|WP_001129332.1	2	1
LIC-cDNA-polyA	LIC	cDNA	polyA	raw	NC_005824.1	LIC_RS18105|LIC_RS18110	SDR family oxidoreductase|low molecular weight phosphotyrosine protein phosphatase	+|+	CDS|CDS	WP_000800040.1|WP_000229001.1	2	7
LIC-cDNA-polyA	LIC	cDNA	polyA	raw	NC_005824.1	LIC_RS18105|LIC_RS18110|LIC_RS18115|LIC_RS18120	SDR family oxidoreductase|low molecular weight phosphotyrosine protein phosphatase|NAD(P)/FAD-dependent oxidoreductase|sugar:proton symporter	+|+|+|+	CDS|CDS|CDS|CDS	WP_000800040.1|WP_000229001.1|WP_000504735.1|WP_000701955.1	4	1
LIC-cDNA-polyA	LIC	cDNA	polyA	raw	NC_005824.1	LIC_RS18135|LIC_RS18140	SDR family NAD(P)-dependent oxidoreductase|SRPBCC domain-containing protein	+|+	CDS|CDS	WP_001069860.1|WP_000450144.1	2	1
LIC-cDNA-polyA	LIC	cDNA	polyA	raw	NC_005824.1	LIC_RS18170|LIC_RS18175	MoxR family ATPase|DUF58 domain-containing protein	+|+	CDS|CDS	WP_000410299.1|WP_000619592.1	2	1
LIC-cDNA-polyA	LIC	cDNA	polyA	raw	NC_005824.1	LIC_RS18235|LIC_RS18240	ATP-binding protein|hypothetical protein	+|+	CDS|CDS	WP_000076448.1|WP_000012417.1	2	6
LIC-cDNA-polyA	LIC	cDNA	polyA	raw	NC_005824.1	LIC_RS18255|LIC_RS18260	hypothetical protein|NAD(P)-binding domain-containing protein	-|+	CDS|CDS	WP_000551329.1|WP_000676629.1	2	1
LIC-cDNA-polyA	LIC	cDNA	polyA	raw	NC_005824.1	LIC_RS18315|LIC_RS18320	acyl carrier protein|ribonuclease III	+|+	CDS|CDS	WP_000753030.1|WP_000008630.1	2	3
LIC-cDNA-polyA	LIC	cDNA	polyA	raw	NC_005824.1	LIC_RS18345|LIC_RS18350	FAD-dependent oxidoreductase|hypothetical protein	+|+	CDS|CDS	WP_000613939.1|WP_000529035.1	2	1
LIC-cDNA-polyA	LIC	cDNA	polyA	raw	NC_005824.1	LIC_RS18355|LIC_RS18360	hypothetical protein|DoxX family protein	-|-	CDS|CDS	WP_000503525.1|WP_000472569.1	2	2
LIC-cDNA-polyA	LIC	cDNA	polyA	raw	NC_005824.1	LIC_RS18560|LIC_RS18565	FecR family protein|methyl-accepting chemotaxis protein	-|-	CDS|CDS	WP_000581670.1|WP_001240474.1	2	1
LIC-cDNA-polyA	LIC	cDNA	polyA	raw	NC_005824.1	LIC_RS18715|LIC_RS18720	adenine phosphoribosyltransferase|trypsin-like peptidase domain-containing protein	+|+	CDS|CDS	WP_000029425.1|WP_000125234.1	2	2
LIC-cDNA-polyA	LIC	cDNA	polyA	raw	NC_005824.1	LIC_RS18745|LIC_RS18750	hypothetical protein|biliverdin-producing heme oxygenase	-|+	CDS|CDS	WP_000466206.1|WP_000050531.1	2	1
LIC-cDNA-polyA	LIC	cDNA	polyA	raw	NC_005824.1	LIC_RS18790|LIC_RS18795	YbaB/EbfC family nucleoid-associated protein|membrane protein	-|-	CDS|CDS	WP_000492446.1|WP_000691276.1	2	1
LIC-cDNA-polyA	LIC	cDNA	polyA	raw	NC_005824.1	LIC_RS18890|LIC_RS18895	TraR/DksA family transcriptional regulator|50S ribosomal protein L33	-|-	CDS|CDS	WP_000125527.1|WP_001206796.1	2	19
LIC-cDNA-polyA	LIC	cDNA	polyA	raw	NC_005824.1	LIC_RS18940|LIC_RS18945	FecR domain-containing protein|hypothetical protein	-|-	CDS|CDS	WP_000723989.1|WP_001068355.1	2	4
LIC-cDNA-polyA	LIC	cDNA	polyA	raw	NC_005824.1	LIC_RS18995|LIC_RS19000	hypothetical protein|C39 family peptidase	+|+	CDS|CDS	WP_001049247.1|WP_001221434.1	2	5
LIC-cDNA-polyA	LIC	cDNA	polyA	raw	NC_005824.1	LIC_RS19035|LIC_RS19040	aminotransferase class V-fold PLP-dependent enzyme|ferritin family protein	-|-	CDS|CDS	WP_001190664.1|WP_001022430.1	2	3
LIC-cDNA-polyA	LIC	cDNA	polyA	raw	NC_005824.1	LIC_RS19070|LIC_RS19075	hypothetical protein|hypothetical protein	+|+	CDS|CDS	WP_000689175.1|WP_001982438.1	2	2
LIC-cDNA-polyA	LIC	cDNA	polyA	raw	NC_005824.1	LIC_RS19100|LIC_RS19105	MotA/TolQ/ExbB proton channel family protein|biopolymer transporter ExbD	+|+	CDS|CDS	WP_000177702.1|WP_000919048.1	2	1
LIC-cDNA-polyA	LIC	cDNA	polyA	raw	NC_005824.1	LIC_RS19185|LIC_RS19190	hypothetical protein|hypothetical protein	+|+	CDS|CDS	WP_000266284.1|WP_001031000.1	2	2
LIC-cDNA-polyA	LIC	cDNA	polyA	raw	NC_005824.1	LIC_RS19230|LIC_RS19235	adenosylmethionine decarboxylase|DUF2505 family protein	-|-	CDS|CDS	WP_000992621.1|WP_000875950.1	2	3
LIC-cDNA-polyA	LIC	cDNA	polyA	raw	NC_005824.1	LIC_RS19330|LIC_RS19335	hypothetical protein|hypothetical protein	-|-	CDS|CDS	WP_000364367.1|WP_001104042.1	2	6
LIC-cDNA-polyA	LIC	cDNA	polyA	raw	NC_005824.1	LIC_RS19340|LIC_RS19345	DUF883 family protein|hypothetical protein	+|+	CDS|CDS	WP_000157329.1|WP_001085583.1	2	18
LIC-cDNA-polyA	LIC	cDNA	polyA	raw	NC_005824.1	LIC_RS19340|LIC_RS19345|LIC_RS19350	DUF883 family protein|hypothetical protein|hypothetical protein	+|+|+	CDS|CDS|CDS	WP_000157329.1|WP_001085583.1|WP_000657755.1	3	16
LIC-cDNA-polyA	LIC	cDNA	polyA	raw	NC_005824.1	LIC_RS19340|LIC_RS19345|LIC_RS19350|LIC_RS19355	DUF883 family protein|hypothetical protein|hypothetical protein|cytochrome oxidase	+|+|+|+	CDS|CDS|CDS|CDS	WP_000157329.1|WP_001085583.1|WP_000657755.1|WP_000966580.1	4	1
LIC-cDNA-polyA	LIC	cDNA	polyA	raw	NC_005824.1	LIC_RS19420|LIC_RS19425	hypothetical protein|Fis family transcriptional regulator	-|-	CDS|CDS	WP_001968786.1|WP_000931504.1	2	1
LII-cDNA-nonpolyA	LII	cDNA	nonpolyA	full-length	NZ_CP043876.1	LeptoLang_RS03080|LeptoLang_RS03085	MaoC family dehydratase|MaoC family dehydratase N-terminal domain-containing protein	-|-	CDS|CDS	WP_000034360.1|WP_001274661.1	2	1
LII-cDNA-nonpolyA	LII	cDNA	nonpolyA	full-length	NZ_CP043876.1	LeptoLang_RS03840|LeptoLang_RS03845|LeptoLang_RS03850	tRNA-Thr|tRNA-Trp|preprotein translocase subunit SecE	+|+|+	tRNA|tRNA|CDS	||WP_000869352.1	3	1
LII-cDNA-nonpolyA	LII	cDNA	nonpolyA	full-length	NZ_CP043876.1	LeptoLang_RS03840|LeptoLang_RS03845|LeptoLang_RS03850|LeptoLang_RS03855|LeptoLang_RS03860	tRNA-Thr|tRNA-Trp|preprotein translocase subunit SecE|transcription termination/antitermination protein NusG|50S ribosomal protein L11	+|+|+|+|+	tRNA|tRNA|CDS|CDS|CDS	||WP_000869352.1|WP_000536871.1|WP_000729204.1	5	1
LII-cDNA-nonpolyA	LII	cDNA	nonpolyA	full-length	NZ_CP043876.1	LeptoLang_RS04840|LeptoLang_RS04845	tRNA-Tyr|tRNA-Thr	-|-	tRNA|tRNA	|	2	1
LII-cDNA-nonpolyA	LII	cDNA	nonpolyA	full-length	NZ_CP043876.1	LeptoLang_RS06310|LeptoLang_RS06315	tRNA-Leu|PaaI family thioesterase	-|-	tRNA|CDS	|WP_000648186.1	2	1
LII-cDNA-nonpolyA	LII	cDNA	nonpolyA	full-length	NZ_CP043876.1	LeptoLang_RS06460|LeptoLang_RS06465	ATP synthase F0 subunit C|F0F1 ATP synthase subunit B	+|+	CDS|CDS	WP_000394249.1|WP_000243426.1	2	1
LII-cDNA-nonpolyA	LII	cDNA	nonpolyA	full-length	NZ_CP043876.1	LeptoLang_RS12245|LeptoLang_RS12250	tRNA-Met|Cys-rich protein	+|+	tRNA|CDS	|WP_000172772.1	2	4
LII-cDNA-nonpolyA	LII	cDNA	nonpolyA	full-length	NZ_CP043876.1	LeptoLang_RS13905|LeptoLang_RS13910	MarR family transcriptional regulator|MaoC family dehydratase	-|-	CDS|CDS	WP_000074962.1|WP_001151673.1	2	1
LII-cDNA-nonpolyA	LII	cDNA	nonpolyA	full-length	NZ_CP043876.1	LeptoLang_RS14445|LeptoLang_RS14450|LeptoLang_RS14455	30S ribosomal protein S11|30S ribosomal protein S13|50S ribosomal protein L36	-|-|-	CDS|CDS|CDS	WP_000752685.1|WP_000090769.1|WP_000868428.1	3	1
LII-cDNA-nonpolyA	LII	cDNA	nonpolyA	raw	NZ_CP043876.1	LeptoLang_RS01090|LeptoLang_RS01095	TRAM domain-containing protein|phosphoenolpyruvate carboxykinase (ATP)	+|+	CDS|CDS	WP_000581182.1|WP_001148872.1	2	1
LII-cDNA-nonpolyA	LII	cDNA	nonpolyA	raw	NZ_CP043876.1	LeptoLang_RS02740|LeptoLang_RS02745	nucleotide exchange factor GrpE|heat-inducible transcriptional repressor HrcA	-|-	CDS|CDS	WP_000852394.1|WP_000366219.1	2	1
LII-cDNA-nonpolyA	LII	cDNA	nonpolyA	raw	NZ_CP043876.1	LeptoLang_RS03080|LeptoLang_RS03085	MaoC family dehydratase|MaoC family dehydratase N-terminal domain-containing protein	-|-	CDS|CDS	WP_000034360.1|WP_001274661.1	2	4
LII-cDNA-nonpolyA	LII	cDNA	nonpolyA	raw	NZ_CP043876.1	LeptoLang_RS03840|LeptoLang_RS03845	tRNA-Thr|tRNA-Trp	+|+	tRNA|tRNA	|	2	1
LII-cDNA-nonpolyA	LII	cDNA	nonpolyA	raw	NZ_CP043876.1	LeptoLang_RS03840|LeptoLang_RS03845|LeptoLang_RS03850	tRNA-Thr|tRNA-Trp|preprotein translocase subunit SecE	+|+|+	tRNA|tRNA|CDS	||WP_000869352.1	3	2
LII-cDNA-nonpolyA	LII	cDNA	nonpolyA	raw	NZ_CP043876.1	LeptoLang_RS03840|LeptoLang_RS03845|LeptoLang_RS03850|LeptoLang_RS03855|LeptoLang_RS03860|LeptoLang_RS03865	tRNA-Thr|tRNA-Trp|preprotein translocase subunit SecE|transcription termination/antitermination protein NusG|50S ribosomal protein L11|50S ribosomal protein L1	+|+|+|+|+|+	tRNA|tRNA|CDS|CDS|CDS|CDS	||WP_000869352.1|WP_000536871.1|WP_000729204.1|WP_001188789.1	6	1
LII-cDNA-nonpolyA	LII	cDNA	nonpolyA	raw	NZ_CP043876.1	LeptoLang_RS03890|LeptoLang_RS03895	30S ribosomal protein S12|30S ribosomal protein S7	+|+	CDS|CDS	WP_001142358.1|WP_000091209.1	2	1
LII-cDNA-nonpolyA	LII	cDNA	nonpolyA	raw	NZ_CP043876.1	LeptoLang_RS04265|LeptoLang_RS04265	IS3 family transposase|IS3 family transposase	-|-	CDS|CDS	WP_192503326.1|WP_192503326.1	2	2
LII-cDNA-nonpolyA	LII	cDNA	nonpolyA	raw	NZ_CP043876.1	LeptoLang_RS04840|LeptoLang_RS04845	tRNA-Tyr|tRNA-Thr	-|-	tRNA|tRNA	|	2	1
LII-cDNA-nonpolyA	LII	cDNA	nonpolyA	raw	NZ_CP043876.1	LeptoLang_RS04875|LeptoLang_RS04880	SRPBCC family protein|hypothetical protein	+|+	CDS|CDS	WP_000126725.1|WP_001010930.1	2	1
LII-cDNA-nonpolyA	LII	cDNA	nonpolyA	raw	NZ_CP043876.1	LeptoLang_RS06255|LeptoLang_RS06260	hypothetical protein|pyridoxamine 5'-phosphate oxidase family protein	+|+	CDS|CDS	WP_000060051.1|WP_001974506.1	2	3
LII-cDNA-nonpolyA	LII	cDNA	nonpolyA	raw	NZ_CP043876.1	LeptoLang_RS06255|LeptoLang_RS06260|LeptoLang_RS06265	hypothetical protein|pyridoxamine 5'-phosphate oxidase family protein|GAF domain-containing protein	+|+|+	CDS|CDS|CDS	WP_000060051.1|WP_001974506.1|WP_001974549.1	3	1
LII-cDNA-nonpolyA	LII	cDNA	nonpolyA	raw	NZ_CP043876.1	LeptoLang_RS06310|LeptoLang_RS06315	tRNA-Leu|PaaI family thioesterase	-|-	tRNA|CDS	|WP_000648186.1	2	1
LII-cDNA-nonpolyA	LII	cDNA	nonpolyA	raw	NZ_CP043876.1	LeptoLang_RS06460|LeptoLang_RS06465	ATP synthase F0 subunit C|F0F1 ATP synthase subunit B	+|+	CDS|CDS	WP_000394249.1|WP_000243426.1	2	1
LII-cDNA-nonpolyA	LII	cDNA	nonpolyA	raw	NZ_CP043876.1	LeptoLang_RS06900|LeptoLang_RS06905	flagellar basal-body rod protein FlgG|flagellar basal body P-ring formation chaperone FlgA	+|+	CDS|CDS	WP_001257272.1|WP_001020205.1	2	1
LII-cDNA-nonpolyA	LII	cDNA	nonpolyA	raw	NZ_CP043876.1	LeptoLang_RS07175|LeptoLang_RS07175	IS3 family transposase|IS3 family transposase	-|-	CDS|CDS	WP_192503329.1|WP_192503329.1	2	2
LII-cDNA-nonpolyA	LII	cDNA	nonpolyA	raw	NZ_CP043876.1	LeptoLang_RS07720|LeptoLang_RS07725	hypothetical protein|type I methionyl aminopeptidase	+|+	CDS|CDS	WP_000907541.1|WP_002077265.1	2	2
LII-cDNA-nonpolyA	LII	cDNA	nonpolyA	raw	NZ_CP043876.1	LeptoLang_RS07810|LeptoLang_RS07815	tRNA-Ala|hypothetical protein	-|+	tRNA|CDS	|WP_000004280.1	2	2
LII-cDNA-nonpolyA	LII	cDNA	nonpolyA	raw	NZ_CP043876.1	LeptoLang_RS10220|LeptoLang_RS10225	hypothetical protein|DMP19 family protein	-|-	CDS|CDS	WP_000820621.1|WP_001038648.1	2	1
LII-cDNA-nonpolyA	LII	cDNA	nonpolyA	raw	NZ_CP043876.1	LeptoLang_RS10470|LeptoLang_RS10470	IS3-like element IS1500B family transposase|IS3-like element IS1500B family transposase	-|-	CDS|CDS	WP_100218943.1|WP_100218943.1	2	3
LII-cDNA-nonpolyA	LII	cDNA	nonpolyA	raw	NZ_CP043876.1	LeptoLang_RS11250|LeptoLang_RS11255	Hsp20/alpha crystallin family protein|Hsp20/alpha crystallin family protein	+|+	CDS|CDS	WP_001001878.1|WP_000180222.1	2	4
LII-cDNA-nonpolyA	LII	cDNA	nonpolyA	raw	NZ_CP043876.1	LeptoLang_RS11340|LeptoLang_RS11345	DUF3015 domain-containing protein|DUF3015 domain-containing protein	+|+	CDS|CDS	WP_000746232.1|WP_000732920.1	2	245
LII-cDNA-nonpolyA	LII	cDNA	nonpolyA	raw	NZ_CP043876.1	LeptoLang_RS11630|LeptoLang_RS11635|LeptoLang_RS11640	TRL-like family protein|TRL-like family protein|TRL-like family protein	+|+|+	CDS|CDS|CDS	WP_000769736.1|WP_000720240.1|WP_000713555.1	3	2
LII-cDNA-nonpolyA	LII	cDNA	nonpolyA	raw	NZ_CP043876.1	LeptoLang_RS11890|LeptoLang_RS11895	hypothetical protein|hypothetical protein	-|-	CDS|CDS	WP_000734588.1|WP_000862513.1	2	2
LII-cDNA-nonpolyA	LII	cDNA	nonpolyA	raw	NZ_CP043876.1	LeptoLang_RS12245|LeptoLang_RS12250	tRNA-Met|Cys-rich protein	+|+	tRNA|CDS	|WP_000172772.1	2	16
LII-cDNA-nonpolyA	LII	cDNA	nonpolyA	raw	NZ_CP043876.1	LeptoLang_RS12270|LeptoLang_RS12275	hypothetical protein|hypothetical protein	-|-	CDS|CDS	WP_000910567.1|WP_000615985.1	2	1
LII-cDNA-nonpolyA	LII	cDNA	nonpolyA	raw	NZ_CP043876.1	LeptoLang_RS13355|LeptoLang_RS13360	crotonase/enoyl-CoA hydratase family protein|hypothetical protein	+|-	CDS|CDS	WP_000848056.1|WP_001024527.1	2	2
LII-cDNA-nonpolyA	LII	cDNA	nonpolyA	raw	NZ_CP043876.1	LeptoLang_RS13905|LeptoLang_RS13910	MarR family transcriptional regulator|MaoC family dehydratase	-|-	CDS|CDS	WP_000074962.1|WP_001151673.1	2	2
LII-cDNA-nonpolyA	LII	cDNA	nonpolyA	raw	NZ_CP043876.1	LeptoLang_RS14375|LeptoLang_RS14380	TM2 domain-containing protein|DUF2752 domain-containing protein	+|+	CDS|CDS	WP_001282554.1|WP_000911424.1	2	1
LII-cDNA-nonpolyA	LII	cDNA	nonpolyA	raw	NZ_CP043876.1	LeptoLang_RS14445|LeptoLang_RS14450|LeptoLang_RS14455	30S ribosomal protein S11|30S ribosomal protein S13|50S ribosomal protein L36	-|-|-	CDS|CDS|CDS	WP_000752685.1|WP_000090769.1|WP_000868428.1	3	1
LII-cDNA-nonpolyA	LII	cDNA	nonpolyA	raw	NZ_CP043876.1	LeptoLang_RS14575|LeptoLang_RS14580	30S ribosomal protein S10|elongation factor Tu	-|-	CDS|CDS	WP_000918607.1|WP_001040571.1	2	1
LII-cDNA-nonpolyA	LII	cDNA	nonpolyA	raw	NZ_CP043876.1	LeptoLang_RS15135|LeptoLang_RS15140	lipoprotein LipL41|LipL41-expression chaperone Lep	+|+	CDS|CDS	WP_001228945.1|WP_000648448.1	2	1
LII-cDNA-nonpolyA	LII	cDNA	nonpolyA	raw	NZ_CP043876.1	LeptoLang_RS15775|LeptoLang_RS15780	tetratricopeptide repeat protein|tRNA-Pro	+|+	CDS|tRNA	WP_001280575.1|	2	1
LII-cDNA-nonpolyA	LII	cDNA	nonpolyA	raw	NZ_CP043876.1	LeptoLang_RS16595|LeptoLang_RS16600	hypothetical protein|hypothetical protein	+|+	CDS|CDS	WP_000691535.1|WP_001067616.1	2	1
LII-cDNA-nonpolyA	LII	cDNA	nonpolyA	raw	NZ_CP043876.1	LeptoLang_RS17330|LeptoLang_RS17330	IS3 family transposase|IS3 family transposase	-|-	CDS|CDS	WP_100225663.1|WP_100225663.1	2	2
LII-cDNA-nonpolyA	LII	cDNA	nonpolyA	raw	NZ_CP043876.1	LeptoLang_RS17715|LeptoLang_RS17715	IS3 family transposase|IS3 family transposase	-|-	CDS|CDS	WP_001034677.1|WP_001034677.1	2	2
LII-cDNA-nonpolyA	LII	cDNA	nonpolyA	raw	NZ_CP043877.1	LeptoLang_RS18140|LeptoLang_RS18145	hypothetical protein|DoxX family protein	-|-	CDS|CDS	WP_000503525.1|WP_000472564.1	2	3
LII-cDNA-nonpolyA	LII	cDNA	nonpolyA	raw	NZ_CP043877.1	LeptoLang_RS18470|LeptoLang_RS18475	polysaccharide biosynthesis protein|hypothetical protein	+|+	CDS|CDS	WP_000457972.1|WP_000360826.1	2	1
LII-cDNA-nonpolyA	LII	cDNA	nonpolyA	raw	NZ_CP043877.1	LeptoLang_RS18940|LeptoLang_RS18945	TraR/DksA family transcriptional regulator|50S ribosomal protein L33	-|-	CDS|CDS	WP_000125527.1|WP_001206796.1	2	1
LII-cDNA-nonpolyA	LII	cDNA	nonpolyA	raw	NZ_CP043877.1	LeptoLang_RS19095|LeptoLang_RS19100	aminotransferase class V-fold PLP-dependent enzyme|ferritin family protein	-|-	CDS|CDS	WP_001190668.1|WP_001022424.1	2	3
LII-cDNA-nonpolyA	LII	cDNA	nonpolyA	raw	NZ_CP043877.1	LeptoLang_RS19225|LeptoLang_RS19230	phosphate ABC transporter substrate-binding protein|KamA family radical SAM protein	+|+	CDS|CDS	WP_000768212.1|WP_000103003.1	2	1
LII-cDNA-nonpolyA	LII	cDNA	nonpolyA	raw	NZ_CP043877.1	LeptoLang_RS19400|LeptoLang_RS19405	DUF883 family protein|hypothetical protein	+|+	CDS|CDS	WP_000157329.1|WP_001085583.1	2	2
LII-cDNA-polyA	LII	cDNA	polyA	full-length	NZ_CP043876.1	LeptoLang_RS00425|LeptoLang_RS00430	tRNA-Ser|tRNA-Ser	-|-	tRNA|tRNA	|	2	2
LII-cDNA-polyA	LII	cDNA	polyA	full-length	NZ_CP043876.1	LeptoLang_RS00525|LeptoLang_RS00530	hypothetical protein|NUDIX domain-containing protein	-|-	CDS|CDS	WP_000600226.1|WP_000033731.1	2	1
LII-cDNA-polyA	LII	cDNA	polyA	full-length	NZ_CP043876.1	LeptoLang_RS00815|LeptoLang_RS00820	host-nuclease inhibitor Gam family protein|hypothetical protein	-|-	CDS|CDS	WP_000920242.1|WP_001974253.1	2	2
LII-cDNA-polyA	LII	cDNA	polyA	full-length	NZ_CP043876.1	LeptoLang_RS00815|LeptoLang_RS00820|LeptoLang_RS00825	host-nuclease inhibitor Gam family protein|hypothetical protein|hypothetical protein	-|-|-	CDS|CDS|CDS	WP_000920242.1|WP_001974253.1|WP_000566130.1	3	1
LII-cDNA-polyA	LII	cDNA	polyA	full-length	NZ_CP043876.1	LeptoLang_RS00815|LeptoLang_RS00820|LeptoLang_RS00825|LeptoLang_RS00830|LeptoLang_RS00835|LeptoLang_RS00840	host-nuclease inhibitor Gam family protein|hypothetical protein|hypothetical protein|hypothetical protein|hypothetical protein|hypothetical protein	-|-|-|-|-|-	CDS|CDS|CDS|CDS|CDS|CDS	WP_000920242.1|WP_001974253.1|WP_000566130.1|WP_000217778.1|WP_000808414.1|WP_000851091.1	6	1
LII-cDNA-polyA	LII	cDNA	polyA	full-length	NZ_CP043876.1	LeptoLang_RS03420|LeptoLang_RS03425	DoxX family protein|metalloregulator ArsR/SmtB family transcription factor	-|-	CDS|CDS	WP_001071058.1|WP_000250565.1	2	1
LII-cDNA-polyA	LII	cDNA	polyA	full-length	NZ_CP043876.1	LeptoLang_RS03840|LeptoLang_RS03845	tRNA-Thr|tRNA-Trp	+|+	tRNA|tRNA	|	2	4
LII-cDNA-polyA	LII	cDNA	polyA	full-length	NZ_CP043876.1	LeptoLang_RS03840|LeptoLang_RS03845|LeptoLang_RS03850	tRNA-Thr|tRNA-Trp|preprotein translocase subunit SecE	+|+|+	tRNA|tRNA|CDS	||WP_000869352.1	3	2
LII-cDNA-polyA	LII	cDNA	polyA	full-length	NZ_CP043876.1	LeptoLang_RS03840|LeptoLang_RS03845|LeptoLang_RS03850|LeptoLang_RS03855	tRNA-Thr|tRNA-Trp|preprotein translocase subunit SecE|transcription termination/antitermination protein NusG	+|+|+|+	tRNA|tRNA|CDS|CDS	||WP_000869352.1|WP_000536871.1	4	1
LII-cDNA-polyA	LII	cDNA	polyA	full-length	NZ_CP043876.1	LeptoLang_RS03910|LeptoLang_RS20295|LeptoLang_RS20300	hypothetical protein|hypothetical protein|IS982 family transposase	-|-|+	CDS|CDS|CDS	WP_001966910.1|WP_225741424.1|	3	1
LII-cDNA-polyA	LII	cDNA	polyA	full-length	NZ_CP043876.1	LeptoLang_RS05360|LeptoLang_RS05365	carboxylating nicotinate-nucleotide diphosphorylase|bifunctional (p)ppGpp synthetase/guanosine-3'%2C5'-bis(diphosphate) 3'-pyrophosphohydrolase	+|+	CDS|CDS	WP_000266735.1|WP_000508136.1	2	1
LII-cDNA-polyA	LII	cDNA	polyA	full-length	NZ_CP043876.1	LeptoLang_RS05400|LeptoLang_RS05405	hypothetical protein|hypothetical protein	-|-	CDS|CDS	WP_000949755.1|WP_000247185.1	2	1
LII-cDNA-polyA	LII	cDNA	polyA	full-length	NZ_CP043876.1	LeptoLang_RS06255|LeptoLang_RS06260	hypothetical protein|pyridoxamine 5'-phosphate oxidase family protein	+|+	CDS|CDS	WP_000060051.1|WP_001974506.1	2	3
LII-cDNA-polyA	LII	cDNA	polyA	full-length	NZ_CP043876.1	LeptoLang_RS06310|LeptoLang_RS06315	tRNA-Leu|PaaI family thioesterase	-|-	tRNA|CDS	|WP_000648186.1	2	2
LII-cDNA-polyA	LII	cDNA	polyA	full-length	NZ_CP043876.1	LeptoLang_RS06585|LeptoLang_RS06590	hypothetical protein|DUF1858 domain-containing protein	+|-	CDS|CDS	WP_000809721.1|WP_000141324.1	2	1
LII-cDNA-polyA	LII	cDNA	polyA	full-length	NZ_CP043876.1	LeptoLang_RS06900|LeptoLang_RS06905|LeptoLang_RS06910	flagellar basal-body rod protein FlgG|flagellar basal body P-ring formation chaperone FlgA|flagellar basal body L-ring protein FlgH	+|+|+	CDS|CDS|CDS	WP_001257272.1|WP_001020205.1|WP_000666971.1	3	1
LII-cDNA-polyA	LII	cDNA	polyA	full-length	NZ_CP043876.1	LeptoLang_RS07175|LeptoLang_RS07175	IS3 family transposase|IS3 family transposase	-|-	CDS|CDS	WP_192503329.1|WP_192503329.1	2	2
LII-cDNA-polyA	LII	cDNA	polyA	full-length	NZ_CP043876.1	LeptoLang_RS07520|LeptoLang_RS07525	lipoprotein LipL31|undecaprenyl-diphosphate phosphatase	+|+	CDS|CDS	WP_000742262.1|WP_001070490.1	2	1
LII-cDNA-polyA	LII	cDNA	polyA	full-length	NZ_CP043876.1	LeptoLang_RS07720|LeptoLang_RS07725	hypothetical protein|type I methionyl aminopeptidase	+|+	CDS|CDS	WP_000907541.1|WP_002077265.1	2	1
LII-cDNA-polyA	LII	cDNA	polyA	full-length	NZ_CP043876.1	LeptoLang_RS07810|LeptoLang_RS07815	tRNA-Ala|hypothetical protein	-|+	tRNA|CDS	|WP_000004280.1	2	1
LII-cDNA-polyA	LII	cDNA	polyA	full-length	NZ_CP043876.1	LeptoLang_RS08020|LeptoLang_RS08025	30S ribosomal protein S16|KH domain-containing protein	+|+	CDS|CDS	WP_000240010.1|WP_000391865.1	2	1
LII-cDNA-polyA	LII	cDNA	polyA	full-length	NZ_CP043876.1	LeptoLang_RS10470|LeptoLang_RS10470	IS3-like element IS1500B family transposase|IS3-like element IS1500B family transposase	-|-	CDS|CDS	WP_100218943.1|WP_100218943.1	2	1
LII-cDNA-polyA	LII	cDNA	polyA	full-length	NZ_CP043876.1	LeptoLang_RS10565|LeptoLang_RS10570	hypothetical protein|hypothetical protein	-|-	CDS|CDS	WP_000433884.1|WP_000242965.1	2	1
LII-cDNA-polyA	LII	cDNA	polyA	full-length	NZ_CP043876.1	LeptoLang_RS11250|LeptoLang_RS11255	Hsp20/alpha crystallin family protein|Hsp20/alpha crystallin family protein	+|+	CDS|CDS	WP_001001878.1|WP_000180222.1	2	1
LII-cDNA-polyA	LII	cDNA	polyA	full-length	NZ_CP043876.1	LeptoLang_RS11275|LeptoLang_RS11280	multicopper oxidase domain-containing protein|PLDc N-terminal domain-containing protein	-|-	CDS|CDS	WP_000931520.1|WP_000438549.1	2	1
LII-cDNA-polyA	LII	cDNA	polyA	full-length	NZ_CP043876.1	LeptoLang_RS11565|LeptoLang_RS11570	sensor domain-containing diguanylate cyclase|tRNA-Met	-|+	CDS|tRNA	WP_000623742.1|	2	10
LII-cDNA-polyA	LII	cDNA	polyA	full-length	NZ_CP043876.1	LeptoLang_RS12245|LeptoLang_RS12250	tRNA-Met|Cys-rich protein	+|+	tRNA|CDS	|WP_000172772.1	2	4
LII-cDNA-polyA	LII	cDNA	polyA	full-length	NZ_CP043876.1	LeptoLang_RS12510|LeptoLang_RS12515	50S ribosomal protein L20|50S ribosomal protein L35	-|-	CDS|CDS	WP_001136837.1|WP_001125262.1	2	1
LII-cDNA-polyA	LII	cDNA	polyA	full-length	NZ_CP043876.1	LeptoLang_RS12645|LeptoLang_RS12650	hypothetical protein|sigma-70 family RNA polymerase sigma factor	-|-	CDS|CDS	WP_000733128.1|WP_000378484.1	2	1
LII-cDNA-polyA	LII	cDNA	polyA	full-length	NZ_CP043876.1	LeptoLang_RS13405|LeptoLang_RS13410	pentapeptide repeat-containing protein|hypothetical protein	+|+	CDS|CDS	WP_000115247.1|WP_000802251.1	2	5
LII-cDNA-polyA	LII	cDNA	polyA	full-length	NZ_CP043876.1	LeptoLang_RS13515|LeptoLang_RS13520	AbrB/MazE/SpoVT family DNA-binding domain-containing protein|type II toxin-antitoxin system VapC family toxin	+|+	CDS|CDS	WP_001192482.1|WP_000281042.1	2	1
LII-cDNA-polyA	LII	cDNA	polyA	full-length	NZ_CP043876.1	LeptoLang_RS13515|LeptoLang_RS13520|LeptoLang_RS20470	AbrB/MazE/SpoVT family DNA-binding domain-containing protein|type II toxin-antitoxin system VapC family toxin|hypothetical protein	+|+|+	CDS|CDS|CDS	WP_001192482.1|WP_000281042.1|	3	2
LII-cDNA-polyA	LII	cDNA	polyA	full-length	NZ_CP043876.1	LeptoLang_RS13545|LeptoLang_RS13550	DUF1554 domain-containing protein|fibronectin type III domain-containing protein	-|-	CDS|CDS	WP_000636952.1|WP_000836528.1	2	1
LII-cDNA-polyA	LII	cDNA	polyA	full-length	NZ_CP043876.1	LeptoLang_RS15780|LeptoLang_RS15785	tRNA-Pro|tRNA-Arg	+|+	tRNA|tRNA	|	2	1
LII-cDNA-polyA	LII	cDNA	polyA	full-length	NZ_CP043876.1	LeptoLang_RS15780|LeptoLang_RS15785|LeptoLang_RS15790	tRNA-Pro|tRNA-Arg|tRNA-His	+|+|+	tRNA|tRNA|tRNA	||	3	5
LII-cDNA-polyA	LII	cDNA	polyA	full-length	NZ_CP043876.1	LeptoLang_RS16700|LeptoLang_RS16705|LeptoLang_RS16710	hypothetical protein|RNA polymerase sigma factor|hypothetical protein	-|-|-	CDS|CDS|CDS	WP_000445427.1|WP_000435437.1|WP_001050790.1	3	3
LII-cDNA-polyA	LII	cDNA	polyA	full-length	NZ_CP043876.1	LeptoLang_RS17310|LeptoLang_RS17315	SRPBCC family protein|metalloregulator ArsR/SmtB family transcription factor	-|-	CDS|CDS	WP_000594836.1|WP_000965471.1	2	1
LII-cDNA-polyA	LII	cDNA	polyA	full-length	NZ_CP043876.1	LeptoLang_RS17500|LeptoLang_RS17505	hypothetical protein|hypothetical protein	+|-	CDS|CDS	WP_000517945.1|WP_001010048.1	2	1
LII-cDNA-polyA	LII	cDNA	polyA	full-length	NZ_CP043877.1	LeptoLang_RS18015|LeptoLang_RS18020	ATP-binding protein|hypothetical protein	+|+	CDS|CDS	WP_000076445.1|WP_000012417.1	2	1
LII-cDNA-polyA	LII	cDNA	polyA	full-length	NZ_CP043877.1	LeptoLang_RS18140|LeptoLang_RS18145	hypothetical protein|DoxX family protein	-|-	CDS|CDS	WP_000503525.1|WP_000472564.1	2	1
LII-cDNA-polyA	LII	cDNA	polyA	full-length	NZ_CP043877.1	LeptoLang_RS18255|LeptoLang_RS18260	hypothetical protein|hypothetical protein	+|+	CDS|CDS	WP_192503337.1|WP_001029784.1	2	1
LII-cDNA-polyA	LII	cDNA	polyA	full-length	NZ_CP043877.1	LeptoLang_RS19055|LeptoLang_RS19060	hypothetical protein|C39 family peptidase	+|+	CDS|CDS	WP_001049249.1|WP_001221442.1	2	1
LII-cDNA-polyA	LII	cDNA	polyA	full-length	NZ_CP043877.1	LeptoLang_RS19390|LeptoLang_RS19395	hypothetical protein|hypothetical protein	-|-	CDS|CDS	|WP_000118495.1	2	2
LII-cDNA-polyA	LII	cDNA	polyA	full-length	NZ_CP043877.1	LeptoLang_RS19400|LeptoLang_RS19405	DUF883 family protein|hypothetical protein	+|+	CDS|CDS	WP_000157329.1|WP_001085583.1	2	1
LII-cDNA-polyA	LII	cDNA	polyA	raw	NZ_CP043876.1	|LeptoLang_RS12070	|hypothetical protein	-|-	regulatory|CDS	|WP_000942241.1	2	1
LII-cDNA-polyA	LII	cDNA	polyA	raw	NZ_CP043876.1	LeptoLang_RS00065|LeptoLang_RS00070	transcriptional regulator|DNA polymerase III subunit delta	+|-	CDS|CDS	WP_001083576.1|WP_000212007.1	2	1
LII-cDNA-polyA	LII	cDNA	polyA	raw	NZ_CP043876.1	LeptoLang_RS00075|LeptoLang_RS00080	hypothetical protein|Maf family protein	+|-	CDS|CDS	WP_001027463.1|WP_000636518.1	2	2
LII-cDNA-polyA	LII	cDNA	polyA	raw	NZ_CP043876.1	LeptoLang_RS00110|LeptoLang_RS00115	arsenate reductase family protein|flagellar motor switch protein FliG	-|+	CDS|CDS	WP_001971937.1|WP_000932791.1	2	1
LII-cDNA-polyA	LII	cDNA	polyA	raw	NZ_CP043876.1	LeptoLang_RS00125|LeptoLang_RS00130|LeptoLang_RS00135	hypothetical protein|hypothetical protein|urate hydroxylase PuuD	+|+|+	CDS|CDS|CDS	WP_001210323.1|WP_000781315.1|WP_000348685.1	3	2
LII-cDNA-polyA	LII	cDNA	polyA	raw	NZ_CP043876.1	LeptoLang_RS00160|LeptoLang_RS00165	Hsp33 family molecular chaperone HslO|tRNA (adenosine(37)-N6)-threonylcarbamoyltransferase complex ATPase subunit type 1 TsaE	+|+	CDS|CDS	WP_000551848.1|WP_000418145.1	2	1
LII-cDNA-polyA	LII	cDNA	polyA	raw	NZ_CP043876.1	LeptoLang_RS00320|LeptoLang_RS00325	DUF2147 domain-containing protein|dCTP deaminase	-|-	CDS|CDS	WP_001043223.1|WP_000604072.1	2	1
LII-cDNA-polyA	LII	cDNA	polyA	raw	NZ_CP043876.1	LeptoLang_RS00385|LeptoLang_RS00390	hypothetical protein|hypothetical protein	+|+	CDS|CDS	WP_000411020.1|WP_000406163.1	2	1
LII-cDNA-polyA	LII	cDNA	polyA	raw	NZ_CP043876.1	LeptoLang_RS00410|LeptoLang_RS00415|LeptoLang_RS00420|LeptoLang_RS00425|LeptoLang_RS00430	tRNA-Arg|hypothetical protein|hypothetical protein|tRNA-Ser|tRNA-Ser	-|-|-|-|-	tRNA|CDS|CDS|tRNA|tRNA	|WP_001009658.1|WP_000093706.1||	5	1
LII-cDNA-polyA	LII	cDNA	polyA	raw	NZ_CP043876.1	LeptoLang_RS00410|LeptoLang_RS00415|LeptoLang_RS00420|LeptoLang_RS00425|LeptoLang_RS00430|LeptoLang_RS00435|LeptoLang_RS00440	tRNA-Arg|hypothetical protein|hypothetical protein|tRNA-Ser|tRNA-Ser|methyltransferase|hypothetical protein	-|-|-|-|-|+|+	tRNA|CDS|CDS|tRNA|tRNA|CDS|CDS	|WP_001009658.1|WP_000093706.1|||WP_000834068.1|WP_000286526.1	7	2
LII-cDNA-polyA	LII	cDNA	polyA	raw	NZ_CP043876.1	LeptoLang_RS00425|LeptoLang_RS00430	tRNA-Ser|tRNA-Ser	-|-	tRNA|tRNA	|	2	2
LII-cDNA-polyA	LII	cDNA	polyA	raw	NZ_CP043876.1	LeptoLang_RS00450|LeptoLang_RS00455|LeptoLang_RS00460|LeptoLang_RS00465	hypothetical protein|HEAT repeat domain-containing protein|hypothetical protein|N-acyl homoserine lactonase family protein	+|+|+|+	CDS|CDS|CDS|CDS	WP_000669416.1|WP_001974193.1|WP_000468362.1|WP_001268420.1	4	1
LII-cDNA-polyA	LII	cDNA	polyA	raw	NZ_CP043876.1	LeptoLang_RS00485|LeptoLang_RS00490	leucyl/phenylalanyl-tRNA--protein transferase|RNA 2'%2C3'-cyclic phosphodiesterase	-|-	CDS|CDS	WP_000651373.1|WP_001258728.1	2	1
LII-cDNA-polyA	LII	cDNA	polyA	raw	NZ_CP043876.1	LeptoLang_RS00525|LeptoLang_RS00530	hypothetical protein|NUDIX domain-containing protein	-|-	CDS|CDS	WP_000600226.1|WP_000033731.1	2	2
LII-cDNA-polyA	LII	cDNA	polyA	raw	NZ_CP043876.1	LeptoLang_RS00535|LeptoLang_RS00540|LeptoLang_RS00545	rhomboid family intramembrane serine protease|hypothetical protein|hypothetical protein	-|-|-	CDS|CDS|CDS	WP_000621499.1|WP_000603897.1|WP_000589225.1	3	1
LII-cDNA-polyA	LII	cDNA	polyA	raw	NZ_CP043876.1	LeptoLang_RS00575|LeptoLang_RS00580	thioredoxin domain-containing protein|hypothetical protein	+|+	CDS|CDS	WP_001071428.1|WP_000426720.1	2	1
LII-cDNA-polyA	LII	cDNA	polyA	raw	NZ_CP043876.1	LeptoLang_RS00645|LeptoLang_RS00650	hypothetical protein|ribosome biogenesis GTP-binding protein YihA/YsxC	+|-	CDS|CDS	WP_000689734.1|WP_001001313.1	2	2
LII-cDNA-polyA	LII	cDNA	polyA	raw	NZ_CP043876.1	LeptoLang_RS00665|LeptoLang_RS00670	hypothetical protein|DUF3095 domain-containing protein	-|+	CDS|CDS	WP_000606959.1|WP_000616634.1	2	2
LII-cDNA-polyA	LII	cDNA	polyA	raw	NZ_CP043876.1	LeptoLang_RS00705|LeptoLang_RS00710|LeptoLang_RS00715	(2Fe-2S)-binding protein|NADH-quinone oxidoreductase subunit I|DUF433 domain-containing protein	+|+|-	CDS|CDS|CDS	WP_000238892.1|WP_000537600.1|WP_001038641.1	3	2
LII-cDNA-polyA	LII	cDNA	polyA	raw	NZ_CP043876.1	LeptoLang_RS00750|LeptoLang_RS00755	5S ribosomal RNA|50S ribosomal protein L34	+|+	rRNA|CDS	|WP_000828326.1	2	2
LII-cDNA-polyA	LII	cDNA	polyA	raw	NZ_CP043876.1	LeptoLang_RS00750|LeptoLang_RS00755|LeptoLang_RS00760|LeptoLang_RS00765	5S ribosomal RNA|50S ribosomal protein L34|ribonuclease P protein component|membrane protein insertion efficiency factor YidD	+|+|+|+	rRNA|CDS|CDS|CDS	|WP_000828326.1|WP_080010611.1|WP_001079197.1	4	2
LII-cDNA-polyA	LII	cDNA	polyA	raw	NZ_CP043876.1	LeptoLang_RS00810|LeptoLang_RS00815|LeptoLang_RS00820	hypothetical protein|host-nuclease inhibitor Gam family protein|hypothetical protein	-|-|-	CDS|CDS|CDS	WP_000953282.1|WP_000920242.1|WP_001974253.1	3	1
LII-cDNA-polyA	LII	cDNA	polyA	raw	NZ_CP043876.1	LeptoLang_RS00815|LeptoLang_RS00820	host-nuclease inhibitor Gam family protein|hypothetical protein	-|-	CDS|CDS	WP_000920242.1|WP_001974253.1	2	4
LII-cDNA-polyA	LII	cDNA	polyA	raw	NZ_CP043876.1	LeptoLang_RS00815|LeptoLang_RS00820|LeptoLang_RS00825	host-nuclease inhibitor Gam family protein|hypothetical protein|hypothetical protein	-|-|-	CDS|CDS|CDS	WP_000920242.1|WP_001974253.1|WP_000566130.1	3	1
LII-cDNA-polyA	LII	cDNA	polyA	raw	NZ_CP043876.1	LeptoLang_RS00815|LeptoLang_RS00820|LeptoLang_RS00825|LeptoLang_RS00830|LeptoLang_RS00835|LeptoLang_RS00840	host-nuclease inhibitor Gam family protein|hypothetical protein|hypothetical protein|hypothetical protein|hypothetical protein|hypothetical protein	-|-|-|-|-|-	CDS|CDS|CDS|CDS|CDS|CDS	WP_000920242.1|WP_001974253.1|WP_000566130.1|WP_000217778.1|WP_000808414.1|WP_000851091.1	6	1
LII-cDNA-polyA	LII	cDNA	polyA	raw	NZ_CP043876.1	LeptoLang_RS00825|LeptoLang_RS00830	hypothetical protein|hypothetical protein	-|-	CDS|CDS	WP_000566130.1|WP_000217778.1	2	1
LII-cDNA-polyA	LII	cDNA	polyA	raw	NZ_CP043876.1	LeptoLang_RS00825|LeptoLang_RS00830|LeptoLang_RS00835|LeptoLang_RS00840	hypothetical protein|hypothetical protein|hypothetical protein|hypothetical protein	-|-|-|-	CDS|CDS|CDS|CDS	WP_000566130.1|WP_000217778.1|WP_000808414.1|WP_000851091.1	4	1
LII-cDNA-polyA	LII	cDNA	polyA	raw	NZ_CP043876.1	LeptoLang_RS00835|LeptoLang_RS00840	hypothetical protein|hypothetical protein	-|-	CDS|CDS	WP_000808414.1|WP_000851091.1	2	2
LII-cDNA-polyA	LII	cDNA	polyA	raw	NZ_CP043876.1	LeptoLang_RS00845|LeptoLang_RS00850|LeptoLang_RS00855	helix-turn-helix transcriptional regulator|hypothetical protein|helix-turn-helix domain-containing protein	+|-|+	CDS|CDS|CDS	WP_000278251.1|WP_000449986.1|WP_000022528.1	3	1
LII-cDNA-polyA	LII	cDNA	polyA	raw	NZ_CP043876.1	LeptoLang_RS00860|LeptoLang_RS00865	hypothetical protein|hypothetical protein	+|+	CDS|CDS	WP_000445979.1|WP_000670472.1	2	2
LII-cDNA-polyA	LII	cDNA	polyA	raw	NZ_CP043876.1	LeptoLang_RS00875|LeptoLang_RS00880|LeptoLang_RS00885	integrase core domain-containing protein|hypothetical protein|hypothetical protein	+|+|+	CDS|CDS|CDS	|WP_001222830.1|WP_000869404.1	3	2
LII-cDNA-polyA	LII	cDNA	polyA	raw	NZ_CP043876.1	LeptoLang_RS00940|LeptoLang_RS00945|LeptoLang_RS00950	baseplate J/gp47 family protein|hypothetical protein|hypothetical protein	+|+|+	CDS|CDS|CDS	WP_001052519.1|WP_001280690.1|WP_000412035.1	3	1
LII-cDNA-polyA	LII	cDNA	polyA	raw	NZ_CP043876.1	LeptoLang_RS00970|LeptoLang_RS00975	OmpA family protein|RluA family pseudouridine synthase	-|+	CDS|CDS	WP_000239305.1|WP_001047544.1	2	2
LII-cDNA-polyA	LII	cDNA	polyA	raw	NZ_CP043876.1	LeptoLang_RS01000|LeptoLang_RS01005	DUF1232 domain-containing protein|inositol monophosphatase	+|+	CDS|CDS	WP_001048896.1|WP_000050899.1	2	2
LII-cDNA-polyA	LII	cDNA	polyA	raw	NZ_CP043876.1	LeptoLang_RS01070|LeptoLang_RS01075	hypothetical protein|hypothetical protein	+|-	CDS|CDS	WP_000751793.1|WP_001972857.1	2	1
LII-cDNA-polyA	LII	cDNA	polyA	raw	NZ_CP043876.1	LeptoLang_RS01085|LeptoLang_RS01090	transcriptional regulator|TRAM domain-containing protein	+|+	CDS|CDS	WP_000729197.1|WP_000581182.1	2	1
LII-cDNA-polyA	LII	cDNA	polyA	raw	NZ_CP043876.1	LeptoLang_RS01085|LeptoLang_RS01090|LeptoLang_RS01095	transcriptional regulator|TRAM domain-containing protein|phosphoenolpyruvate carboxykinase (ATP)	+|+|+	CDS|CDS|CDS	WP_000729197.1|WP_000581182.1|WP_001148872.1	3	1
LII-cDNA-polyA	LII	cDNA	polyA	raw	NZ_CP043876.1	LeptoLang_RS01100|LeptoLang_RS01105	hypothetical protein|hypothetical protein	-|-	CDS|CDS	WP_000691571.1|WP_001049436.1	2	1
LII-cDNA-polyA	LII	cDNA	polyA	raw	NZ_CP043876.1	LeptoLang_RS01100|LeptoLang_RS01105|LeptoLang_RS01110	hypothetical protein|hypothetical protein|hypothetical protein	-|-|-	CDS|CDS|CDS	WP_000691571.1|WP_001049436.1|WP_001074436.1	3	1
LII-cDNA-polyA	LII	cDNA	polyA	raw	NZ_CP043876.1	LeptoLang_RS01120|LeptoLang_RS20245	Asp-tRNA(Asn)/Glu-tRNA(Gln) amidotransferase subunit GatB|transposase	+|-	CDS|CDS	WP_000807228.1|	2	1
LII-cDNA-polyA	LII	cDNA	polyA	raw	NZ_CP043876.1	LeptoLang_RS01165|LeptoLang_RS01170|LeptoLang_RS01175	hypothetical protein|hypothetical protein|ABC transporter permease	-|-|+	CDS|CDS|CDS	WP_000850462.1|WP_000097764.1|WP_000867620.1	3	1
LII-cDNA-polyA	LII	cDNA	polyA	raw	NZ_CP043876.1	LeptoLang_RS01220|LeptoLang_RS20250	DUF2071 domain-containing protein|hypothetical protein	+|-	CDS|CDS	|WP_000405337.1	2	2
LII-cDNA-polyA	LII	cDNA	polyA	raw	NZ_CP043876.1	LeptoLang_RS01265|LeptoLang_RS01270|LeptoLang_RS01275	crotonyl-CoA carboxylase/reductase|CBS domain-containing protein|J domain-containing protein	+|-|-	CDS|CDS|CDS	WP_000078168.1|WP_000466471.1|WP_000410044.1	3	1
LII-cDNA-polyA	LII	cDNA	polyA	raw	NZ_CP043876.1	LeptoLang_RS01320|LeptoLang_RS01325	tRNA-Arg|Crp/Fnr family transcriptional regulator	-|-	tRNA|CDS	|WP_000367409.1	2	1
LII-cDNA-polyA	LII	cDNA	polyA	raw	NZ_CP043876.1	LeptoLang_RS01360|LeptoLang_RS01365	helix-turn-helix transcriptional regulator|helix-turn-helix domain-containing protein	-|+	CDS|CDS	WP_000465164.1|WP_000418124.1	2	1
LII-cDNA-polyA	LII	cDNA	polyA	raw	NZ_CP043876.1	LeptoLang_RS01360|LeptoLang_RS01365|LeptoLang_RS01370	helix-turn-helix transcriptional regulator|helix-turn-helix domain-containing protein|hypothetical protein	-|+|-	CDS|CDS|CDS	WP_000465164.1|WP_000418124.1|WP_000639036.1	3	1
LII-cDNA-polyA	LII	cDNA	polyA	raw	NZ_CP043876.1	LeptoLang_RS01385|LeptoLang_RS01390|LeptoLang_RS01395|LeptoLang_RS01400|LeptoLang_RS01405|LeptoLang_RS01410	hypothetical protein|fibronectin-binding protein|SRPBCC domain-containing protein|medium chain dehydrogenase/reductase family protein|polyprenyl synthetase family protein|TlyA family RNA methyltransferase	+|-|+|+|+|+	CDS|CDS|CDS|CDS|CDS|CDS	WP_000433142.1|WP_000488443.1|WP_001075143.1|WP_001189850.1|WP_001970545.1|WP_000090413.1	6	1
LII-cDNA-polyA	LII	cDNA	polyA	raw	NZ_CP043876.1	LeptoLang_RS01425|LeptoLang_RS01430	hypothetical protein|hypothetical protein	+|+	CDS|CDS	|WP_001072334.1	2	1
LII-cDNA-polyA	LII	cDNA	polyA	raw	NZ_CP043876.1	LeptoLang_RS01430|LeptoLang_RS01435|LeptoLang_RS01440|LeptoLang_RS01445|LeptoLang_RS01450	hypothetical protein|6-carboxytetrahydropterin synthase QueD|7-cyano-7-deazaguanine synthase QueC|NAD(P) transhydrogenase subunit alpha|NAD(P)(+) transhydrogenase (Re/Si-specific) subunit beta	+|+|+|+|+	CDS|CDS|CDS|CDS|CDS	WP_001072334.1|WP_000391049.1|WP_001088969.1|WP_000434762.1|WP_000218598.1	5	1
LII-cDNA-polyA	LII	cDNA	polyA	raw	NZ_CP043876.1	LeptoLang_RS01460|LeptoLang_RS01465	hypothetical protein|hypothetical protein	+|+	CDS|CDS	WP_000809293.1|WP_002164144.1	2	3
LII-cDNA-polyA	LII	cDNA	polyA	raw	NZ_CP043876.1	LeptoLang_RS01565|LeptoLang_RS01570	glycine cleavage system protein GcvH|glycine cleavage system aminomethyltransferase GcvT	-|-	CDS|CDS	WP_000852369.1|WP_001973508.1	2	1
LII-cDNA-polyA	LII	cDNA	polyA	raw	NZ_CP043876.1	LeptoLang_RS01715|LeptoLang_RS01720	hypothetical protein|site-specific integrase	-|+	CDS|CDS	|WP_001053454.1	2	1
LII-cDNA-polyA	LII	cDNA	polyA	raw	NZ_CP043876.1	LeptoLang_RS01750|LeptoLang_RS01755	tRNA-Pro|phosphohistidine phosphatase SixA	-|-	tRNA|CDS	|WP_000691324.1	2	1
LII-cDNA-polyA	LII	cDNA	polyA	raw	NZ_CP043876.1	LeptoLang_RS01750|LeptoLang_RS01755|LeptoLang_RS01760|LeptoLang_RS01765|LeptoLang_RS01770	tRNA-Pro|phosphohistidine phosphatase SixA|ABC transporter ATP-binding protein|ABC transporter permease|HDOD domain-containing protein	-|-|+|+|+	tRNA|CDS|CDS|CDS|CDS	|WP_000691324.1|WP_001288326.1|WP_001058915.1|WP_000701780.1	5	1
LII-cDNA-polyA	LII	cDNA	polyA	raw	NZ_CP043876.1	LeptoLang_RS01805|LeptoLang_RS01810	electron transfer flavoprotein subunit alpha/FixB family protein|electron transfer flavoprotein subunit beta/FixA family protein	-|-	CDS|CDS	WP_000072966.1|WP_000692397.1	2	1
LII-cDNA-polyA	LII	cDNA	polyA	raw	NZ_CP043876.1	LeptoLang_RS01850|LeptoLang_RS01855	hypothetical protein|SBBP repeat-containing protein	-|-	CDS|CDS	WP_001046558.1|WP_192503315.1	2	2
LII-cDNA-polyA	LII	cDNA	polyA	raw	NZ_CP043876.1	LeptoLang_RS01880|LeptoLang_RS01885|LeptoLang_RS01890|LeptoLang_RS01895|LeptoLang_RS01900	transposase|hypothetical protein|transcriptional regulator|hypothetical protein|GyrI-like domain-containing protein	+|+|+|+|+	CDS|CDS|CDS|CDS|CDS	|WP_000811119.1|WP_000159365.1|WP_000577315.1|WP_000687985.1	5	1
LII-cDNA-polyA	LII	cDNA	polyA	raw	NZ_CP043876.1	LeptoLang_RS01930|LeptoLang_RS01935	sigma-70 family RNA polymerase sigma factor|FecR domain-containing protein	+|+	CDS|CDS	WP_000951507.1|WP_000792401.1	2	1
LII-cDNA-polyA	LII	cDNA	polyA	raw	NZ_CP043876.1	LeptoLang_RS01985|LeptoLang_RS01990|LeptoLang_RS01995	acetyl-CoA C-acetyltransferase|hypothetical protein|N-acetylmuramoyl-L-alanine amidase	+|+|-	CDS|CDS|CDS	WP_000390637.1|WP_000777994.1|WP_000794299.1	3	1
LII-cDNA-polyA	LII	cDNA	polyA	raw	NZ_CP043876.1	LeptoLang_RS02065|LeptoLang_RS02070	hypothetical protein|hypothetical protein	-|+	CDS|CDS	WP_000453665.1|WP_000465969.1	2	1
LII-cDNA-polyA	LII	cDNA	polyA	raw	NZ_CP043876.1	LeptoLang_RS02100|LeptoLang_RS02105	hypothetical protein|hypothetical protein	-|-	CDS|CDS	WP_033108223.1|WP_001225891.1	2	2
LII-cDNA-polyA	LII	cDNA	polyA	raw	NZ_CP043876.1	LeptoLang_RS02160|LeptoLang_RS02165|LeptoLang_RS02170|LeptoLang_RS02175	YfbM family protein|hypothetical protein|polyamine aminopropyltransferase|hypothetical protein	+|+|-|-	CDS|CDS|CDS|CDS	WP_000061747.1|WP_000818304.1|WP_001192486.1|WP_001055027.1	4	1
LII-cDNA-polyA	LII	cDNA	polyA	raw	NZ_CP043876.1	LeptoLang_RS02365|LeptoLang_RS02370|LeptoLang_RS02375	RNA-binding protein|hypothetical protein|GNAT family N-acetyltransferase	-|-|+	CDS|CDS|CDS	WP_000115710.1|WP_000473521.1|WP_001252177.1	3	1
LII-cDNA-polyA	LII	cDNA	polyA	raw	NZ_CP043876.1	LeptoLang_RS02895|LeptoLang_RS02900	Spy/CpxP family protein refolding chaperone|RNA polymerase sigma factor	+|+	CDS|CDS	WP_000060676.1|WP_000988152.1	2	1
LII-cDNA-polyA	LII	cDNA	polyA	raw	NZ_CP043876.1	LeptoLang_RS02910|LeptoLang_RS02915	YHYH protein|hypothetical protein	+|+	CDS|CDS	WP_000615244.1|WP_000484462.1	2	1
LII-cDNA-polyA	LII	cDNA	polyA	raw	NZ_CP043876.1	LeptoLang_RS02950|LeptoLang_RS02955	STAS domain-containing protein|homoserine dehydrogenase	-|-	CDS|CDS	WP_000124812.1|WP_000439718.1	2	1
LII-cDNA-polyA	LII	cDNA	polyA	raw	NZ_CP043876.1	LeptoLang_RS03030|LeptoLang_RS03035	patatin-like phospholipase family protein|divalent-cation tolerance protein CutA	-|-	CDS|CDS	WP_001159609.1|WP_000388230.1	2	1
LII-cDNA-polyA	LII	cDNA	polyA	raw	NZ_CP043876.1	LeptoLang_RS03140|LeptoLang_RS03145	2-C-methyl-D-erythritol 2%2C4-cyclodiphosphate synthase|hypothetical protein	+|+	CDS|CDS	WP_000285627.1|WP_000590645.1	2	1
LII-cDNA-polyA	LII	cDNA	polyA	raw	NZ_CP043876.1	LeptoLang_RS03145|LeptoLang_RS03150	hypothetical protein|hypothetical protein	+|+	CDS|CDS	WP_000590645.1|WP_001240003.1	2	1
LII-cDNA-polyA	LII	cDNA	polyA	raw	NZ_CP043876.1	LeptoLang_RS03185|LeptoLang_RS03190|LeptoLang_RS03195|LeptoLang_RS03200|LeptoLang_RS03205	hypothetical protein|glycosyltransferase|flagellar FlbD family protein|motility protein A|flagellar motor protein MotB	+|+|+|+|+	CDS|CDS|CDS|CDS|CDS	WP_000832757.1|WP_000861276.1|WP_000601827.1|WP_000345490.1|WP_001129912.1	5	1
LII-cDNA-polyA	LII	cDNA	polyA	raw	NZ_CP043876.1	LeptoLang_RS03225|LeptoLang_RS03230|LeptoLang_RS03235	STAS domain-containing protein|hypothetical protein|cytochrome c	-|-|-	CDS|CDS|CDS	WP_001287684.1|WP_001087666.1|WP_001086272.1	3	1
LII-cDNA-polyA	LII	cDNA	polyA	raw	NZ_CP043876.1	LeptoLang_RS03390|LeptoLang_RS03395	hypothetical protein|hypothetical protein	-|-	CDS|CDS	WP_000589288.1|WP_000783154.1	2	1
LII-cDNA-polyA	LII	cDNA	polyA	raw	NZ_CP043876.1	LeptoLang_RS03415|LeptoLang_RS03420	SRPBCC domain-containing protein|DoxX family protein	-|-	CDS|CDS	WP_000799620.1|WP_001071058.1	2	1
LII-cDNA-polyA	LII	cDNA	polyA	raw	NZ_CP043876.1	LeptoLang_RS03420|LeptoLang_RS03425	DoxX family protein|metalloregulator ArsR/SmtB family transcription factor	-|-	CDS|CDS	WP_001071058.1|WP_000250565.1	2	2
LII-cDNA-polyA	LII	cDNA	polyA	raw	NZ_CP043876.1	LeptoLang_RS03485|LeptoLang_RS03490|LeptoLang_RS03495	cytochrome c biogenesis protein CcsA|SpoIIE family protein phosphatase|phosphoribosylaminoimidazolesuccinocarboxamide synthase	+|+|+	CDS|CDS|CDS	WP_000702045.1|WP_000075445.1|WP_001070066.1	3	1
LII-cDNA-polyA	LII	cDNA	polyA	raw	NZ_CP043876.1	LeptoLang_RS03600|LeptoLang_RS03600	IS3 family transposase|IS3 family transposase	-|-	CDS|CDS	WP_100207460.1|WP_100207460.1	2	8
LII-cDNA-polyA	LII	cDNA	polyA	raw	NZ_CP043876.1	LeptoLang_RS03690|LeptoLang_RS03695	hypothetical protein|bifunctional GNAT family N-acetyltransferase/carbon-nitrogen hydrolase family protein	-|-	CDS|CDS	WP_000524281.1|WP_000625288.1	2	1
LII-cDNA-polyA	LII	cDNA	polyA	raw	NZ_CP043876.1	LeptoLang_RS03765|LeptoLang_RS03765	IS3 family transposase|IS3 family transposase	+|+	CDS|CDS	WP_001034677.1|WP_001034677.1	2	1
LII-cDNA-polyA	LII	cDNA	polyA	raw	NZ_CP043876.1	LeptoLang_RS03840|LeptoLang_RS03845	tRNA-Thr|tRNA-Trp	+|+	tRNA|tRNA	|	2	7
LII-cDNA-polyA	LII	cDNA	polyA	raw	NZ_CP043876.1	LeptoLang_RS03840|LeptoLang_RS03845|LeptoLang_RS03850	tRNA-Thr|tRNA-Trp|preprotein translocase subunit SecE	+|+|+	tRNA|tRNA|CDS	||WP_000869352.1	3	7
LII-cDNA-polyA	LII	cDNA	polyA	raw	NZ_CP043876.1	LeptoLang_RS03840|LeptoLang_RS03845|LeptoLang_RS03850|LeptoLang_RS03855	tRNA-Thr|tRNA-Trp|preprotein translocase subunit SecE|transcription termination/antitermination protein NusG	+|+|+|+	tRNA|tRNA|CDS|CDS	||WP_000869352.1|WP_000536871.1	4	2
LII-cDNA-polyA	LII	cDNA	polyA	raw	NZ_CP043876.1	LeptoLang_RS03840|LeptoLang_RS03845|LeptoLang_RS03850|LeptoLang_RS03855|LeptoLang_RS03860|LeptoLang_RS03865|LeptoLang_RS03870	tRNA-Thr|tRNA-Trp|preprotein translocase subunit SecE|transcription termination/antitermination protein NusG|50S ribosomal protein L11|50S ribosomal protein L1|50S ribosomal protein L10	+|+|+|+|+|+|+	tRNA|tRNA|CDS|CDS|CDS|CDS|CDS	||WP_000869352.1|WP_000536871.1|WP_000729204.1|WP_001188789.1|WP_000013204.1	7	1
LII-cDNA-polyA	LII	cDNA	polyA	raw	NZ_CP043876.1	LeptoLang_RS03890|LeptoLang_RS03895	30S ribosomal protein S12|30S ribosomal protein S7	+|+	CDS|CDS	WP_001142358.1|WP_000091209.1	2	2
LII-cDNA-polyA	LII	cDNA	polyA	raw	NZ_CP043876.1	LeptoLang_RS03910|LeptoLang_RS20295	hypothetical protein|hypothetical protein	-|-	CDS|CDS	WP_001966910.1|WP_225741424.1	2	4
LII-cDNA-polyA	LII	cDNA	polyA	raw	NZ_CP043876.1	LeptoLang_RS03910|LeptoLang_RS20295|LeptoLang_RS20300	hypothetical protein|hypothetical protein|IS982 family transposase	-|-|+	CDS|CDS|CDS	WP_001966910.1|WP_225741424.1|	3	1
LII-cDNA-polyA	LII	cDNA	polyA	raw	NZ_CP043876.1	LeptoLang_RS04040|LeptoLang_RS04045	hypothetical protein|endoflagellar filament sheath protein	-|+	CDS|CDS	WP_001222938.1|WP_001227585.1	2	1
LII-cDNA-polyA	LII	cDNA	polyA	raw	NZ_CP043876.1	LeptoLang_RS04080|LeptoLang_RS04085	tRNA-Ile|tRNA-Ala	+|+	tRNA|tRNA	|	2	2
LII-cDNA-polyA	LII	cDNA	polyA	raw	NZ_CP043876.1	LeptoLang_RS04090|LeptoLang_RS04095|LeptoLang_RS04100	hypothetical protein|hypothetical protein|hypothetical protein	+|+|+	CDS|CDS|CDS	WP_001211481.1|WP_000739865.1|WP_000783068.1	3	2
LII-cDNA-polyA	LII	cDNA	polyA	raw	NZ_CP043876.1	LeptoLang_RS04155|LeptoLang_RS04160	PaaI family thioesterase|zinc-binding dehydrogenase	-|+	CDS|CDS	WP_000379289.1|WP_001977383.1	2	1
LII-cDNA-polyA	LII	cDNA	polyA	raw	NZ_CP043876.1	LeptoLang_RS04195|LeptoLang_RS04200	YdcF family protein|hypothetical protein	-|+	CDS|CDS	WP_000104082.1|WP_001982010.1	2	1
LII-cDNA-polyA	LII	cDNA	polyA	raw	NZ_CP043876.1	LeptoLang_RS04265|LeptoLang_RS04265	IS3 family transposase|IS3 family transposase	-|-	CDS|CDS	WP_192503326.1|WP_192503326.1	2	1
LII-cDNA-polyA	LII	cDNA	polyA	raw	NZ_CP043876.1	LeptoLang_RS04295|LeptoLang_RS04300|LeptoLang_RS04305	VOC family protein|dihydrofolate reductase family protein|hypothetical protein	+|+|+	CDS|CDS|CDS	WP_000079224.1|WP_001226992.1|WP_001071214.1	3	1
LII-cDNA-polyA	LII	cDNA	polyA	raw	NZ_CP043876.1	LeptoLang_RS04815|LeptoLang_RS04820	hypothetical protein|hypothetical protein	-|-	CDS|CDS	WP_000003225.1|WP_000639746.1	2	2
LII-cDNA-polyA	LII	cDNA	polyA	raw	NZ_CP043876.1	LeptoLang_RS04840|LeptoLang_RS04845	tRNA-Tyr|tRNA-Thr	-|-	tRNA|tRNA	|	2	2
LII-cDNA-polyA	LII	cDNA	polyA	raw	NZ_CP043876.1	LeptoLang_RS04875|LeptoLang_RS04880	SRPBCC family protein|hypothetical protein	+|+	CDS|CDS	WP_000126725.1|WP_001010930.1	2	1
LII-cDNA-polyA	LII	cDNA	polyA	raw	NZ_CP043876.1	LeptoLang_RS05020|LeptoLang_RS05025	hypothetical protein|hypothetical protein	+|-	CDS|CDS	WP_000451408.1|WP_001072141.1	2	1
LII-cDNA-polyA	LII	cDNA	polyA	raw	NZ_CP043876.1	LeptoLang_RS05230|LeptoLang_RS05235	hypothetical protein|NAD(P)-binding protein	+|+	CDS|CDS	WP_000656251.1|WP_000791176.1	2	2
LII-cDNA-polyA	LII	cDNA	polyA	raw	NZ_CP043876.1	LeptoLang_RS05360|LeptoLang_RS05365	carboxylating nicotinate-nucleotide diphosphorylase|bifunctional (p)ppGpp synthetase/guanosine-3'%2C5'-bis(diphosphate) 3'-pyrophosphohydrolase	+|+	CDS|CDS	WP_000266735.1|WP_000508136.1	2	1
LII-cDNA-polyA	LII	cDNA	polyA	raw	NZ_CP043876.1	LeptoLang_RS05395|LeptoLang_RS05400|LeptoLang_RS05405	sterol desaturase family protein|hypothetical protein|hypothetical protein	+|-|-	CDS|CDS|CDS	WP_000391754.1|WP_000949755.1|WP_000247185.1	3	2
LII-cDNA-polyA	LII	cDNA	polyA	raw	NZ_CP043876.1	LeptoLang_RS05400|LeptoLang_RS05405	hypothetical protein|hypothetical protein	-|-	CDS|CDS	WP_000949755.1|WP_000247185.1	2	1
LII-cDNA-polyA	LII	cDNA	polyA	raw	NZ_CP043876.1	LeptoLang_RS05465|LeptoLang_RS05470	hypothetical protein|DUF4087 domain-containing protein	-|-	CDS|CDS	WP_000702856.1|WP_000932550.1	2	3
LII-cDNA-polyA	LII	cDNA	polyA	raw	NZ_CP043876.1	LeptoLang_RS05595|LeptoLang_RS05600	DUF736 family protein|hypothetical protein	-|-	CDS|CDS	WP_000852854.1|WP_001193516.1	2	1
LII-cDNA-polyA	LII	cDNA	polyA	raw	NZ_CP043876.1	LeptoLang_RS05755|LeptoLang_RS05760	hypothetical protein|sulfate transporter	-|-	CDS|CDS	WP_000672998.1|WP_001186638.1	2	1
LII-cDNA-polyA	LII	cDNA	polyA	raw	NZ_CP043876.1	LeptoLang_RS05905|LeptoLang_RS05910	FecR domain-containing protein|phosphoribosylformylglycinamidine cyclo-ligase	+|+	CDS|CDS	WP_000539242.1|WP_001112647.1	2	1
LII-cDNA-polyA	LII	cDNA	polyA	raw	NZ_CP043876.1	LeptoLang_RS05930|LeptoLang_RS05935|LeptoLang_RS05940	sensor domain-containing diguanylate cyclase|sensor domain-containing diguanylate cyclase|sensor domain-containing diguanylate cyclase	-|-|-	CDS|CDS|CDS	WP_001199113.1|WP_000180853.1|WP_001008596.1	3	1
LII-cDNA-polyA	LII	cDNA	polyA	raw	NZ_CP043876.1	LeptoLang_RS05955|LeptoLang_RS05960	pyruvate kinase|histone deacetylase	-|+	CDS|CDS	WP_000698533.1|WP_000410918.1	2	1
LII-cDNA-polyA	LII	cDNA	polyA	raw	NZ_CP043876.1	LeptoLang_RS05995|LeptoLang_RS06000	ribonuclease D|DNA repair protein RadA	+|+	CDS|CDS	WP_001128627.1|WP_000728132.1	2	1
LII-cDNA-polyA	LII	cDNA	polyA	raw	NZ_CP043876.1	LeptoLang_RS06255|LeptoLang_RS06260	hypothetical protein|pyridoxamine 5'-phosphate oxidase family protein	+|+	CDS|CDS	WP_000060051.1|WP_001974506.1	2	6
LII-cDNA-polyA	LII	cDNA	polyA	raw	NZ_CP043876.1	LeptoLang_RS06310|LeptoLang_RS06315	tRNA-Leu|PaaI family thioesterase	-|-	tRNA|CDS	|WP_000648186.1	2	2
LII-cDNA-polyA	LII	cDNA	polyA	raw	NZ_CP043876.1	LeptoLang_RS06345|LeptoLang_RS06350|LeptoLang_RS06355|LeptoLang_RS06360|LeptoLang_RS06365	hypothetical protein|methyl-accepting chemotaxis protein|hypothetical protein|hypothetical protein|peroxiredoxin	-|+|-|+|+	CDS|CDS|CDS|CDS|CDS	WP_001048196.1|WP_011172165.1|WP_000400952.1|WP_001211777.1|WP_001136732.1	5	1
LII-cDNA-polyA	LII	cDNA	polyA	raw	NZ_CP043876.1	LeptoLang_RS06365|LeptoLang_RS06370	peroxiredoxin|Fe-S cluster assembly protein SufB	+|+	CDS|CDS	WP_001136732.1|WP_000438391.1	2	1
LII-cDNA-polyA	LII	cDNA	polyA	raw	NZ_CP043876.1	LeptoLang_RS06400|LeptoLang_RS06405	DUF1761 domain-containing protein|FecR family protein	-|-	CDS|CDS	WP_000553178.1|WP_001106959.1	2	1
LII-cDNA-polyA	LII	cDNA	polyA	raw	NZ_CP043876.1	LeptoLang_RS06585|LeptoLang_RS06590	hypothetical protein|DUF1858 domain-containing protein	+|-	CDS|CDS	WP_000809721.1|WP_000141324.1	2	3
LII-cDNA-polyA	LII	cDNA	polyA	raw	NZ_CP043876.1	LeptoLang_RS06665|LeptoLang_RS06670	Rrf2 family transcriptional regulator|antibiotic biosynthesis monooxygenase	-|-	CDS|CDS	WP_000203920.1|WP_025176935.1	2	1
LII-cDNA-polyA	LII	cDNA	polyA	raw	NZ_CP043876.1	LeptoLang_RS06685|LeptoLang_RS06690	amidohydrolase|hypothetical protein	+|+	CDS|CDS	WP_001968065.1|WP_000332802.1	2	1
LII-cDNA-polyA	LII	cDNA	polyA	raw	NZ_CP043876.1	LeptoLang_RS06735|LeptoLang_RS06740	class I SAM-dependent methyltransferase|hypothetical protein	+|+	CDS|CDS	|WP_002068674.1	2	1
LII-cDNA-polyA	LII	cDNA	polyA	raw	NZ_CP043876.1	LeptoLang_RS06900|LeptoLang_RS06905|LeptoLang_RS06910	flagellar basal-body rod protein FlgG|flagellar basal body P-ring formation chaperone FlgA|flagellar basal body L-ring protein FlgH	+|+|+	CDS|CDS|CDS	WP_001257272.1|WP_001020205.1|WP_000666971.1	3	1
LII-cDNA-polyA	LII	cDNA	polyA	raw	NZ_CP043876.1	LeptoLang_RS06975|LeptoLang_RS06980	hypothetical protein|adenylate/guanylate cyclase domain-containing protein	+|-	CDS|CDS	WP_001260461.1|WP_001967839.1	2	1
LII-cDNA-polyA	LII	cDNA	polyA	raw	NZ_CP043876.1	LeptoLang_RS07175|LeptoLang_RS07175	IS3 family transposase|IS3 family transposase	-|-	CDS|CDS	WP_192503329.1|WP_192503329.1	2	3
LII-cDNA-polyA	LII	cDNA	polyA	raw	NZ_CP043876.1	LeptoLang_RS07320|LeptoLang_RS07325	arylesterase|tRNA-Gly	+|+	CDS|tRNA	WP_000458621.1|	2	1
LII-cDNA-polyA	LII	cDNA	polyA	raw	NZ_CP043876.1	LeptoLang_RS07375|LeptoLang_RS07380	HAMP domain-containing histidine kinase|SpoIIE family protein phosphatase	+|+	CDS|CDS	WP_001146725.1|WP_000148087.1	2	2
LII-cDNA-polyA	LII	cDNA	polyA	raw	NZ_CP043876.1	LeptoLang_RS07455|LeptoLang_RS07460|LeptoLang_RS07465	DUF3347 domain-containing protein|four-helix bundle copper-binding protein|hypothetical protein	-|-|-	CDS|CDS|CDS	WP_000810437.1|WP_000957838.1|WP_000645039.1	3	1
LII-cDNA-polyA	LII	cDNA	polyA	raw	NZ_CP043876.1	LeptoLang_RS07520|LeptoLang_RS07525	lipoprotein LipL31|undecaprenyl-diphosphate phosphatase	+|+	CDS|CDS	WP_000742262.1|WP_001070490.1	2	1
LII-cDNA-polyA	LII	cDNA	polyA	raw	NZ_CP043876.1	LeptoLang_RS07620|LeptoLang_RS07625|LeptoLang_RS07630|LeptoLang_RS07635	site-specific tyrosine recombinase XerD|ATP-binding protein|hypothetical protein|TfoX/Sxy family protein	+|+|+|+	CDS|CDS|CDS|CDS	WP_000204200.1|WP_000377010.1|WP_001024048.1|WP_000135500.1	4	1
LII-cDNA-polyA	LII	cDNA	polyA	raw	NZ_CP043876.1	LeptoLang_RS07720|LeptoLang_RS07725	hypothetical protein|type I methionyl aminopeptidase	+|+	CDS|CDS	WP_000907541.1|WP_002077265.1	2	5
LII-cDNA-polyA	LII	cDNA	polyA	raw	NZ_CP043876.1	LeptoLang_RS07735|LeptoLang_RS07740	hypothetical protein|tRNA epoxyqueuosine(34) reductase QueG	-|+	CDS|CDS	WP_001168400.1|WP_000572974.1	2	1
LII-cDNA-polyA	LII	cDNA	polyA	raw	NZ_CP043876.1	LeptoLang_RS07810|LeptoLang_RS07815	tRNA-Ala|hypothetical protein	-|+	tRNA|CDS	|WP_000004280.1	2	3
LII-cDNA-polyA	LII	cDNA	polyA	raw	NZ_CP043876.1	LeptoLang_RS07910|LeptoLang_RS07915	hypothetical protein|cob(I)yrinic acid a%2Cc-diamide adenosyltransferase	+|+	CDS|CDS	|WP_000708720.1	2	3
LII-cDNA-polyA	LII	cDNA	polyA	raw	NZ_CP043876.1	LeptoLang_RS08005|LeptoLang_RS08010|LeptoLang_RS08015	methionyl-tRNA formyltransferase|PASTA domain-containing protein|ribulose-phosphate 3-epimerase	+|+|+	CDS|CDS|CDS	WP_000690652.1|WP_001071110.1|WP_000702815.1	3	2
LII-cDNA-polyA	LII	cDNA	polyA	raw	NZ_CP043876.1	LeptoLang_RS08020|LeptoLang_RS08025	30S ribosomal protein S16|KH domain-containing protein	+|+	CDS|CDS	WP_000240010.1|WP_000391865.1	2	2
LII-cDNA-polyA	LII	cDNA	polyA	raw	NZ_CP043876.1	LeptoLang_RS08070|LeptoLang_RS08075|LeptoLang_RS08080	hypothetical protein|YifB family Mg chelatase-like AAA ATPase|type II secretion system-associated lipoprotein	+|-|+	CDS|CDS|CDS	WP_000836436.1|WP_000798677.1|WP_000488361.1	3	1
LII-cDNA-polyA	LII	cDNA	polyA	raw	NZ_CP043876.1	LeptoLang_RS08185|LeptoLang_RS08190	tRNA-Asn|exodeoxyribonuclease VII small subunit	+|-	tRNA|CDS	|WP_000230450.1	2	1
LII-cDNA-polyA	LII	cDNA	polyA	raw	NZ_CP043876.1	LeptoLang_RS08335|LeptoLang_RS08340|LeptoLang_RS20395	SDR family oxidoreductase|hypothetical protein|hypothetical protein	-|-|+	CDS|CDS|CDS	WP_000351753.1|WP_001129800.1|	3	2
LII-cDNA-polyA	LII	cDNA	polyA	raw	NZ_CP043876.1	LeptoLang_RS08350|LeptoLang_RS08355	MotA/TolQ/ExbB proton channel family protein|biopolymer transporter ExbD	+|+	CDS|CDS	WP_000477701.1|WP_000672100.1	2	1
LII-cDNA-polyA	LII	cDNA	polyA	raw	NZ_CP043876.1	LeptoLang_RS08495|LeptoLang_RS08500	hypothetical protein|fructose-6-phosphate aldolase	-|-	CDS|CDS	WP_000021491.1|WP_000424879.1	2	1
LII-cDNA-polyA	LII	cDNA	polyA	raw	NZ_CP043876.1	LeptoLang_RS08525|LeptoLang_RS08530	flagellar export chaperone FliS|hypothetical protein	+|+	CDS|CDS	WP_000050477.1|WP_001281703.1	2	1
LII-cDNA-polyA	LII	cDNA	polyA	raw	NZ_CP043876.1	LeptoLang_RS08605|LeptoLang_RS08610	glycerol-3-phosphate dehydrogenase/oxidase|TetR/AcrR family transcriptional regulator	+|-	CDS|CDS	WP_001142833.1|WP_001124477.1	2	1
LII-cDNA-polyA	LII	cDNA	polyA	raw	NZ_CP043876.1	LeptoLang_RS08655|LeptoLang_RS08660	S1/P1 nuclease|FkbM family methyltransferase	+|-	CDS|CDS	WP_002124657.1|WP_000924398.1	2	1
LII-cDNA-polyA	LII	cDNA	polyA	raw	NZ_CP043876.1	LeptoLang_RS08745|LeptoLang_RS08750	hypothetical protein|hypothetical protein	-|-	CDS|CDS	WP_000372884.1|WP_001971714.1	2	2
LII-cDNA-polyA	LII	cDNA	polyA	raw	NZ_CP043876.1	LeptoLang_RS08830|LeptoLang_RS08835	hypothetical protein|hypothetical protein	+|+	CDS|CDS	WP_000716864.1|WP_000594558.1	2	1
LII-cDNA-polyA	LII	cDNA	polyA	raw	NZ_CP043876.1	LeptoLang_RS08870|LeptoLang_RS08875	hypothetical protein|peptidylprolyl isomerase	+|+	CDS|CDS	WP_000708679.1|WP_000842388.1	2	1
LII-cDNA-polyA	LII	cDNA	polyA	raw	NZ_CP043876.1	LeptoLang_RS09130|LeptoLang_RS09135|LeptoLang_RS09140|LeptoLang_RS09145|LeptoLang_RS09150	malate dehydrogenase|DsbA family protein|hypothetical protein|hypothetical protein|homoserine kinase	-|-|+|+|-	CDS|CDS|CDS|CDS|CDS	WP_000048017.1|WP_000651708.1|WP_001020482.1|WP_000242791.1|WP_000095032.1	5	1
LII-cDNA-polyA	LII	cDNA	polyA	raw	NZ_CP043876.1	LeptoLang_RS09380|LeptoLang_RS09385	preQ(1) synthase|SemiSWEET transporter	+|+	CDS|CDS	WP_000856053.1|WP_000377382.1	2	1
LII-cDNA-polyA	LII	cDNA	polyA	raw	NZ_CP043876.1	LeptoLang_RS09410|LeptoLang_RS09415	hypothetical protein|peptidylprolyl isomerase	-|-	CDS|CDS	WP_000141650.1|WP_001220028.1	2	2
LII-cDNA-polyA	LII	cDNA	polyA	raw	NZ_CP043876.1	LeptoLang_RS09585|LeptoLang_RS09590	hypothetical protein|alpha/beta fold hydrolase	-|-	CDS|CDS	WP_000017889.1|WP_000560489.1	2	1
LII-cDNA-polyA	LII	cDNA	polyA	raw	NZ_CP043876.1	LeptoLang_RS09600|LeptoLang_RS09605|LeptoLang_RS09610	DUF1564 domain-containing protein|DUF2461 domain-containing protein|M48 family metalloprotease	+|-|-	CDS|CDS|CDS	WP_000512031.1|WP_000902967.1|WP_000489437.1	3	1
LII-cDNA-polyA	LII	cDNA	polyA	raw	NZ_CP043876.1	LeptoLang_RS09640|LeptoLang_RS09645|LeptoLang_RS09650	c-type cytochrome|hypothetical protein|hypothetical protein	+|+|-	CDS|CDS|CDS	WP_000719850.1|WP_000914999.1|WP_000660636.1	3	1
LII-cDNA-polyA	LII	cDNA	polyA	raw	NZ_CP043876.1	LeptoLang_RS09670|LeptoLang_RS09675	cell envelope integrity protein CreD|hypothetical protein	-|-	CDS|CDS	WP_001214635.1|WP_000932267.1	2	2
LII-cDNA-polyA	LII	cDNA	polyA	raw	NZ_CP043876.1	LeptoLang_RS09740|LeptoLang_RS09745|LeptoLang_RS09750|LeptoLang_RS09755|LeptoLang_RS09760|LeptoLang_RS09765	tRNA-Asp|CDP-alcohol phosphatidyltransferase family protein|tRNA-Leu|hypothetical protein|DUF1993 domain-containing protein|polysaccharide deacetylase family protein	-|+|+|+|+|+	tRNA|CDS|tRNA|CDS|CDS|CDS	|WP_000636905.1||WP_000272865.1|WP_000895908.1|WP_000394787.1	6	1
LII-cDNA-polyA	LII	cDNA	polyA	raw	NZ_CP043876.1	LeptoLang_RS09755|LeptoLang_RS09760	hypothetical protein|DUF1993 domain-containing protein	+|+	CDS|CDS	WP_000272865.1|WP_000895908.1	2	2
LII-cDNA-polyA	LII	cDNA	polyA	raw	NZ_CP043876.1	LeptoLang_RS09790|LeptoLang_RS09795	WecB/TagA/CpsF family glycosyltransferase|thiamine phosphate synthase	-|-	CDS|CDS	WP_000742876.1|WP_001202534.1	2	1
LII-cDNA-polyA	LII	cDNA	polyA	raw	NZ_CP043876.1	LeptoLang_RS09800|LeptoLang_RS09805	hypothetical protein|16S rRNA (uracil(1498)-N(3))-methyltransferase	+|-	CDS|CDS	WP_001228480.1|WP_000656570.1	2	1
LII-cDNA-polyA	LII	cDNA	polyA	raw	NZ_CP043876.1	LeptoLang_RS09800|LeptoLang_RS09805|LeptoLang_RS09810	hypothetical protein|16S rRNA (uracil(1498)-N(3))-methyltransferase|outer membrane lipoprotein-sorting protein	+|-|-	CDS|CDS|CDS	WP_001228480.1|WP_000656570.1|WP_000374062.1	3	1
LII-cDNA-polyA	LII	cDNA	polyA	raw	NZ_CP043876.1	LeptoLang_RS09800|LeptoLang_RS09805|LeptoLang_RS09810|LeptoLang_RS09815	hypothetical protein|16S rRNA (uracil(1498)-N(3))-methyltransferase|outer membrane lipoprotein-sorting protein|IMP dehydrogenase	+|-|-|-	CDS|CDS|CDS|CDS	WP_001228480.1|WP_000656570.1|WP_000374062.1|WP_000070955.1	4	1
LII-cDNA-polyA	LII	cDNA	polyA	raw	NZ_CP043876.1	LeptoLang_RS09875|LeptoLang_RS09880	hypothetical protein|ribonuclease HI family protein	+|+	CDS|CDS	WP_000549325.1|WP_000628813.1	2	1
LII-cDNA-polyA	LII	cDNA	polyA	raw	NZ_CP043876.1	LeptoLang_RS09875|LeptoLang_RS09880|LeptoLang_RS09885	hypothetical protein|ribonuclease HI family protein|hypothetical protein	+|+|+	CDS|CDS|CDS	WP_000549325.1|WP_000628813.1|WP_000606905.1	3	1
LII-cDNA-polyA	LII	cDNA	polyA	raw	NZ_CP043876.1	LeptoLang_RS09895|LeptoLang_RS20415	outer membrane beta-barrel protein|hypothetical protein	+|-	CDS|CDS	WP_001220791.1|	2	1
LII-cDNA-polyA	LII	cDNA	polyA	raw	NZ_CP043876.1	LeptoLang_RS09985|LeptoLang_RS09990|LeptoLang_RS09995	DNA primase|hypothetical protein|DUF115 domain-containing protein	+|+|+	CDS|CDS|CDS	WP_225741433.1|WP_161938315.1|WP_002128713.1	3	1
LII-cDNA-polyA	LII	cDNA	polyA	raw	NZ_CP043876.1	LeptoLang_RS10045|LeptoLang_RS10045	IS3-like element IS1500A family transposase|IS3-like element IS1500A family transposase	+|+	CDS|CDS	WP_100220732.1|WP_100220732.1	2	1
LII-cDNA-polyA	LII	cDNA	polyA	raw	NZ_CP043876.1	LeptoLang_RS10055|LeptoLang_RS10060|LeptoLang_RS10065	alpha/beta fold hydrolase|DUF151 domain-containing protein|hypothetical protein	+|+|+	CDS|CDS|CDS	WP_000929340.1|WP_000366622.1|WP_000099422.1	3	1
LII-cDNA-polyA	LII	cDNA	polyA	raw	NZ_CP043876.1	LeptoLang_RS10130|LeptoLang_RS10135|LeptoLang_RS10140|LeptoLang_RS10145	transcriptional regulator|hypothetical protein|hypothetical protein|hypothetical protein	+|-|-|-	CDS|CDS|CDS|CDS	WP_000355585.1|WP_000276100.1|WP_000411558.1|WP_000898918.1	4	1
LII-cDNA-polyA	LII	cDNA	polyA	raw	NZ_CP043876.1	LeptoLang_RS10130|LeptoLang_RS10135|LeptoLang_RS10140|LeptoLang_RS10145|LeptoLang_RS10150|LeptoLang_RS10155|LeptoLang_RS10160|LeptoLang_RS10165|LeptoLang_RS10170|LeptoLang_RS10175|LeptoLang_RS10180|LeptoLang_RS10185|LeptoLang_RS10190|LeptoLang_RS10195	transcriptional regulator|hypothetical protein|hypothetical protein|hypothetical protein|tetratricopeptide repeat protein|hypothetical protein|phosphoglycerate dehydrogenase|hypothetical protein|PaaI family thioesterase|hypothetical protein|hypothetical protein|hypothetical protein|alpha/beta hydrolase|DUF309 domain-containing protein	+|-|-|-|+|-|+|+|+|-|-|-|-|-	CDS|CDS|CDS|CDS|CDS|CDS|CDS|CDS|CDS|CDS|CDS|CDS|CDS|CDS	WP_000355585.1|WP_000276100.1|WP_000411558.1|WP_000898918.1|WP_000796624.1|WP_000701525.1|WP_001970514.1|WP_000559149.1|WP_001115334.1|WP_001157786.1|WP_000761152.1|WP_001010148.1|WP_001289443.1|WP_000667104.1	14	1
LII-cDNA-polyA	LII	cDNA	polyA	raw	NZ_CP043876.1	LeptoLang_RS10170|LeptoLang_RS10175	PaaI family thioesterase|hypothetical protein	+|-	CDS|CDS	WP_001115334.1|WP_001157786.1	2	1
LII-cDNA-polyA	LII	cDNA	polyA	raw	NZ_CP043876.1	LeptoLang_RS10175|LeptoLang_RS10180	hypothetical protein|hypothetical protein	-|-	CDS|CDS	WP_001157786.1|WP_000761152.1	2	3
LII-cDNA-polyA	LII	cDNA	polyA	raw	NZ_CP043876.1	LeptoLang_RS10220|LeptoLang_RS10225	hypothetical protein|DMP19 family protein	-|-	CDS|CDS	WP_000820621.1|WP_001038648.1	2	1
LII-cDNA-polyA	LII	cDNA	polyA	raw	NZ_CP043876.1	LeptoLang_RS10320|LeptoLang_RS10325	hypothetical protein|asparagine--tRNA ligase	-|-	CDS|CDS	WP_000531352.1|WP_000005289.1	2	1
LII-cDNA-polyA	LII	cDNA	polyA	raw	NZ_CP043876.1	LeptoLang_RS10330|LeptoLang_RS10335	bifunctional methylenetetrahydrofolate dehydrogenase/methenyltetrahydrofolate cyclohydrolase FolD|acetylxylan esterase	+|+	CDS|CDS	WP_001070304.1|WP_001007972.1	2	1
LII-cDNA-polyA	LII	cDNA	polyA	raw	NZ_CP043876.1	LeptoLang_RS10360|LeptoLang_RS10365	catalase|ankyrin repeat domain-containing protein	-|-	CDS|CDS	WP_000088214.1|WP_000372824.1	2	1
LII-cDNA-polyA	LII	cDNA	polyA	raw	NZ_CP043876.1	LeptoLang_RS10395|LeptoLang_RS10400|LeptoLang_RS10405	transposase|transposase|hypothetical protein	-|-|-	CDS|CDS|CDS	WP_002164158.1|WP_000463110.1|	3	1
LII-cDNA-polyA	LII	cDNA	polyA	raw	NZ_CP043876.1	LeptoLang_RS10470|LeptoLang_RS10470	IS3-like element IS1500B family transposase|IS3-like element IS1500B family transposase	-|-	CDS|CDS	WP_100218943.1|WP_100218943.1	2	2
LII-cDNA-polyA	LII	cDNA	polyA	raw	NZ_CP043876.1	LeptoLang_RS10565|LeptoLang_RS10570	hypothetical protein|hypothetical protein	-|-	CDS|CDS	WP_000433884.1|WP_000242965.1	2	4
LII-cDNA-polyA	LII	cDNA	polyA	raw	NZ_CP043876.1	LeptoLang_RS10605|LeptoLang_RS10610	gamma carbonic anhydrase family protein|signal peptidase I	-|+	CDS|CDS	WP_000841462.1|WP_000091635.1	2	1
LII-cDNA-polyA	LII	cDNA	polyA	raw	NZ_CP043876.1	LeptoLang_RS10610|LeptoLang_RS10615	signal peptidase I|PAS domain S-box protein	+|+	CDS|CDS	WP_000091635.1|WP_001967667.1	2	1
LII-cDNA-polyA	LII	cDNA	polyA	raw	NZ_CP043876.1	LeptoLang_RS10855|LeptoLang_RS10860	TIGR04325 family methyltransferase|glycosyltransferase	-|-	CDS|CDS	WP_001084678.1|WP_000050431.1	2	1
LII-cDNA-polyA	LII	cDNA	polyA	raw	NZ_CP043876.1	LeptoLang_RS10855|LeptoLang_RS10860|LeptoLang_RS10865	TIGR04325 family methyltransferase|glycosyltransferase|flippase	-|-|-	CDS|CDS|CDS	WP_001084678.1|WP_000050431.1|WP_000939575.1	3	1
LII-cDNA-polyA	LII	cDNA	polyA	raw	NZ_CP043876.1	LeptoLang_RS11020|LeptoLang_RS11025	class I SAM-dependent methyltransferase|radical SAM protein	-|-	CDS|CDS	WP_002082140.1|WP_000432947.1	2	1
LII-cDNA-polyA	LII	cDNA	polyA	raw	NZ_CP043876.1	LeptoLang_RS11250|LeptoLang_RS11255	Hsp20/alpha crystallin family protein|Hsp20/alpha crystallin family protein	+|+	CDS|CDS	WP_001001878.1|WP_000180222.1	2	6
LII-cDNA-polyA	LII	cDNA	polyA	raw	NZ_CP043876.1	LeptoLang_RS11275|LeptoLang_RS11280	multicopper oxidase domain-containing protein|PLDc N-terminal domain-containing protein	-|-	CDS|CDS	WP_000931520.1|WP_000438549.1	2	1
LII-cDNA-polyA	LII	cDNA	polyA	raw	NZ_CP043876.1	LeptoLang_RS11330|LeptoLang_RS11335	DUF4105 domain-containing protein|alpha/beta hydrolase	+|+	CDS|CDS	WP_000802740.1|WP_000735846.1	2	1
LII-cDNA-polyA	LII	cDNA	polyA	raw	NZ_CP043876.1	LeptoLang_RS11340|LeptoLang_RS11345	DUF3015 domain-containing protein|DUF3015 domain-containing protein	+|+	CDS|CDS	WP_000746232.1|WP_000732920.1	2	23
LII-cDNA-polyA	LII	cDNA	polyA	raw	NZ_CP043876.1	LeptoLang_RS11390|LeptoLang_RS11395|LeptoLang_RS11400	CBS domain-containing protein|hypothetical protein|hypothetical protein	+|+|+	CDS|CDS|CDS	WP_000275600.1|WP_000767058.1|WP_000859768.1	3	2
LII-cDNA-polyA	LII	cDNA	polyA	raw	NZ_CP043876.1	LeptoLang_RS11395|LeptoLang_RS11400	hypothetical protein|hypothetical protein	+|+	CDS|CDS	WP_000767058.1|WP_000859768.1	2	1
LII-cDNA-polyA	LII	cDNA	polyA	raw	NZ_CP043876.1	LeptoLang_RS11485|LeptoLang_RS20450	GNAT family N-acetyltransferase|IS110 family transposase	+|+	CDS|CDS	WP_001126680.1|	2	1
LII-cDNA-polyA	LII	cDNA	polyA	raw	NZ_CP043876.1	LeptoLang_RS11565|LeptoLang_RS11570	sensor domain-containing diguanylate cyclase|tRNA-Met	-|+	CDS|tRNA	WP_000623742.1|	2	19
LII-cDNA-polyA	LII	cDNA	polyA	raw	NZ_CP043876.1	LeptoLang_RS11630|LeptoLang_RS11635|LeptoLang_RS11640	TRL-like family protein|TRL-like family protein|TRL-like family protein	+|+|+	CDS|CDS|CDS	WP_000769736.1|WP_000720240.1|WP_000713555.1	3	2
LII-cDNA-polyA	LII	cDNA	polyA	raw	NZ_CP043876.1	LeptoLang_RS11635|LeptoLang_RS11640	TRL-like family protein|TRL-like family protein	+|+	CDS|CDS	WP_000720240.1|WP_000713555.1	2	1
LII-cDNA-polyA	LII	cDNA	polyA	raw	NZ_CP043876.1	LeptoLang_RS11645|LeptoLang_RS11650|LeptoLang_RS11655	alpha-glucosidase|hypothetical protein|UDP-N-acetylmuramoyl-tripeptide--D-alanyl-D-alanine ligase	-|+|+	CDS|CDS|CDS	WP_000202103.1|WP_000170113.1|WP_000841157.1	3	2
LII-cDNA-polyA	LII	cDNA	polyA	raw	NZ_CP043876.1	LeptoLang_RS11890|LeptoLang_RS11895	hypothetical protein|hypothetical protein	-|-	CDS|CDS	WP_000734588.1|WP_000862513.1	2	1
LII-cDNA-polyA	LII	cDNA	polyA	raw	NZ_CP043876.1	LeptoLang_RS12050|LeptoLang_RS12055	hypothetical protein|ankyrin repeat domain-containing protein	-|-	CDS|CDS	WP_000447936.1|WP_001155666.1	2	1
LII-cDNA-polyA	LII	cDNA	polyA	raw	NZ_CP043876.1	LeptoLang_RS12215|LeptoLang_RS20460	hypothetical protein|hypothetical protein	+|-	CDS|CDS	WP_001258973.1|WP_000281551.1	2	1
LII-cDNA-polyA	LII	cDNA	polyA	raw	NZ_CP043876.1	LeptoLang_RS12245|LeptoLang_RS12250	tRNA-Met|Cys-rich protein	+|+	tRNA|CDS	|WP_000172772.1	2	9
LII-cDNA-polyA	LII	cDNA	polyA	raw	NZ_CP043876.1	LeptoLang_RS12270|LeptoLang_RS12275	hypothetical protein|hypothetical protein	-|-	CDS|CDS	WP_000910567.1|WP_000615985.1	2	1
LII-cDNA-polyA	LII	cDNA	polyA	raw	NZ_CP043876.1	LeptoLang_RS12495|LeptoLang_RS12500|LeptoLang_RS12505	5-formyltetrahydrofolate cyclo-ligase|cell division protein ZapA|hypothetical protein	-|-|-	CDS|CDS|CDS	WP_000776292.1|WP_000365849.1|WP_000957005.1	3	2
LII-cDNA-polyA	LII	cDNA	polyA	raw	NZ_CP043876.1	LeptoLang_RS12510|LeptoLang_RS12515	50S ribosomal protein L20|50S ribosomal protein L35	-|-	CDS|CDS	WP_001136837.1|WP_001125262.1	2	1
LII-cDNA-polyA	LII	cDNA	polyA	raw	NZ_CP043876.1	LeptoLang_RS12525|LeptoLang_RS12530|LeptoLang_RS12535	threonine--tRNA ligase|glutamine-hydrolyzing carbamoyl-phosphate synthase small subunit|hypothetical protein	-|+|+	CDS|CDS|CDS	WP_000284473.1|WP_000643186.1|WP_000134554.1	3	1
LII-cDNA-polyA	LII	cDNA	polyA	raw	NZ_CP043876.1	LeptoLang_RS12560|LeptoLang_RS12565	hypothetical protein|hypothetical protein	-|-	CDS|CDS	WP_025179159.1|WP_001009025.1	2	1
LII-cDNA-polyA	LII	cDNA	polyA	raw	NZ_CP043876.1	LeptoLang_RS12600|LeptoLang_RS12605	GNAT family N-acetyltransferase|hypothetical protein	+|+	CDS|CDS	WP_000680364.1|WP_000277468.1	2	1
LII-cDNA-polyA	LII	cDNA	polyA	raw	NZ_CP043876.1	LeptoLang_RS12645|LeptoLang_RS12650	hypothetical protein|sigma-70 family RNA polymerase sigma factor	-|-	CDS|CDS	WP_000733128.1|WP_000378484.1	2	1
LII-cDNA-polyA	LII	cDNA	polyA	raw	NZ_CP043876.1	LeptoLang_RS12800|LeptoLang_RS12805	hypothetical protein|hypothetical protein	-|-	CDS|CDS	WP_001211327.1|WP_001255215.1	2	4
LII-cDNA-polyA	LII	cDNA	polyA	raw	NZ_CP043876.1	LeptoLang_RS12800|LeptoLang_RS12805|LeptoLang_RS12810	hypothetical protein|hypothetical protein|pyridoxamine 5'-phosphate oxidase	-|-|-	CDS|CDS|CDS	WP_001211327.1|WP_001255215.1|WP_000371278.1	3	1
LII-cDNA-polyA	LII	cDNA	polyA	raw	NZ_CP043876.1	LeptoLang_RS12845|LeptoLang_RS12850	sulfate ABC transporter ATP-binding protein|sulfate ABC transporter permease subunit CysW	-|-	CDS|CDS	WP_000510777.1|WP_000808268.1	2	1
LII-cDNA-polyA	LII	cDNA	polyA	raw	NZ_CP043876.1	LeptoLang_RS12865|LeptoLang_RS12870	hypothetical protein|hypothetical protein	+|-	CDS|CDS	WP_000220514.1|WP_000291899.1	2	1
LII-cDNA-polyA	LII	cDNA	polyA	raw	NZ_CP043876.1	LeptoLang_RS12955|LeptoLang_RS12960	hypothetical protein|tRNA-Phe	+|-	CDS|tRNA	WP_000876121.1|	2	1
LII-cDNA-polyA	LII	cDNA	polyA	raw	NZ_CP043876.1	LeptoLang_RS12960|LeptoLang_RS12965|LeptoLang_RS12970	tRNA-Phe|protein-L-isoaspartate O-methyltransferase|hypothetical protein	-|+|-	tRNA|CDS|CDS	|WP_000493052.1|	3	1
LII-cDNA-polyA	LII	cDNA	polyA	raw	NZ_CP043876.1	LeptoLang_RS13045|LeptoLang_RS13050|LeptoLang_RS13055	adenylosuccinate synthase|tRNA-Lys|tRNA-Glu	+|+|+	CDS|tRNA|tRNA	WP_001111751.1||	3	1
LII-cDNA-polyA	LII	cDNA	polyA	raw	NZ_CP043876.1	LeptoLang_RS13145|LeptoLang_RS13150	hypothetical protein|hypothetical protein	-|-	CDS|CDS	WP_000458636.1|WP_001193044.1	2	1
LII-cDNA-polyA	LII	cDNA	polyA	raw	NZ_CP043876.1	LeptoLang_RS13190|LeptoLang_RS13195	tRNA-Leu|hypothetical protein	-|+	tRNA|CDS	|WP_001068368.1	2	1
LII-cDNA-polyA	LII	cDNA	polyA	raw	NZ_CP043876.1	LeptoLang_RS13235|LeptoLang_RS13240	hypothetical protein|hypothetical protein	-|-	CDS|CDS	WP_000257955.1|WP_000614736.1	2	2
LII-cDNA-polyA	LII	cDNA	polyA	raw	NZ_CP043876.1	LeptoLang_RS13290|LeptoLang_RS13295	hypothetical protein|hypothetical protein	-|-	CDS|CDS	WP_000990860.1|WP_001013415.1	2	1
LII-cDNA-polyA	LII	cDNA	polyA	raw	NZ_CP043876.1	LeptoLang_RS13310|LeptoLang_RS13315	2-C-methyl-D-erythritol 4-phosphate cytidylyltransferase|diaminopimelate decarboxylase	-|-	CDS|CDS	WP_000838282.1|WP_001190627.1	2	1
LII-cDNA-polyA	LII	cDNA	polyA	raw	NZ_CP043876.1	LeptoLang_RS13355|LeptoLang_RS13360	crotonase/enoyl-CoA hydratase family protein|hypothetical protein	+|-	CDS|CDS	WP_000848056.1|WP_001024527.1	2	1
LII-cDNA-polyA	LII	cDNA	polyA	raw	NZ_CP043876.1	LeptoLang_RS13405|LeptoLang_RS13410	pentapeptide repeat-containing protein|hypothetical protein	+|+	CDS|CDS	WP_000115247.1|WP_000802251.1	2	5
LII-cDNA-polyA	LII	cDNA	polyA	raw	NZ_CP043876.1	LeptoLang_RS13495|LeptoLang_RS13500|LeptoLang_RS13505	helix-turn-helix domain-containing protein|M28 family peptidase|SH3 domain-containing protein	+|+|+	CDS|CDS|CDS	WP_001081629.1|WP_000680711.1|WP_000590463.1	3	2
LII-cDNA-polyA	LII	cDNA	polyA	raw	NZ_CP043876.1	LeptoLang_RS13515|LeptoLang_RS13520	AbrB/MazE/SpoVT family DNA-binding domain-containing protein|type II toxin-antitoxin system VapC family toxin	+|+	CDS|CDS	WP_001192482.1|WP_000281042.1	2	3
LII-cDNA-polyA	LII	cDNA	polyA	raw	NZ_CP043876.1	LeptoLang_RS13515|LeptoLang_RS13520|LeptoLang_RS20470	AbrB/MazE/SpoVT family DNA-binding domain-containing protein|type II toxin-antitoxin system VapC family toxin|hypothetical protein	+|+|+	CDS|CDS|CDS	WP_001192482.1|WP_000281042.1|	3	3
LII-cDNA-polyA	LII	cDNA	polyA	raw	NZ_CP043876.1	LeptoLang_RS13545|LeptoLang_RS13550	DUF1554 domain-containing protein|fibronectin type III domain-containing protein	-|-	CDS|CDS	WP_000636952.1|WP_000836528.1	2	1
LII-cDNA-polyA	LII	cDNA	polyA	raw	NZ_CP043876.1	LeptoLang_RS13835|LeptoLang_RS13840	hypothetical protein|enoyl-CoA hydratase/isomerase family protein	+|+	CDS|CDS	WP_000381195.1|WP_000505733.1	2	1
LII-cDNA-polyA	LII	cDNA	polyA	raw	NZ_CP043876.1	LeptoLang_RS13905|LeptoLang_RS13910	MarR family transcriptional regulator|MaoC family dehydratase	-|-	CDS|CDS	WP_000074962.1|WP_001151673.1	2	2
LII-cDNA-polyA	LII	cDNA	polyA	raw	NZ_CP043876.1	LeptoLang_RS14045|LeptoLang_RS14050	STAS domain-containing protein|hypothetical protein	-|-	CDS|CDS	WP_000448574.1|WP_000515957.1	2	2
LII-cDNA-polyA	LII	cDNA	polyA	raw	NZ_CP043876.1	LeptoLang_RS14085|LeptoLang_RS14090|LeptoLang_RS14095	50S ribosomal protein L27|ribosomal-processing cysteine protease Prp|50S ribosomal protein L21	-|-|-	CDS|CDS|CDS	WP_000940600.1|WP_000619377.1|WP_000270913.1	3	2
LII-cDNA-polyA	LII	cDNA	polyA	raw	NZ_CP043876.1	LeptoLang_RS14115|LeptoLang_RS14120	glycosyltransferase family 39 protein|Cys-rich protein	-|-	CDS|CDS	WP_002164257.1|WP_001068430.1	2	1
LII-cDNA-polyA	LII	cDNA	polyA	raw	NZ_CP043876.1	LeptoLang_RS14130|LeptoLang_RS14135	indole-3-glycerol-phosphate synthase|STAS domain-containing protein	-|-	CDS|CDS	WP_000099241.1|WP_000884017.1	2	1
LII-cDNA-polyA	LII	cDNA	polyA	raw	NZ_CP043876.1	LeptoLang_RS14280|LeptoLang_RS14285|LeptoLang_RS14290|LeptoLang_RS14295	hypothetical protein|tRNA-Arg|tetratricopeptide repeat protein|hypothetical protein	-|+|-|-	CDS|tRNA|CDS|CDS	WP_000868567.1||WP_001068364.1|WP_001118066.1	4	1
LII-cDNA-polyA	LII	cDNA	polyA	raw	NZ_CP043876.1	LeptoLang_RS14290|LeptoLang_RS14295	tetratricopeptide repeat protein|hypothetical protein	-|-	CDS|CDS	WP_001068364.1|WP_001118066.1	2	1
LII-cDNA-polyA	LII	cDNA	polyA	raw	NZ_CP043876.1	LeptoLang_RS14375|LeptoLang_RS14380	TM2 domain-containing protein|DUF2752 domain-containing protein	+|+	CDS|CDS	WP_001282554.1|WP_000911424.1	2	1
LII-cDNA-polyA	LII	cDNA	polyA	raw	NZ_CP043876.1	LeptoLang_RS14545|LeptoLang_RS14550|LeptoLang_RS14555|LeptoLang_RS14560|LeptoLang_RS14565|LeptoLang_RS14570	50S ribosomal protein L22|30S ribosomal protein S19|50S ribosomal protein L2|50S ribosomal protein L23|50S ribosomal protein L4|50S ribosomal protein L3	-|-|-|-|-|-	CDS|CDS|CDS|CDS|CDS|CDS	WP_000387530.1|WP_000124500.1|WP_000511542.1|WP_001053134.1|WP_000647275.1|WP_001051849.1	6	1
LII-cDNA-polyA	LII	cDNA	polyA	raw	NZ_CP043876.1	LeptoLang_RS14610|LeptoLang_RS14615	DUF1564 domain-containing protein|hypothetical protein	-|+	CDS|CDS	WP_001101753.1|WP_002102563.1	2	2
LII-cDNA-polyA	LII	cDNA	polyA	raw	NZ_CP043876.1	LeptoLang_RS14885|LeptoLang_RS14890|LeptoLang_RS14895	hypothetical protein|hypothetical protein|hypothetical protein	+|-|+	CDS|CDS|CDS	WP_000818099.1|WP_000058776.1|WP_002074435.1	3	1
LII-cDNA-polyA	LII	cDNA	polyA	raw	NZ_CP043876.1	LeptoLang_RS14890|LeptoLang_RS14895	hypothetical protein|hypothetical protein	-|+	CDS|CDS	WP_000058776.1|WP_002074435.1	2	2
LII-cDNA-polyA	LII	cDNA	polyA	raw	NZ_CP043876.1	LeptoLang_RS14925|LeptoLang_RS14930	citrate synthase|HEPN domain-containing protein	+|+	CDS|CDS	WP_001288561.1|	2	1
LII-cDNA-polyA	LII	cDNA	polyA	raw	NZ_CP043876.1	LeptoLang_RS14925|LeptoLang_RS14930|LeptoLang_RS14935|LeptoLang_RS20490|LeptoLang_RS14950|LeptoLang_RS14955	citrate synthase|HEPN domain-containing protein|hypothetical protein|nucleotidyltransferase domain-containing protein|c-type cytochrome|MBL fold metallo-hydrolase	+|+|+|+|-|-	CDS|CDS|CDS|CDS|CDS|CDS	WP_001288561.1||WP_002109285.1||WP_000804899.1|WP_000954148.1	6	1
LII-cDNA-polyA	LII	cDNA	polyA	raw	NZ_CP043876.1	LeptoLang_RS15470|LeptoLang_RS20500	hypothetical protein|transposase	-|-	CDS|CDS	WP_002163986.1|	2	2
LII-cDNA-polyA	LII	cDNA	polyA	raw	NZ_CP043876.1	LeptoLang_RS15485|LeptoLang_RS15490	hypothetical protein|hypothetical protein	+|-	CDS|CDS	WP_000786978.1|WP_000246389.1	2	2
LII-cDNA-polyA	LII	cDNA	polyA	raw	NZ_CP043876.1	LeptoLang_RS15530|LeptoLang_RS15535	N-acetyltransferase|hypothetical protein	+|+	CDS|CDS	WP_001084925.1|WP_000581246.1	2	1
LII-cDNA-polyA	LII	cDNA	polyA	raw	NZ_CP043876.1	LeptoLang_RS15530|LeptoLang_RS15535|LeptoLang_RS15540	N-acetyltransferase|hypothetical protein|NAD(P)/FAD-dependent oxidoreductase	+|+|-	CDS|CDS|CDS	WP_001084925.1|WP_000581246.1|WP_001088659.1	3	1
LII-cDNA-polyA	LII	cDNA	polyA	raw	NZ_CP043876.1	LeptoLang_RS15555|LeptoLang_RS15560	UDP-3-O-(3-hydroxymyristoyl)glucosamine N-acyltransferase|hypothetical protein	-|+	CDS|CDS	WP_000644954.1|WP_002068718.1	2	1
LII-cDNA-polyA	LII	cDNA	polyA	raw	NZ_CP043876.1	LeptoLang_RS15605|LeptoLang_RS20505	DoxX family protein|hypothetical protein	-|+	CDS|CDS	WP_001281604.1|	2	2
LII-cDNA-polyA	LII	cDNA	polyA	raw	NZ_CP043876.1	LeptoLang_RS15670|LeptoLang_RS15675	TetR/AcrR family transcriptional regulator|efflux RND transporter permease subunit	-|-	CDS|CDS	WP_000866993.1|WP_001046745.1	2	1
LII-cDNA-polyA	LII	cDNA	polyA	raw	NZ_CP043876.1	LeptoLang_RS15780|LeptoLang_RS15785	tRNA-Pro|tRNA-Arg	+|+	tRNA|tRNA	|	2	1
LII-cDNA-polyA	LII	cDNA	polyA	raw	NZ_CP043876.1	LeptoLang_RS15780|LeptoLang_RS15785|LeptoLang_RS15790	tRNA-Pro|tRNA-Arg|tRNA-His	+|+|+	tRNA|tRNA|tRNA	||	3	5
LII-cDNA-polyA	LII	cDNA	polyA	raw	NZ_CP043876.1	LeptoLang_RS15900|LeptoLang_RS15905	hypothetical protein|polyhydroxyalkanoate synthesis regulator DNA-binding domain-containing protein	-|+	CDS|CDS	WP_000254080.1|WP_000771339.1	2	2
LII-cDNA-polyA	LII	cDNA	polyA	raw	NZ_CP043876.1	LeptoLang_RS15930|LeptoLang_RS15935|LeptoLang_RS15940	hypothetical protein|hypothetical protein|methionine--tRNA ligase	-|-|+	CDS|CDS|CDS	WP_000551214.1|WP_001131967.1|WP_001088999.1	3	1
LII-cDNA-polyA	LII	cDNA	polyA	raw	NZ_CP043876.1	LeptoLang_RS16120|LeptoLang_RS16125|LeptoLang_RS16130	adenosine deaminase|hypothetical protein|portal protein	+|+|+	CDS|CDS|CDS	WP_000805986.1|WP_000933457.1|WP_001084504.1	3	1
LII-cDNA-polyA	LII	cDNA	polyA	raw	NZ_CP043876.1	LeptoLang_RS16290|LeptoLang_RS16295	cation diffusion facilitator family transporter|PaaI family thioesterase	+|-	CDS|CDS	WP_000509830.1|WP_000116457.1	2	1
LII-cDNA-polyA	LII	cDNA	polyA	raw	NZ_CP043876.1	LeptoLang_RS16305|LeptoLang_RS16310	RibD family protein|(2Fe-2S)-binding protein	-|-	CDS|CDS	WP_001087013.1|WP_000378416.1	2	1
LII-cDNA-polyA	LII	cDNA	polyA	raw	NZ_CP043876.1	LeptoLang_RS16340|LeptoLang_RS16345	hypothetical protein|hypothetical protein	+|+	CDS|CDS	WP_000148686.1|WP_000692780.1	2	1
LII-cDNA-polyA	LII	cDNA	polyA	raw	NZ_CP043876.1	LeptoLang_RS16390|LeptoLang_RS16395|LeptoLang_RS16400	hypothetical protein|hypothetical protein|YdeI/OmpD-associated family protein	-|-|+	CDS|CDS|CDS	WP_000243860.1|WP_000458497.1|WP_000568128.1	3	1
LII-cDNA-polyA	LII	cDNA	polyA	raw	NZ_CP043876.1	LeptoLang_RS16595|LeptoLang_RS16600	hypothetical protein|hypothetical protein	+|+	CDS|CDS	WP_000691535.1|WP_001067616.1	2	1
LII-cDNA-polyA	LII	cDNA	polyA	raw	NZ_CP043876.1	LeptoLang_RS16650|LeptoLang_RS16655|LeptoLang_RS16660	hypothetical protein|suppressor of fused domain protein|hypothetical protein	-|-|-	CDS|CDS|CDS	WP_000576458.1|WP_000200272.1|WP_000277167.1	3	1
LII-cDNA-polyA	LII	cDNA	polyA	raw	NZ_CP043876.1	LeptoLang_RS16665|LeptoLang_RS16670	hypothetical protein|hypothetical protein	-|-	CDS|CDS	WP_000250249.1|WP_000625513.1	2	2
LII-cDNA-polyA	LII	cDNA	polyA	raw	NZ_CP043876.1	LeptoLang_RS16700|LeptoLang_RS16705|LeptoLang_RS16710	hypothetical protein|RNA polymerase sigma factor|hypothetical protein	-|-|-	CDS|CDS|CDS	WP_000445427.1|WP_000435437.1|WP_001050790.1	3	3
LII-cDNA-polyA	LII	cDNA	polyA	raw	NZ_CP043876.1	LeptoLang_RS16760|LeptoLang_RS16765	hypothetical protein|NAD(P)H-dependent oxidoreductase	+|-	CDS|CDS	|WP_002129580.1	2	1
LII-cDNA-polyA	LII	cDNA	polyA	raw	NZ_CP043876.1	LeptoLang_RS16765|LeptoLang_RS16770	NAD(P)H-dependent oxidoreductase|hypothetical protein	-|-	CDS|CDS	WP_002129580.1|WP_000387470.1	2	2
LII-cDNA-polyA	LII	cDNA	polyA	raw	NZ_CP043876.1	LeptoLang_RS16910|LeptoLang_RS16915|LeptoLang_RS16920|LeptoLang_RS16925	argininosuccinate synthase|pantetheine-phosphate adenylyltransferase|nucleoside-diphosphate kinase|hypothetical protein	+|+|+|+	CDS|CDS|CDS|CDS	WP_000068285.1|WP_000681221.1|WP_000091691.1|WP_000994380.1	4	1
LII-cDNA-polyA	LII	cDNA	polyA	raw	NZ_CP043876.1	LeptoLang_RS16925|LeptoLang_RS16930	hypothetical protein|NADP-dependent isocitrate dehydrogenase	+|+	CDS|CDS	WP_000994380.1|WP_001291837.1	2	1
LII-cDNA-polyA	LII	cDNA	polyA	raw	NZ_CP043876.1	LeptoLang_RS16950|LeptoLang_RS16955	ferredoxin|hypothetical protein	-|+	CDS|CDS	WP_000764038.1|WP_000061045.1	2	1
LII-cDNA-polyA	LII	cDNA	polyA	raw	NZ_CP043876.1	LeptoLang_RS17110|LeptoLang_RS17115	hypothetical protein|CPBP family intramembrane metalloprotease	-|-	CDS|CDS	WP_001083104.1|WP_000961610.1	2	1
LII-cDNA-polyA	LII	cDNA	polyA	raw	NZ_CP043876.1	LeptoLang_RS17310|LeptoLang_RS17315	SRPBCC family protein|metalloregulator ArsR/SmtB family transcription factor	-|-	CDS|CDS	WP_000594836.1|WP_000965471.1	2	2
LII-cDNA-polyA	LII	cDNA	polyA	raw	NZ_CP043876.1	LeptoLang_RS17330|LeptoLang_RS17330	IS3 family transposase|IS3 family transposase	-|-	CDS|CDS	WP_100225663.1|WP_100225663.1	2	1
LII-cDNA-polyA	LII	cDNA	polyA	raw	NZ_CP043876.1	LeptoLang_RS17430|LeptoLang_RS17435	ABC transporter ATP-binding protein|ABC transporter permease	+|+	CDS|CDS	WP_001052498.1|WP_000809382.1	2	1
LII-cDNA-polyA	LII	cDNA	polyA	raw	NZ_CP043876.1	LeptoLang_RS17500|LeptoLang_RS17505	hypothetical protein|hypothetical protein	+|-	CDS|CDS	WP_000517945.1|WP_001010048.1	2	1
LII-cDNA-polyA	LII	cDNA	polyA	raw	NZ_CP043876.1	LeptoLang_RS17505|LeptoLang_RS17510|LeptoLang_RS17515|LeptoLang_RS17520	hypothetical protein|carbon storage regulator CsrA|flagellar assembly protein FliW|flagellar hook-associated protein 3	-|-|-|-	CDS|CDS|CDS|CDS	WP_001010048.1|WP_000960595.1|WP_000510650.1|WP_001223330.1	4	1
LII-cDNA-polyA	LII	cDNA	polyA	raw	NZ_CP043876.1	LeptoLang_RS17510|LeptoLang_RS17515	carbon storage regulator CsrA|flagellar assembly protein FliW	-|-	CDS|CDS	WP_000960595.1|WP_000510650.1	2	2
LII-cDNA-polyA	LII	cDNA	polyA	raw	NZ_CP043876.1	LeptoLang_RS17560|LeptoLang_RS17565	hypothetical protein|TRL-like family protein	-|+	CDS|CDS	WP_001192756.1|WP_000008717.1	2	2
LII-cDNA-polyA	LII	cDNA	polyA	raw	NZ_CP043876.1	LeptoLang_RS17620|LeptoLang_RS17625	nucleoside deaminase|tRNA-Ser	+|+	CDS|tRNA	WP_000047036.1|	2	1
LII-cDNA-polyA	LII	cDNA	polyA	raw	NZ_CP043876.1	LeptoLang_RS17645|LeptoLang_RS17650	hypothetical protein|transporter substrate-binding domain-containing protein	-|-	CDS|CDS	WP_001282636.1|WP_000462055.1	2	1
LII-cDNA-polyA	LII	cDNA	polyA	raw	NZ_CP043876.1	LeptoLang_RS17715|LeptoLang_RS17715	IS3 family transposase|IS3 family transposase	-|-	CDS|CDS	WP_001034677.1|WP_001034677.1	2	3
LII-cDNA-polyA	LII	cDNA	polyA	raw	NZ_CP043876.1	LeptoLang_RS17730|LeptoLang_RS17735	tRNA uridine-5-carboxymethylaminomethyl(34) synthesis enzyme MnmG|branched-chain amino acid transaminase	-|+	CDS|CDS	WP_000572985.1|WP_000841025.1	2	1
LII-cDNA-polyA	LII	cDNA	polyA	raw	NZ_CP043876.1	LeptoLang_RS20240|LeptoLang_RS00750	hypothetical protein|5S ribosomal RNA	+|+	CDS|rRNA	|	2	2
LII-cDNA-polyA	LII	cDNA	polyA	raw	NZ_CP043876.1	LeptoLang_RS20300|LeptoLang_RS03920	IS982 family transposase|thiamine-phosphate kinase	+|-	CDS|CDS	|WP_000662272.1	2	2
LII-cDNA-polyA	LII	cDNA	polyA	raw	NZ_CP043876.1	LeptoLang_RS20310|LeptoLang_RS04215	transposase|DUF1565 domain-containing protein	-|-	CDS|CDS	|WP_000809391.1	2	1
LII-cDNA-polyA	LII	cDNA	polyA	raw	NZ_CP043876.1	LeptoLang_RS20335|LeptoLang_RS20340|LeptoLang_RS20345	hypothetical protein|Rpn family recombination-promoting nuclease/putative transposase|Rpn family recombination-promoting nuclease/putative transposase	-|-|-	CDS|CDS|CDS	|WP_225741431.1|WP_223809853.1	3	1
LII-cDNA-polyA	LII	cDNA	polyA	raw	NZ_CP043876.1	LeptoLang_RS20340|LeptoLang_RS20345	Rpn family recombination-promoting nuclease/putative transposase|Rpn family recombination-promoting nuclease/putative transposase	-|-	CDS|CDS	WP_225741431.1|WP_223809853.1	2	1
LII-cDNA-polyA	LII	cDNA	polyA	raw	NZ_CP043876.1	LeptoLang_RS20385|LeptoLang_RS06540	hypothetical protein|hypothetical protein	+|-	CDS|CDS	WP_000762294.1|	2	2
LII-cDNA-polyA	LII	cDNA	polyA	raw	NZ_CP043876.1	LeptoLang_RS20420|LeptoLang_RS20425	transposase|IS5 family transposase	+|+	CDS|CDS	WP_017861472.1|WP_225741434.1	2	2
LII-cDNA-polyA	LII	cDNA	polyA	raw	NZ_CP043876.1	LeptoLang_RS20460|LeptoLang_RS12225	hypothetical protein|transposase	-|+	CDS|CDS	WP_000281551.1|	2	1
LII-cDNA-polyA	LII	cDNA	polyA	raw	NZ_CP043877.1	LeptoLang_RS17785|LeptoLang_RS17790|LeptoLang_RS17795|LeptoLang_RS17800	hypothetical protein|uroporphyrinogen synthase|porphobilinogen synthase|glutamate-1-semialdehyde 2%2C1-aminomutase	+|+|+|+	CDS|CDS|CDS|CDS	WP_000269773.1|WP_000086812.1|WP_000448665.1|WP_001075127.1	4	1
LII-cDNA-polyA	LII	cDNA	polyA	raw	NZ_CP043877.1	LeptoLang_RS17920|LeptoLang_RS17925	SRPBCC domain-containing protein|hypothetical protein	+|+	CDS|CDS	WP_000450144.1|WP_000422624.1	2	1
LII-cDNA-polyA	LII	cDNA	polyA	raw	NZ_CP043877.1	LeptoLang_RS17945|LeptoLang_RS17950|LeptoLang_RS17955|LeptoLang_RS17960	hypothetical protein|MoxR family ATPase|DUF58 domain-containing protein|hypothetical protein	+|+|+|+	CDS|CDS|CDS|CDS	WP_000102691.1|WP_000410299.1|WP_000619592.1|WP_000744233.1	4	1
LII-cDNA-polyA	LII	cDNA	polyA	raw	NZ_CP043877.1	LeptoLang_RS18015|LeptoLang_RS18020	ATP-binding protein|hypothetical protein	+|+	CDS|CDS	WP_000076445.1|WP_000012417.1	2	1
LII-cDNA-polyA	LII	cDNA	polyA	raw	NZ_CP043877.1	LeptoLang_RS18100|LeptoLang_RS18105	acyl carrier protein|ribonuclease III	+|+	CDS|CDS	WP_000753030.1|WP_000008630.1	2	1
LII-cDNA-polyA	LII	cDNA	polyA	raw	NZ_CP043877.1	LeptoLang_RS18110|LeptoLang_RS18115|LeptoLang_RS18120|LeptoLang_RS18125	NUDIX hydrolase|3-dehydroquinate synthase|mechanosensitive ion channel|hypothetical protein	+|+|+|+	CDS|CDS|CDS|CDS	WP_002069656.1|WP_000052388.1|WP_000397487.1|WP_001169618.1	4	2
LII-cDNA-polyA	LII	cDNA	polyA	raw	NZ_CP043877.1	LeptoLang_RS18140|LeptoLang_RS18145	hypothetical protein|DoxX family protein	-|-	CDS|CDS	WP_000503525.1|WP_000472564.1	2	3
LII-cDNA-polyA	LII	cDNA	polyA	raw	NZ_CP043877.1	LeptoLang_RS18255|LeptoLang_RS18260	hypothetical protein|hypothetical protein	+|+	CDS|CDS	WP_192503337.1|WP_001029784.1	2	1
LII-cDNA-polyA	LII	cDNA	polyA	raw	NZ_CP043877.1	LeptoLang_RS18505|LeptoLang_RS18510	hypothetical protein|hypothetical protein	-|-	CDS|CDS	WP_000599988.1|WP_001083737.1	2	1
LII-cDNA-polyA	LII	cDNA	polyA	raw	NZ_CP043877.1	LeptoLang_RS19020|LeptoLang_RS19025	hypothetical protein|TIGR04454 family lipoprotein	+|-	CDS|CDS	WP_000925573.1|WP_000757100.1	2	1
LII-cDNA-polyA	LII	cDNA	polyA	raw	NZ_CP043877.1	LeptoLang_RS19055|LeptoLang_RS19060	hypothetical protein|C39 family peptidase	+|+	CDS|CDS	WP_001049249.1|WP_001221442.1	2	1
LII-cDNA-polyA	LII	cDNA	polyA	raw	NZ_CP043877.1	LeptoLang_RS19105|LeptoLang_RS19110|LeptoLang_RS19115|LeptoLang_RS19120|LeptoLang_RS19125|LeptoLang_RS19130|LeptoLang_RS19135|LeptoLang_RS19140|LeptoLang_RS19145	lysoplasmalogenase|TerC family protein|methylmalonyl-CoA mutase subunit beta|methylmalonyl-CoA mutase|methylmalonyl Co-A mutase-associated GTPase MeaB|hypothetical protein|hypothetical protein|hypothetical protein|hypothetical protein	-|+|+|+|+|+|+|+|+	CDS|CDS|CDS|CDS|CDS|CDS|CDS|CDS|CDS	WP_000600789.1|WP_000345464.1|WP_000013243.1|WP_000828550.1|WP_000094317.1|WP_000689175.1|WP_002164168.1|WP_000477913.1|WP_000922522.1	9	1
LII-cDNA-polyA	LII	cDNA	polyA	raw	NZ_CP043877.1	LeptoLang_RS19130|LeptoLang_RS19135	hypothetical protein|hypothetical protein	+|+	CDS|CDS	WP_000689175.1|WP_002164168.1	2	4
LII-cDNA-polyA	LII	cDNA	polyA	raw	NZ_CP043877.1	LeptoLang_RS19130|LeptoLang_RS19135|LeptoLang_RS19140|LeptoLang_RS19145	hypothetical protein|hypothetical protein|hypothetical protein|hypothetical protein	+|+|+|+	CDS|CDS|CDS|CDS	WP_000689175.1|WP_002164168.1|WP_000477913.1|WP_000922522.1	4	2
LII-cDNA-polyA	LII	cDNA	polyA	raw	NZ_CP043877.1	LeptoLang_RS19175|LeptoLang_RS19180	UDP-2%2C3-diacylglucosamine diphosphatase|FMN-binding glutamate synthase family protein	+|+	CDS|CDS	WP_000667237.1|WP_001181595.1	2	1
LII-cDNA-polyA	LII	cDNA	polyA	raw	NZ_CP043877.1	LeptoLang_RS19250|LeptoLang_RS19255	hypothetical protein|DUF2062 domain-containing protein	-|-	CDS|CDS	WP_000577098.1|WP_001009543.1	2	1
LII-cDNA-polyA	LII	cDNA	polyA	raw	NZ_CP043877.1	LeptoLang_RS19285|LeptoLang_RS19290	S-adenosylmethionine decarboxylase|adenosylmethionine decarboxylase	-|-	CDS|CDS	WP_000054149.1|WP_000992621.1	2	1
LII-cDNA-polyA	LII	cDNA	polyA	raw	NZ_CP043877.1	LeptoLang_RS19390|LeptoLang_RS19395	hypothetical protein|hypothetical protein	-|-	CDS|CDS	|WP_000118495.1	2	4
LII-cDNA-polyA	LII	cDNA	polyA	raw	NZ_CP043877.1	LeptoLang_RS19400|LeptoLang_RS19405	DUF883 family protein|hypothetical protein	+|+	CDS|CDS	WP_000157329.1|WP_001085583.1	2	1
LII-cDNA-polyA	LII	cDNA	polyA	raw	NZ_CP043877.1	LeptoLang_RS19400|LeptoLang_RS19405|LeptoLang_RS19410|LeptoLang_RS19415	DUF883 family protein|hypothetical protein|hypothetical protein|cytochrome oxidase	+|+|+|+	CDS|CDS|CDS|CDS	WP_000157329.1|WP_001085583.1|WP_000657756.1|WP_000966585.1	4	1
LII-cDNA-polyA	LII	cDNA	polyA	raw	NZ_CP043877.1	LeptoLang_RS19435|LeptoLang_RS19440	hypothetical protein|outer membrane protein	-|-	CDS|CDS	WP_000776657.1|WP_000906220.1	2	1
LII-cDNA-polyA	LII	cDNA	polyA	raw	NZ_CP043877.1	LeptoLang_RS19475|LeptoLang_RS19480	hypothetical protein|hypothetical protein	-|-	CDS|CDS	WP_000852544.1|WP_000157339.1	2	2
LII-cDNA-polyA	LII	cDNA	polyA	raw	NZ_CP043877.1	LeptoLang_RS19475|LeptoLang_RS19480|LeptoLang_RS19485|LeptoLang_RS19490|LeptoLang_RS19495|LeptoLang_RS17745	hypothetical protein|hypothetical protein|hypothetical protein|hypothetical protein|Fis family transcriptional regulator|AAA family ATPase	-|-|-|-|-|+	CDS|CDS|CDS|CDS|CDS|CDS	WP_000852544.1|WP_000157339.1|WP_000466088.1|WP_001968786.1|WP_000931501.1|WP_000637633.1	6	1
LII-cDNA-polyA	LII	cDNA	polyA	raw	NZ_CP043877.1	LeptoLang_RS19480|LeptoLang_RS19485|LeptoLang_RS19490	hypothetical protein|hypothetical protein|hypothetical protein	-|-|-	CDS|CDS|CDS	WP_000157339.1|WP_000466088.1|WP_001968786.1	3	2
LBP-cDNA-nonpolyA	LBP	cDNA	nonpolyA	full-length	NC_010602.1	LEPBI_RS04010|LEPBI_RS04015	porin OmpL1|4a-hydroxytetrahydrobiopterin dehydratase	+|-	CDS|CDS	WP_226992929.1|WP_012387831.1	2	1
LBP-cDNA-nonpolyA	LBP	cDNA	nonpolyA	full-length	NC_010602.1	LEPBI_RS09130|LEPBI_RS09135	Hsp20/alpha crystallin family protein|Hsp20/alpha crystallin family protein	-|-	CDS|CDS	WP_041769831.1|WP_012388832.1	2	2
LBP-cDNA-nonpolyA	LBP	cDNA	nonpolyA	full-length	NC_010843.1	LEPBI_RS17380|LEPBI_RS17385	hypothetical protein|cytochrome-c oxidase%2C cbb3-type subunit II	-|-	CDS|CDS	WP_012476538.1|WP_012476539.1	2	4
LBP-cDNA-nonpolyA	LBP	cDNA	nonpolyA	raw	NC_010602.1	LEPBI_RS00775|LEPBI_RS00780	SPFH domain-containing protein|hypothetical protein	-|-	CDS|CDS	WP_012387191.1|WP_012387192.1	2	1
LBP-cDNA-nonpolyA	LBP	cDNA	nonpolyA	raw	NC_010602.1	LEPBI_RS01355|LEPBI_RS01360	hypothetical protein|hypothetical protein	+|+	CDS|CDS	WP_012387310.1|WP_012476090.1	2	1
LBP-cDNA-nonpolyA	LBP	cDNA	nonpolyA	raw	NC_010602.1	LEPBI_RS03355|LEPBI_RS03360	hypothetical protein|hypothetical protein	-|-	CDS|CDS	WP_012387701.1|WP_012387702.1	2	17
LBP-cDNA-nonpolyA	LBP	cDNA	nonpolyA	raw	NC_010602.1	LEPBI_RS03935|LEPBI_RS03940|LEPBI_RS03945	ATP synthase F0 subunit C|F0F1 ATP synthase subunit B|ATP synthase F1 subunit delta	+|+|+	CDS|CDS|CDS	WP_002975055.1|WP_012387816.1|WP_012387817.1	3	1
LBP-cDNA-nonpolyA	LBP	cDNA	nonpolyA	raw	NC_010602.1	LEPBI_RS04010|LEPBI_RS04015	porin OmpL1|4a-hydroxytetrahydrobiopterin dehydratase	+|-	CDS|CDS	WP_226992929.1|WP_012387831.1	2	2
LBP-cDNA-nonpolyA	LBP	cDNA	nonpolyA	raw	NC_010602.1	LEPBI_RS05605|LEPBI_RS05610	thioredoxin domain-containing protein|malate dehydrogenase	+|+	CDS|CDS	WP_012388142.1|WP_012388143.1	2	1
LBP-cDNA-nonpolyA	LBP	cDNA	nonpolyA	raw	NC_010602.1	LEPBI_RS06950|LEPBI_RS06955	Cys-rich protein|tRNA-Met	-|-	CDS|tRNA	WP_012388405.1|	2	4
LBP-cDNA-nonpolyA	LBP	cDNA	nonpolyA	raw	NC_010602.1	LEPBI_RS07240|LEPBI_RS07245|LEPBI_RS07250|LEPBI_RS07255	TRAP transporter large permease|TRAP transporter small permease|TRAP transporter substrate-binding protein DctP|hypothetical protein	-|-|-|-	CDS|CDS|CDS|CDS	WP_012388460.1|WP_012388461.1|WP_012388462.1|WP_012388463.1	4	1
LBP-cDNA-nonpolyA	LBP	cDNA	nonpolyA	raw	NC_010602.1	LEPBI_RS09130|LEPBI_RS09135	Hsp20/alpha crystallin family protein|Hsp20/alpha crystallin family protein	-|-	CDS|CDS	WP_041769831.1|WP_012388832.1	2	2
LBP-cDNA-nonpolyA	LBP	cDNA	nonpolyA	raw	NC_010602.1	LEPBI_RS09710|LEPBI_RS09715	30S ribosomal protein S10|elongation factor Tu	-|-	CDS|CDS	WP_002974412.1|WP_012388941.1	2	1
LBP-cDNA-nonpolyA	LBP	cDNA	nonpolyA	raw	NC_010602.1	LEPBI_RS11160|LEPBI_RS11165	MerR family transcriptional regulator|YnfA family protein	+|+	CDS|CDS	WP_012389221.1|WP_187148054.1	2	1
LBP-cDNA-nonpolyA	LBP	cDNA	nonpolyA	raw	NC_010602.1	LEPBI_RS11535|LEPBI_RS11540	flagellar filament outer layer protein A|endoflagellar filament sheath protein	-|-	CDS|CDS	WP_012389291.1|WP_041770026.1	2	3
LBP-cDNA-nonpolyA	LBP	cDNA	nonpolyA	raw	NC_010602.1	LEPBI_RS11535|LEPBI_RS11540|LEPBI_RS11545	flagellar filament outer layer protein A|endoflagellar filament sheath protein|DNA-binding protein	-|-|-	CDS|CDS|CDS	WP_012389291.1|WP_041770026.1|WP_226992760.1	3	5
LBP-cDNA-nonpolyA	LBP	cDNA	nonpolyA	raw	NC_010602.1	LEPBI_RS11840|LEPBI_RS11845|LEPBI_RS11850	50S ribosomal protein L20|50S ribosomal protein L35|translation initiation factor IF-3	-|-|-	CDS|CDS|CDS	WP_002975326.1|WP_002975302.1|WP_012389351.1	3	3
LBP-cDNA-nonpolyA	LBP	cDNA	nonpolyA	raw	NC_010602.1	LEPBI_RS14490|LEPBI_RS14495	cytochrome c oxidase subunit 3|hypothetical protein	+|+	CDS|CDS	WP_012389884.1|WP_012389885.1	2	1
LBP-cDNA-nonpolyA	LBP	cDNA	nonpolyA	raw	NC_010602.1	LEPBI_RS16560|LEPBI_RS16565	molecular chaperone DnaK|nucleotide exchange factor GrpE	-|-	CDS|CDS	WP_012390299.1|WP_012390300.1	2	2
LBP-cDNA-nonpolyA	LBP	cDNA	nonpolyA	raw	NC_010843.1	LEPBI_RS17210|LEPBI_RS17215	DUF1569 domain-containing protein|NAD(P)H-dependent oxidoreductase	+|+	CDS|CDS	WP_012476504.1|WP_012476505.1	2	1
LBP-cDNA-nonpolyA	LBP	cDNA	nonpolyA	raw	NC_010843.1	LEPBI_RS17375|LEPBI_RS17380	c-type cytochrome|hypothetical protein	-|-	CDS|CDS	WP_012476537.1|WP_012476538.1	2	1
LBP-cDNA-nonpolyA	LBP	cDNA	nonpolyA	raw	NC_010843.1	LEPBI_RS17380|LEPBI_RS17385	hypothetical protein|cytochrome-c oxidase%2C cbb3-type subunit II	-|-	CDS|CDS	WP_012476538.1|WP_012476539.1	2	3
LBP-cDNA-nonpolyA	LBP	cDNA	nonpolyA	raw	NC_010843.1	LEPBI_RS17380|LEPBI_RS17385|LEPBI_RS17390	hypothetical protein|cytochrome-c oxidase%2C cbb3-type subunit II|cytochrome-c oxidase%2C cbb3-type subunit I	-|-|-	CDS|CDS|CDS	WP_012476538.1|WP_012476539.1|WP_012476540.1	3	3
LBP-cDNA-nonpolyA	LBP	cDNA	nonpolyA	raw	NC_010843.1	LEPBI_RS17385|LEPBI_RS17390	cytochrome-c oxidase%2C cbb3-type subunit II|cytochrome-c oxidase%2C cbb3-type subunit I	-|-	CDS|CDS	WP_012476539.1|WP_012476540.1	2	1
LBP-cDNA-nonpolyA	LBP	cDNA	nonpolyA	raw	NC_010843.1	LEPBI_RS17555|LEPBI_RS17560	ferritin family protein|DUF2505 family protein	+|+	CDS|CDS	WP_012476572.1|WP_012476573.1	2	3
LBP-cDNA-nonpolyA	LBP	cDNA	nonpolyA	raw	NC_010843.1	LEPBI_RS18215|LEPBI_RS18220	response regulator transcription factor|DUF883 family protein	+|+	CDS|CDS	WP_012476707.1|WP_041770226.1	2	1
LBP-cDNA-polyA	LBP	cDNA	polyA	full-length	NC_010602.1	LEPBI_RS00690|LEPBI_RS00695	hypothetical protein|PAS domain S-box protein	+|-	CDS|CDS	WP_226992836.1|WP_012387175.1	2	1
LBP-cDNA-polyA	LBP	cDNA	polyA	full-length	NC_010602.1	LEPBI_RS01330|LEPBI_RS01335	3-deoxy-7-phosphoheptulonate synthase|rhodanese-like domain-containing protein	-|-	CDS|CDS	WP_012387304.1|WP_012387305.1	2	1
LBP-cDNA-polyA	LBP	cDNA	polyA	full-length	NC_010602.1	LEPBI_RS01660|LEPBI_RS01665	arsenosugar biosynthesis-associated peroxidase-like protein|arsenosugar biosynthesis radical SAM protein ArsS	+|+	CDS|CDS	WP_012387371.1|WP_012387372.1	2	1
LBP-cDNA-polyA	LBP	cDNA	polyA	full-length	NC_010602.1	LEPBI_RS02240|LEPBI_RS02245	tRNA-Pro|tRNA-Arg	+|+	tRNA|tRNA	|	2	1
LBP-cDNA-polyA	LBP	cDNA	polyA	full-length	NC_010602.1	LEPBI_RS02240|LEPBI_RS02245|LEPBI_RS02250	tRNA-Pro|tRNA-Arg|tRNA-His	+|+|+	tRNA|tRNA|tRNA	||	3	1
LBP-cDNA-polyA	LBP	cDNA	polyA	full-length	NC_010602.1	LEPBI_RS02605|LEPBI_RS02610	hypothetical protein|hypothetical protein	+|+	CDS|CDS	WP_012387556.1|WP_226992863.1	2	1
LBP-cDNA-polyA	LBP	cDNA	polyA	full-length	NC_010602.1	LEPBI_RS03115|LEPBI_RS03120	glutathione peroxidase|ChaN family lipoprotein	+|+	CDS|CDS	WP_012387655.1|WP_012476138.1	2	1
LBP-cDNA-polyA	LBP	cDNA	polyA	full-length	NC_010602.1	LEPBI_RS03155|LEPBI_RS03160	tRNA-Tyr|tRNA-Thr	-|-	tRNA|tRNA	|	2	1
LBP-cDNA-polyA	LBP	cDNA	polyA	full-length	NC_010602.1	LEPBI_RS03355|LEPBI_RS03360	hypothetical protein|hypothetical protein	-|-	CDS|CDS	WP_012387701.1|WP_012387702.1	2	2
LBP-cDNA-polyA	LBP	cDNA	polyA	full-length	NC_010602.1	LEPBI_RS03650|LEPBI_RS03655	AbrB/MazE/SpoVT family DNA-binding domain-containing protein|type II toxin-antitoxin system PemK/MazF family toxin	+|+	CDS|CDS	WP_012387759.1|WP_012387760.1	2	1
LBP-cDNA-polyA	LBP	cDNA	polyA	full-length	NC_010602.1	LEPBI_RS03915|LEPBI_RS03920	glutathione peroxidase|MarR family transcriptional regulator	+|+	CDS|CDS	WP_012387811.1|WP_081431674.1	2	1
LBP-cDNA-polyA	LBP	cDNA	polyA	full-length	NC_010602.1	LEPBI_RS03935|LEPBI_RS03940	ATP synthase F0 subunit C|F0F1 ATP synthase subunit B	+|+	CDS|CDS	WP_002975055.1|WP_012387816.1	2	5
LBP-cDNA-polyA	LBP	cDNA	polyA	full-length	NC_010602.1	LEPBI_RS05750|LEPBI_RS05755|LEPBI_RS18770	peptide-methionine (R)-S-oxide reductase MsrB|hypothetical protein|RNase P RNA component class A	+|-|+	CDS|CDS|ncRNA	WP_012388169.1|WP_012388171.1|	3	1
LBP-cDNA-polyA	LBP	cDNA	polyA	full-length	NC_010602.1	LEPBI_RS06645|LEPBI_RS06650	tRNA-Leu|PaaI family thioesterase	-|-	tRNA|CDS	|WP_002973585.1	2	1
LBP-cDNA-polyA	LBP	cDNA	polyA	full-length	NC_010602.1	LEPBI_RS06950|LEPBI_RS06955	Cys-rich protein|tRNA-Met	-|-	CDS|tRNA	WP_012388405.1|	2	1
LBP-cDNA-polyA	LBP	cDNA	polyA	full-length	NC_010602.1	LEPBI_RS07760|LEPBI_RS07765	tRNA-Ala|hypothetical protein	-|+	tRNA|CDS	|WP_012388560.1	2	1
LBP-cDNA-polyA	LBP	cDNA	polyA	full-length	NC_010602.1	LEPBI_RS07980|LEPBI_RS07985	tRNA-Cys|tRNA-Leu	+|+	tRNA|tRNA	|	2	1
LBP-cDNA-polyA	LBP	cDNA	polyA	full-length	NC_010602.1	LEPBI_RS08760|LEPBI_RS08765	50S ribosomal protein L21|ribosomal-processing cysteine protease Prp	+|+	CDS|CDS	WP_012388757.1|WP_012388758.1	2	2
LBP-cDNA-polyA	LBP	cDNA	polyA	full-length	NC_010602.1	LEPBI_RS09130|LEPBI_RS09135	Hsp20/alpha crystallin family protein|Hsp20/alpha crystallin family protein	-|-	CDS|CDS	WP_041769831.1|WP_012388832.1	2	16
LBP-cDNA-polyA	LBP	cDNA	polyA	full-length	NC_010602.1	LEPBI_RS09420|LEPBI_RS09425|LEPBI_RS09430	glutathione S-transferase family protein|BolA/IbaG family iron-sulfur metabolism protein|Grx4 family monothiol glutaredoxin	+|+|+	CDS|CDS|CDS	WP_012388889.1|WP_012388890.1|WP_012388891.1	3	2
LBP-cDNA-polyA	LBP	cDNA	polyA	full-length	NC_010602.1	LEPBI_RS11040|LEPBI_RS11045	DUF6364 family protein|PIN domain-containing protein	+|+	CDS|CDS	WP_012389201.1|WP_012389202.1	2	1
LBP-cDNA-polyA	LBP	cDNA	polyA	full-length	NC_010602.1	LEPBI_RS11535|LEPBI_RS11540|LEPBI_RS11545	flagellar filament outer layer protein A|endoflagellar filament sheath protein|DNA-binding protein	-|-|-	CDS|CDS|CDS	WP_012389291.1|WP_041770026.1|WP_226992760.1	3	1
LBP-cDNA-polyA	LBP	cDNA	polyA	full-length	NC_010602.1	LEPBI_RS11570|LEPBI_RS11575	co-chaperone GroES|chaperonin GroEL	+|+	CDS|CDS	WP_012389298.1|WP_012389299.1	2	1
LBP-cDNA-polyA	LBP	cDNA	polyA	full-length	NC_010602.1	LEPBI_RS11840|LEPBI_RS11845|LEPBI_RS11850	50S ribosomal protein L20|50S ribosomal protein L35|translation initiation factor IF-3	-|-|-	CDS|CDS|CDS	WP_002975326.1|WP_002975302.1|WP_012389351.1	3	2
LBP-cDNA-polyA	LBP	cDNA	polyA	full-length	NC_010602.1	LEPBI_RS11845|LEPBI_RS11850	50S ribosomal protein L35|translation initiation factor IF-3	-|-	CDS|CDS	WP_002975302.1|WP_012389351.1	2	1
LBP-cDNA-polyA	LBP	cDNA	polyA	full-length	NC_010602.1	LEPBI_RS16445|LEPBI_RS16450	nitroreductase|class I SAM-dependent methyltransferase	+|+	CDS|CDS	WP_041770088.1|WP_012390277.1	2	1
LBP-cDNA-polyA	LBP	cDNA	polyA	full-length	NC_010602.1	LEPBI_RS16950|LEPBI_RS16955	tRNA-Ser|tRNA-Ser	+|+	tRNA|tRNA	|	2	1
LBP-cDNA-polyA	LBP	cDNA	polyA	full-length	NC_010602.1	LEPBI_RS18760|LEPBI_RS12325	phosphoenolpyruvate carboxylase|hypothetical protein	+|-	CDS|CDS	WP_226992940.1|WP_012389447.1	2	1
LBP-cDNA-polyA	LBP	cDNA	polyA	full-length	NC_010843.1	LEPBI_RS17380|LEPBI_RS17385	hypothetical protein|cytochrome-c oxidase%2C cbb3-type subunit II	-|-	CDS|CDS	WP_012476538.1|WP_012476539.1	2	2
LBP-cDNA-polyA	LBP	cDNA	polyA	full-length	NC_010843.1	LEPBI_RS17555|LEPBI_RS17560	ferritin family protein|DUF2505 family protein	+|+	CDS|CDS	WP_012476572.1|WP_012476573.1	2	5
LBP-cDNA-polyA	LBP	cDNA	polyA	full-length	NC_010844.1	LEPBI_RS18430|LEPBI_RS18435	ParA family protein|ParB/RepB/Spo0J family partition protein	+|+	CDS|CDS	WP_012476752.1|WP_012476753.1	2	1
LBP-cDNA-polyA	LBP	cDNA	polyA	raw	NC_010602.1	LEPBI_RS00065|LEPBI_RS00070|LEPBI_RS00075|LEPBI_RS00080|LEPBI_RS00085|LEPBI_RS00090	hypothetical protein|transcriptional regulator|DNA polymerase III subunit delta|hypothetical protein|Maf family protein|hypothetical protein	+|+|-|+|-|+	CDS|CDS|CDS|CDS|CDS|CDS	WP_012387048.1|WP_012387049.1|WP_012387050.1|WP_226992832.1|WP_012387052.1|WP_012387053.1	6	1
LBP-cDNA-polyA	LBP	cDNA	polyA	raw	NC_010602.1	LEPBI_RS00580|LEPBI_RS00585	DUF3052 family protein|methyl-accepting chemotaxis protein	-|+	CDS|CDS	WP_012387152.1|WP_012387153.1	2	1
LBP-cDNA-polyA	LBP	cDNA	polyA	raw	NC_010602.1	LEPBI_RS00690|LEPBI_RS00695	hypothetical protein|PAS domain S-box protein	+|-	CDS|CDS	WP_226992836.1|WP_012387175.1	2	2
LBP-cDNA-polyA	LBP	cDNA	polyA	raw	NC_010602.1	LEPBI_RS01020|LEPBI_RS01025	GNAT family N-acetyltransferase|TetR/AcrR family transcriptional regulator	+|-	CDS|CDS	WP_012387240.1|WP_012387241.1	2	1
LBP-cDNA-polyA	LBP	cDNA	polyA	raw	NC_010602.1	LEPBI_RS01040|LEPBI_RS01045|LEPBI_RS01050	SRPBCC family protein|helix-turn-helix domain-containing protein|hypothetical protein	-|-|+	CDS|CDS|CDS	WP_012387244.1|WP_012387245.1|WP_012387246.1	3	1
LBP-cDNA-polyA	LBP	cDNA	polyA	raw	NC_010602.1	LEPBI_RS01330|LEPBI_RS01335	3-deoxy-7-phosphoheptulonate synthase|rhodanese-like domain-containing protein	-|-	CDS|CDS	WP_012387304.1|WP_012387305.1	2	1
LBP-cDNA-polyA	LBP	cDNA	polyA	raw	NC_010602.1	LEPBI_RS01445|LEPBI_RS01450|LEPBI_RS01455	hypothetical protein|glutathione S-transferase family protein|cation diffusion facilitator family transporter	+|+|-	CDS|CDS|CDS	WP_012387328.1|WP_012387329.1|WP_012387330.1	3	1
LBP-cDNA-polyA	LBP	cDNA	polyA	raw	NC_010602.1	LEPBI_RS01660|LEPBI_RS01665	arsenosugar biosynthesis-associated peroxidase-like protein|arsenosugar biosynthesis radical SAM protein ArsS	+|+	CDS|CDS	WP_012387371.1|WP_012387372.1	2	2
LBP-cDNA-polyA	LBP	cDNA	polyA	raw	NC_010602.1	LEPBI_RS01675|LEPBI_RS01680	alpha/beta hydrolase|MAPEG family protein	+|+	CDS|CDS	WP_012387374.1|WP_012387375.1	2	1
LBP-cDNA-polyA	LBP	cDNA	polyA	raw	NC_010602.1	LEPBI_RS02240|LEPBI_RS02245|LEPBI_RS02250	tRNA-Pro|tRNA-Arg|tRNA-His	+|+|+	tRNA|tRNA|tRNA	||	3	4
LBP-cDNA-polyA	LBP	cDNA	polyA	raw	NC_010602.1	LEPBI_RS02605|LEPBI_RS02610	hypothetical protein|hypothetical protein	+|+	CDS|CDS	WP_012387556.1|WP_226992863.1	2	1
LBP-cDNA-polyA	LBP	cDNA	polyA	raw	NC_010602.1	LEPBI_RS03115|LEPBI_RS03120	glutathione peroxidase|ChaN family lipoprotein	+|+	CDS|CDS	WP_012387655.1|WP_012476138.1	2	1
LBP-cDNA-polyA	LBP	cDNA	polyA	raw	NC_010602.1	LEPBI_RS03155|LEPBI_RS03160	tRNA-Tyr|tRNA-Thr	-|-	tRNA|tRNA	|	2	2
LBP-cDNA-polyA	LBP	cDNA	polyA	raw	NC_010602.1	LEPBI_RS03155|LEPBI_RS03160|LEPBI_RS03165|LEPBI_RS03170|LEPBI_RS03175	tRNA-Tyr|tRNA-Thr|hypothetical protein|transketolase|transglutaminase-like domain-containing protein	-|-|+|+|+	tRNA|tRNA|CDS|CDS|CDS	||WP_012387663.1|WP_012387664.1|WP_012387665.1	5	1
LBP-cDNA-polyA	LBP	cDNA	polyA	raw	NC_010602.1	LEPBI_RS03355|LEPBI_RS03360	hypothetical protein|hypothetical protein	-|-	CDS|CDS	WP_012387701.1|WP_012387702.1	2	12
LBP-cDNA-polyA	LBP	cDNA	polyA	raw	NC_010602.1	LEPBI_RS03650|LEPBI_RS03655	AbrB/MazE/SpoVT family DNA-binding domain-containing protein|type II toxin-antitoxin system PemK/MazF family toxin	+|+	CDS|CDS	WP_012387759.1|WP_012387760.1	2	1
LBP-cDNA-polyA	LBP	cDNA	polyA	raw	NC_010602.1	LEPBI_RS03915|LEPBI_RS03920	glutathione peroxidase|MarR family transcriptional regulator	+|+	CDS|CDS	WP_012387811.1|WP_081431674.1	2	1
LBP-cDNA-polyA	LBP	cDNA	polyA	raw	NC_010602.1	LEPBI_RS03925|LEPBI_RS03930|LEPBI_RS03935	hypothetical protein|F0F1 ATP synthase subunit A|ATP synthase F0 subunit C	+|+|+	CDS|CDS|CDS	WP_041769957.1|WP_012476156.1|WP_002975055.1	3	1
LBP-cDNA-polyA	LBP	cDNA	polyA	raw	NC_010602.1	LEPBI_RS03935|LEPBI_RS03940	ATP synthase F0 subunit C|F0F1 ATP synthase subunit B	+|+	CDS|CDS	WP_002975055.1|WP_012387816.1	2	12
LBP-cDNA-polyA	LBP	cDNA	polyA	raw	NC_010602.1	LEPBI_RS04010|LEPBI_RS04015	porin OmpL1|4a-hydroxytetrahydrobiopterin dehydratase	+|-	CDS|CDS	WP_226992929.1|WP_012387831.1	2	1
LBP-cDNA-polyA	LBP	cDNA	polyA	raw	NC_010602.1	LEPBI_RS04655|LEPBI_RS04660	hypothetical protein|DUF370 domain-containing protein	+|+	CDS|CDS	WP_012387956.1|WP_012387957.1	2	2
LBP-cDNA-polyA	LBP	cDNA	polyA	raw	NC_010602.1	LEPBI_RS05345|LEPBI_RS05350	hypothetical protein|membrane protein	-|-	CDS|CDS	WP_012476193.1|WP_012388092.1	2	2
LBP-cDNA-polyA	LBP	cDNA	polyA	raw	NC_010602.1	LEPBI_RS05750|LEPBI_RS05755|LEPBI_RS18770	peptide-methionine (R)-S-oxide reductase MsrB|hypothetical protein|RNase P RNA component class A	+|-|+	CDS|CDS|ncRNA	WP_012388169.1|WP_012388171.1|	3	1
LBP-cDNA-polyA	LBP	cDNA	polyA	raw	NC_010602.1	LEPBI_RS05770|LEPBI_RS05775	hypothetical protein|bifunctional precorrin-2 dehydrogenase/sirohydrochlorin ferrochelatase	+|-	CDS|CDS	WP_012476206.1|WP_012388175.1	2	1
LBP-cDNA-polyA	LBP	cDNA	polyA	raw	NC_010602.1	LEPBI_RS06645|LEPBI_RS06650	tRNA-Leu|PaaI family thioesterase	-|-	tRNA|CDS	|WP_002973585.1	2	1
LBP-cDNA-polyA	LBP	cDNA	polyA	raw	NC_010602.1	LEPBI_RS06750|LEPBI_RS06755	MarR family transcriptional regulator|hypothetical protein	+|+	CDS|CDS	WP_226992900.1|WP_012388366.1	2	2
LBP-cDNA-polyA	LBP	cDNA	polyA	raw	NC_010602.1	LEPBI_RS06950|LEPBI_RS06955	Cys-rich protein|tRNA-Met	-|-	CDS|tRNA	WP_012388405.1|	2	4
LBP-cDNA-polyA	LBP	cDNA	polyA	raw	NC_010602.1	LEPBI_RS07135|LEPBI_RS07140	tRNA-Phe|hypothetical protein	+|-	tRNA|CDS	|WP_012388439.1	2	2
LBP-cDNA-polyA	LBP	cDNA	polyA	raw	NC_010602.1	LEPBI_RS07250|LEPBI_RS07255	TRAP transporter substrate-binding protein DctP|hypothetical protein	-|-	CDS|CDS	WP_012388462.1|WP_012388463.1	2	2
LBP-cDNA-polyA	LBP	cDNA	polyA	raw	NC_010602.1	LEPBI_RS07670|LEPBI_RS07675	hypothetical protein|pyruvate dehydrogenase complex dihydrolipoamide acetyltransferase	+|-	CDS|CDS	WP_012388542.1|WP_012476256.1	2	1
LBP-cDNA-polyA	LBP	cDNA	polyA	raw	NC_010602.1	LEPBI_RS07760|LEPBI_RS07765	tRNA-Ala|hypothetical protein	-|+	tRNA|CDS	|WP_012388560.1	2	1
LBP-cDNA-polyA	LBP	cDNA	polyA	raw	NC_010602.1	LEPBI_RS07955|LEPBI_RS07960	ferredoxin|SemiSWEET transporter	-|-	CDS|CDS	WP_012388597.1|WP_012388598.1	2	1
LBP-cDNA-polyA	LBP	cDNA	polyA	raw	NC_010602.1	LEPBI_RS07980|LEPBI_RS07985	tRNA-Cys|tRNA-Leu	+|+	tRNA|tRNA	|	2	1
LBP-cDNA-polyA	LBP	cDNA	polyA	raw	NC_010602.1	LEPBI_RS08360|LEPBI_RS08365	hypothetical protein|hypothetical protein	+|-	CDS|CDS	WP_012388676.1|WP_226992918.1	2	2
LBP-cDNA-polyA	LBP	cDNA	polyA	raw	NC_010602.1	LEPBI_RS08595|LEPBI_RS08600	hypothetical protein|STAS domain-containing protein	+|+	CDS|CDS	WP_012388724.1|WP_012388725.1	2	1
LBP-cDNA-polyA	LBP	cDNA	polyA	raw	NC_010602.1	LEPBI_RS08760|LEPBI_RS08765	50S ribosomal protein L21|ribosomal-processing cysteine protease Prp	+|+	CDS|CDS	WP_012388757.1|WP_012388758.1	2	1
LBP-cDNA-polyA	LBP	cDNA	polyA	raw	NC_010602.1	LEPBI_RS08760|LEPBI_RS08765|LEPBI_RS08770	50S ribosomal protein L21|ribosomal-processing cysteine protease Prp|50S ribosomal protein L27	+|+|+	CDS|CDS|CDS	WP_012388757.1|WP_012388758.1|WP_012388759.1	3	1
LBP-cDNA-polyA	LBP	cDNA	polyA	raw	NC_010602.1	LEPBI_RS09130|LEPBI_RS09135	Hsp20/alpha crystallin family protein|Hsp20/alpha crystallin family protein	-|-	CDS|CDS	WP_041769831.1|WP_012388832.1	2	39
LBP-cDNA-polyA	LBP	cDNA	polyA	raw	NC_010602.1	LEPBI_RS09345|LEPBI_RS09350	hypothetical protein|hypothetical protein	+|-	CDS|CDS	WP_012388874.1|WP_012388875.1	2	2
LBP-cDNA-polyA	LBP	cDNA	polyA	raw	NC_010602.1	LEPBI_RS09420|LEPBI_RS09425|LEPBI_RS09430	glutathione S-transferase family protein|BolA/IbaG family iron-sulfur metabolism protein|Grx4 family monothiol glutaredoxin	+|+|+	CDS|CDS|CDS	WP_012388889.1|WP_012388890.1|WP_012388891.1	3	2
LBP-cDNA-polyA	LBP	cDNA	polyA	raw	NC_010602.1	LEPBI_RS09675|LEPBI_RS09680|LEPBI_RS09685	30S ribosomal protein S3|50S ribosomal protein L22|30S ribosomal protein S19	-|-|-	CDS|CDS|CDS	WP_012388935.1|WP_012476297.1|WP_002974021.1	3	2
LBP-cDNA-polyA	LBP	cDNA	polyA	raw	NC_010602.1	LEPBI_RS09710|LEPBI_RS09715	30S ribosomal protein S10|elongation factor Tu	-|-	CDS|CDS	WP_002974412.1|WP_012388941.1	2	2
LBP-cDNA-polyA	LBP	cDNA	polyA	raw	NC_010602.1	LEPBI_RS10165|LEPBI_RS10170|LEPBI_RS10175|LEPBI_RS10180	TolC family protein|hypothetical protein|FmdB family transcriptional regulator|UDP-2%2C3-diacylglucosamine diphosphatase LpxI	+|+|+|+	CDS|CDS|CDS|CDS	WP_012389030.1|WP_012389031.1|WP_012389032.1|WP_012389033.1	4	1
LBP-cDNA-polyA	LBP	cDNA	polyA	raw	NC_010602.1	LEPBI_RS10220|LEPBI_RS10225|LEPBI_RS10230|LEPBI_RS10235	FecR domain-containing protein|hypothetical protein|MFS transporter|hypothetical protein	+|+|+|+	CDS|CDS|CDS|CDS	WP_012389041.1|WP_012389042.1|WP_012389043.1|WP_012389044.1	4	1
LBP-cDNA-polyA	LBP	cDNA	polyA	raw	NC_010602.1	LEPBI_RS10360|LEPBI_RS10365|LEPBI_RS10370|LEPBI_RS10375	50S ribosomal protein L9|30S ribosomal protein S18|single-stranded DNA-binding protein|30S ribosomal protein S6	-|-|-|-	CDS|CDS|CDS|CDS	WP_012389069.1|WP_012389070.1|WP_012389071.1|WP_012389072.1	4	1
LBP-cDNA-polyA	LBP	cDNA	polyA	raw	NC_010602.1	LEPBI_RS10430|LEPBI_RS10435	redox-regulated ATPase YchF|hypothetical protein	-|-	CDS|CDS	WP_012389083.1|WP_012389084.1	2	1
LBP-cDNA-polyA	LBP	cDNA	polyA	raw	NC_010602.1	LEPBI_RS10575|LEPBI_RS10580	SET domain-containing protein-lysine N-methyltransferase|hypothetical protein	+|-	CDS|CDS	WP_012389114.1|WP_012389115.1	2	1
LBP-cDNA-polyA	LBP	cDNA	polyA	raw	NC_010602.1	LEPBI_RS10870|LEPBI_RS10875	DUF559 domain-containing protein|HNH endonuclease	+|+	CDS|CDS	WP_012389173.1|WP_226992758.1	2	1
LBP-cDNA-polyA	LBP	cDNA	polyA	raw	NC_010602.1	LEPBI_RS10985|LEPBI_RS10990	hypothetical protein|PIN domain-containing protein	+|+	CDS|CDS	WP_041770020.1|WP_012389193.1	2	1
LBP-cDNA-polyA	LBP	cDNA	polyA	raw	NC_010602.1	LEPBI_RS10985|LEPBI_RS10990|LEPBI_RS11005|LEPBI_RS11010|LEPBI_RS11015	hypothetical protein|PIN domain-containing protein|hypothetical protein|type II toxin-antitoxin system RelE/ParE family toxin|HigA family addiction module antitoxin	+|+|+|+|+	CDS|CDS|CDS|CDS|CDS	WP_041770020.1|WP_012389193.1|WP_012389194.1|WP_012389195.1|WP_012389196.1	5	1
LBP-cDNA-polyA	LBP	cDNA	polyA	raw	NC_010602.1	LEPBI_RS11010|LEPBI_RS11015	type II toxin-antitoxin system RelE/ParE family toxin|HigA family addiction module antitoxin	+|+	CDS|CDS	WP_012389195.1|WP_012389196.1	2	2
LBP-cDNA-polyA	LBP	cDNA	polyA	raw	NC_010602.1	LEPBI_RS11040|LEPBI_RS11045	DUF6364 family protein|PIN domain-containing protein	+|+	CDS|CDS	WP_012389201.1|WP_012389202.1	2	3
LBP-cDNA-polyA	LBP	cDNA	polyA	raw	NC_010602.1	LEPBI_RS11100|LEPBI_RS11105	type II toxin-antitoxin system RelE/ParE family toxin|helix-turn-helix transcriptional regulator	+|+	CDS|CDS	WP_012389213.1|WP_012476326.1	2	2
LBP-cDNA-polyA	LBP	cDNA	polyA	raw	NC_010602.1	LEPBI_RS11160|LEPBI_RS11165	MerR family transcriptional regulator|YnfA family protein	+|+	CDS|CDS	WP_012389221.1|WP_187148054.1	2	1
LBP-cDNA-polyA	LBP	cDNA	polyA	raw	NC_010602.1	LEPBI_RS11420|LEPBI_RS11425	tRNA-Ile|tRNA-Ala	+|+	tRNA|tRNA	|	2	2
LBP-cDNA-polyA	LBP	cDNA	polyA	raw	NC_010602.1	LEPBI_RS11535|LEPBI_RS11540	flagellar filament outer layer protein A|endoflagellar filament sheath protein	-|-	CDS|CDS	WP_012389291.1|WP_041770026.1	2	1
LBP-cDNA-polyA	LBP	cDNA	polyA	raw	NC_010602.1	LEPBI_RS11535|LEPBI_RS11540|LEPBI_RS11545	flagellar filament outer layer protein A|endoflagellar filament sheath protein|DNA-binding protein	-|-|-	CDS|CDS|CDS	WP_012389291.1|WP_041770026.1|WP_226992760.1	3	3
LBP-cDNA-polyA	LBP	cDNA	polyA	raw	NC_010602.1	LEPBI_RS11570|LEPBI_RS11575	co-chaperone GroES|chaperonin GroEL	+|+	CDS|CDS	WP_012389298.1|WP_012389299.1	2	3
LBP-cDNA-polyA	LBP	cDNA	polyA	raw	NC_010602.1	LEPBI_RS11840|LEPBI_RS11845	50S ribosomal protein L20|50S ribosomal protein L35	-|-	CDS|CDS	WP_002975326.1|WP_002975302.1	2	1
LBP-cDNA-polyA	LBP	cDNA	polyA	raw	NC_010602.1	LEPBI_RS11840|LEPBI_RS11845|LEPBI_RS11850	50S ribosomal protein L20|50S ribosomal protein L35|translation initiation factor IF-3	-|-|-	CDS|CDS|CDS	WP_002975326.1|WP_002975302.1|WP_012389351.1	3	4
LBP-cDNA-polyA	LBP	cDNA	polyA	raw	NC_010602.1	LEPBI_RS11845|LEPBI_RS11850	50S ribosomal protein L35|translation initiation factor IF-3	-|-	CDS|CDS	WP_002975302.1|WP_012389351.1	2	1
LBP-cDNA-polyA	LBP	cDNA	polyA	raw	NC_010602.1	LEPBI_RS12145|LEPBI_RS12150	transcriptional repressor|hypothetical protein	+|-	CDS|CDS	WP_041769875.1|WP_041769876.1	2	1
LBP-cDNA-polyA	LBP	cDNA	polyA	raw	NC_010602.1	LEPBI_RS12405|LEPBI_RS19145	hypothetical protein|hypothetical protein	-|+	CDS|CDS	WP_012389464.1|WP_167530800.1	2	1
LBP-cDNA-polyA	LBP	cDNA	polyA	raw	NC_010602.1	LEPBI_RS13875|LEPBI_RS19155	hypothetical protein|hypothetical protein	-|-	CDS|CDS	WP_012389762.1|WP_012389763.1	2	1
LBP-cDNA-polyA	LBP	cDNA	polyA	raw	NC_010602.1	LEPBI_RS14060|LEPBI_RS14065|LEPBI_RS14070	metalloregulator ArsR/SmtB family transcription factor|arsenate reductase ArsC|DUF6428 family protein	+|+|+	CDS|CDS|CDS	WP_012476400.1|WP_012389799.1|WP_226992800.1	3	2
LBP-cDNA-polyA	LBP	cDNA	polyA	raw	NC_010602.1	LEPBI_RS14120|LEPBI_RS19265	SDR family NAD(P)-dependent oxidoreductase|hypothetical protein	+|+	CDS|CDS	WP_012389809.1|WP_012389810.1	2	2
LBP-cDNA-polyA	LBP	cDNA	polyA	raw	NC_010602.1	LEPBI_RS14970|LEPBI_RS14975	BrnA antitoxin family protein|BrnT family toxin	-|-	CDS|CDS	|WP_041770061.1	2	2
LBP-cDNA-polyA	LBP	cDNA	polyA	raw	NC_010602.1	LEPBI_RS14995|LEPBI_RS15000|LEPBI_RS15005|LEPBI_RS15010|LEPBI_RS15015	class I SAM-dependent methyltransferase|hypothetical protein|hypothetical protein|type II toxin-antitoxin system PemK/MazF family toxin|hypothetical protein	+|-|-|-|-	CDS|CDS|CDS|CDS|CDS	WP_012389987.1|WP_012389988.1|WP_012389989.1|WP_012389990.1|WP_012389991.1	5	1
LBP-cDNA-polyA	LBP	cDNA	polyA	raw	NC_010602.1	LEPBI_RS15000|LEPBI_RS15005|LEPBI_RS15010|LEPBI_RS15015|LEPBI_RS15020|LEPBI_RS15025|LEPBI_RS15030|LEPBI_RS19160	hypothetical protein|hypothetical protein|type II toxin-antitoxin system PemK/MazF family toxin|hypothetical protein|ankyrin repeat domain-containing protein|ankyrin repeat domain-containing protein|hypothetical protein|hypothetical protein	-|-|-|-|-|-|-|-	CDS|CDS|CDS|CDS|CDS|CDS|CDS|CDS	WP_012389988.1|WP_012389989.1|WP_012389990.1|WP_012389991.1|WP_012389992.1|WP_012389993.1|WP_012389994.1|WP_167530803.1	8	1
LBP-cDNA-polyA	LBP	cDNA	polyA	raw	NC_010602.1	LEPBI_RS15240|LEPBI_RS15245	DUF1858 domain-containing protein|DUF2721 domain-containing protein	+|+	CDS|CDS	WP_012390037.1|WP_012390038.1	2	2
LBP-cDNA-polyA	LBP	cDNA	polyA	raw	NC_010602.1	LEPBI_RS15285|LEPBI_RS15290	hypothetical protein|hypothetical protein	-|+	CDS|CDS	WP_012390046.1|WP_012476424.1	2	1
LBP-cDNA-polyA	LBP	cDNA	polyA	raw	NC_010602.1	LEPBI_RS15395|LEPBI_RS15400	TolC family protein|hypothetical protein	-|-	CDS|CDS	WP_012390067.1|WP_012390068.1	2	1
LBP-cDNA-polyA	LBP	cDNA	polyA	raw	NC_010602.1	LEPBI_RS15525|LEPBI_RS15530	VanW family protein|hypothetical protein	-|-	CDS|CDS	WP_012390093.1|WP_012390094.1	2	1
LBP-cDNA-polyA	LBP	cDNA	polyA	raw	NC_010602.1	LEPBI_RS15720|LEPBI_RS15725	carbon storage regulator CsrA|flagellar assembly protein FliW	-|-	CDS|CDS	WP_012390131.1|WP_012476436.1	2	1
LBP-cDNA-polyA	LBP	cDNA	polyA	raw	NC_010602.1	LEPBI_RS15785|LEPBI_RS15790|LEPBI_RS15795	sigma-70 family RNA polymerase sigma factor|hypothetical protein|hypothetical protein	+|+|+	CDS|CDS|CDS	WP_041769907.1|WP_012476438.1|WP_012390146.1	3	2
LBP-cDNA-polyA	LBP	cDNA	polyA	raw	NC_010602.1	LEPBI_RS16035|LEPBI_RS16040|LEPBI_RS16045	SDR family NAD(P)-dependent oxidoreductase|methylenetetrahydrofolate reductase [NAD(P)H]|hypothetical protein	+|+|-	CDS|CDS|CDS	WP_012476446.1|WP_012390196.1|WP_012390197.1	3	1
LBP-cDNA-polyA	LBP	cDNA	polyA	raw	NC_010602.1	LEPBI_RS16445|LEPBI_RS16450	nitroreductase|class I SAM-dependent methyltransferase	+|+	CDS|CDS	WP_041770088.1|WP_012390277.1	2	1
LBP-cDNA-polyA	LBP	cDNA	polyA	raw	NC_010602.1	LEPBI_RS16560|LEPBI_RS16565	molecular chaperone DnaK|nucleotide exchange factor GrpE	-|-	CDS|CDS	WP_012390299.1|WP_012390300.1	2	8
LBP-cDNA-polyA	LBP	cDNA	polyA	raw	NC_010602.1	LEPBI_RS16565|LEPBI_RS16570	nucleotide exchange factor GrpE|heat-inducible transcriptional repressor HrcA	-|-	CDS|CDS	WP_012390300.1|WP_012476458.1	2	1
LBP-cDNA-polyA	LBP	cDNA	polyA	raw	NC_010602.1	LEPBI_RS16920|LEPBI_RS16925	hypothetical protein|WbuC family cupin fold metalloprotein	+|+	CDS|CDS	WP_012390369.1|WP_012476470.1	2	1
LBP-cDNA-polyA	LBP	cDNA	polyA	raw	NC_010602.1	LEPBI_RS16950|LEPBI_RS16955	tRNA-Ser|tRNA-Ser	+|+	tRNA|tRNA	|	2	3
LBP-cDNA-polyA	LBP	cDNA	polyA	raw	NC_010602.1	LEPBI_RS16950|LEPBI_RS16955|LEPBI_RS16965|LEPBI_RS16970	tRNA-Ser|tRNA-Ser|tRNA-Arg|nucleoside deaminase	+|+|+|+	tRNA|tRNA|tRNA|CDS	|||WP_012390375.1	4	1
LBP-cDNA-polyA	LBP	cDNA	polyA	raw	NC_010602.1	LEPBI_RS18760|LEPBI_RS12325	phosphoenolpyruvate carboxylase|hypothetical protein	+|-	CDS|CDS	WP_226992940.1|WP_012389447.1	2	2
LBP-cDNA-polyA	LBP	cDNA	polyA	raw	NC_010602.1	LEPBI_RS18900|LEPBI_RS09600	50S ribosomal protein L36|translation initiation factor IF-1	-|-	CDS|CDS	WP_002974084.1|WP_012476295.1	2	1
LBP-cDNA-polyA	LBP	cDNA	polyA	raw	NC_010602.1	LEPBI_RS19030|LEPBI_RS06125	hypothetical protein|hypothetical protein	+|+	CDS|CDS	WP_012388243.1|WP_041769721.1	2	1
LBP-cDNA-polyA	LBP	cDNA	polyA	raw	NC_010602.1	LEPBI_RS19120|LEPBI_RS06775	hypothetical protein|crotonase/enoyl-CoA hydratase family protein	+|-	CDS|CDS	WP_012388370.1|WP_012388371.1	2	5
LBP-cDNA-polyA	LBP	cDNA	polyA	raw	NC_010602.1	LEPBI_RS19240|LEPBI_RS10605	hypothetical protein|hypothetical protein	+|-	CDS|CDS	WP_012389120.1|WP_012389121.1	2	1
LBP-cDNA-polyA	LBP	cDNA	polyA	raw	NC_010843.1	LEPBI_RS17330|LEPBI_RS17335|LEPBI_RS17340	Spy/CpxP family protein refolding chaperone|sigma-70 family RNA polymerase sigma factor|hypothetical protein	+|+|+	CDS|CDS|CDS	WP_012476528.1|WP_012476529.1|WP_012476819.1	3	4
LBP-cDNA-polyA	LBP	cDNA	polyA	raw	NC_010843.1	LEPBI_RS17380|LEPBI_RS17385	hypothetical protein|cytochrome-c oxidase%2C cbb3-type subunit II	-|-	CDS|CDS	WP_012476538.1|WP_012476539.1	2	1
LBP-cDNA-polyA	LBP	cDNA	polyA	raw	NC_010843.1	LEPBI_RS17425|LEPBI_RS17430	type II toxin-antitoxin system HigB family toxin|DNA-binding protein	+|+	CDS|CDS	WP_012476546.1|WP_012476547.1	2	2
LBP-cDNA-polyA	LBP	cDNA	polyA	raw	NC_010843.1	LEPBI_RS17555|LEPBI_RS17560	ferritin family protein|DUF2505 family protein	+|+	CDS|CDS	WP_012476572.1|WP_012476573.1	2	5
LBP-cDNA-polyA	LBP	cDNA	polyA	raw	NC_010843.1	LEPBI_RS17875|LEPBI_RS18995	TraR/DksA family transcriptional regulator|50S ribosomal protein L33	-|-	CDS|CDS	WP_012476636.1|WP_081431684.1	2	4
LBP-cDNA-polyA	LBP	cDNA	polyA	raw	NC_010843.1	LEPBI_RS17965|LEPBI_RS17970	ferredoxin family protein|adenosylhomocysteinase	-|-	CDS|CDS	WP_002980754.1|WP_012476655.1	2	2
LBP-cDNA-polyA	LBP	cDNA	polyA	raw	NC_010843.1	LEPBI_RS17995|LEPBI_RS18000|LEPBI_RS18005	hypothetical protein|TIGR04454 family lipoprotein|glyoxalase/bleomycin resistance/dioxygenase family protein	+|-|+	CDS|CDS|CDS	WP_012476660.1|WP_012476661.1|WP_012476662.1	3	1
LBP-cDNA-polyA	LBP	cDNA	polyA	raw	NC_010843.1	LEPBI_RS18215|LEPBI_RS18220	response regulator transcription factor|DUF883 family protein	+|+	CDS|CDS	WP_012476707.1|WP_041770226.1	2	1
LBP-cDNA-polyA	LBP	cDNA	polyA	raw	NC_010844.1	LEPBI_RS18430|LEPBI_RS18435	ParA family protein|ParB/RepB/Spo0J family partition protein	+|+	CDS|CDS	WP_012476752.1|WP_012476753.1	2	2
LBP-cDNA-polyA	LBP	cDNA	polyA	raw	NC_010844.1	LEPBI_RS18445|LEPBI_RS18450	helix-turn-helix domain-containing protein|hypothetical protein	+|+	CDS|CDS	WP_041770281.1|WP_012476755.1	2	4
LBP-cDNA-polyA	LBP	cDNA	polyA	raw	NC_010844.1	LEPBI_RS18445|LEPBI_RS18450|LEPBI_RS18455|LEPBI_RS18460	helix-turn-helix domain-containing protein|hypothetical protein|TetR/AcrR family transcriptional regulator|PaaI family thioesterase	+|+|-|+	CDS|CDS|CDS|CDS	WP_041770281.1|WP_012476755.1|WP_012476756.1|WP_012476757.1	4	2
LBP-cDNA-polyA	LBP	cDNA	polyA	raw	NC_010844.1	LEPBI_RS18470|LEPBI_RS18475	pyrimidine/purine nucleoside phosphorylase|YegP family protein	+|-	CDS|CDS	WP_012476864.1|WP_012476865.1	2	2
LIC-DRS-nonpolyA-R1	LIC	DRS	nonpolyA	DRS	NC_005823.1	LIC_RS00040|LIC_RS00045	hypothetical protein|lipoprotein LenA	+|+	CDS|CDS	WP_001278415.1|WP_000809534.1	2	1
LIC-DRS-nonpolyA-R1	LIC	DRS	nonpolyA	DRS	NC_005823.1	LIC_RS00075|LIC_RS00080	hypothetical protein|Maf family protein	+|-	CDS|CDS	WP_001027464.1|WP_000636518.1	2	4
LIC-DRS-nonpolyA-R1	LIC	DRS	nonpolyA	DRS	NC_005823.1	LIC_RS00090|LIC_RS00095	hypothetical protein|SDR family oxidoreductase	+|+	CDS|CDS	WP_001015338.1|WP_000998676.1	2	3
LIC-DRS-nonpolyA-R1	LIC	DRS	nonpolyA	DRS	NC_005823.1	LIC_RS00140|LIC_RS00145	urate hydroxylase PuuD|cytochrome c	+|+	CDS|CDS	WP_000348685.1|WP_000703334.1	2	3
LIC-DRS-nonpolyA-R1	LIC	DRS	nonpolyA	DRS	NC_005823.1	LIC_RS00165|LIC_RS00170	Hsp33 family molecular chaperone HslO|tRNA (adenosine(37)-N6)-threonylcarbamoyltransferase complex ATPase subunit type 1 TsaE	+|+	CDS|CDS	WP_000551848.1|WP_000418142.1	2	1
LIC-DRS-nonpolyA-R1	LIC	DRS	nonpolyA	DRS	NC_005823.1	LIC_RS00330|LIC_RS00335	DUF2147 domain-containing protein|dCTP deaminase	-|-	CDS|CDS	WP_001043223.1|WP_000604072.1	2	23
LIC-DRS-nonpolyA-R1	LIC	DRS	nonpolyA	DRS	NC_005823.1	LIC_RS00330|LIC_RS00335|LIC_RS00340	DUF2147 domain-containing protein|dCTP deaminase|enoyl-CoA hydratase/isomerase family protein	-|-|-	CDS|CDS|CDS	WP_001043223.1|WP_000604072.1|WP_001001943.1	3	4
LIC-DRS-nonpolyA-R1	LIC	DRS	nonpolyA	DRS	NC_005823.1	LIC_RS00350|LIC_RS00355	hypothetical protein|VOC family protein	+|-	CDS|CDS	WP_000869875.1|WP_000587664.1	2	4
LIC-DRS-nonpolyA-R1	LIC	DRS	nonpolyA	DRS	NC_005823.1	LIC_RS00400|LIC_RS00405	hypothetical protein|histidine kinase	+|-	CDS|CDS	WP_000406163.1|WP_001109024.1	2	2
LIC-DRS-nonpolyA-R1	LIC	DRS	nonpolyA	DRS	NC_005823.1	LIC_RS00420|LIC_RS00425	tRNA-Arg|hypothetical protein	-|-	tRNA|CDS	|WP_001009658.1	2	8
LIC-DRS-nonpolyA-R1	LIC	DRS	nonpolyA	DRS	NC_005823.1	LIC_RS00420|LIC_RS00425|LIC_RS00430|LIC_RS00435	tRNA-Arg|hypothetical protein|hypothetical protein|tRNA-Ser	-|-|-|-	tRNA|CDS|CDS|tRNA	|WP_001009658.1|WP_000093706.1|	4	1
LIC-DRS-nonpolyA-R1	LIC	DRS	nonpolyA	DRS	NC_005823.1	LIC_RS00435|LIC_RS00440	tRNA-Ser|tRNA-Ser	-|-	tRNA|tRNA	|	2	83
LIC-DRS-nonpolyA-R1	LIC	DRS	nonpolyA	DRS	NC_005823.1	LIC_RS00530|LIC_RS00535	hypothetical protein|hypothetical protein	+|+	CDS|CDS	WP_000427417.1|WP_000669757.1	2	1
LIC-DRS-nonpolyA-R1	LIC	DRS	nonpolyA	DRS	NC_005823.1	LIC_RS00540|LIC_RS00545	hypothetical protein|NUDIX domain-containing protein	-|-	CDS|CDS	WP_000600224.1|WP_000033731.1	2	1
LIC-DRS-nonpolyA-R1	LIC	DRS	nonpolyA	DRS	NC_005823.1	LIC_RS00560|LIC_RS00565	hypothetical protein|hypothetical protein	-|+	CDS|CDS	WP_000589227.1|WP_001983990.1	2	2
LIC-DRS-nonpolyA-R1	LIC	DRS	nonpolyA	DRS	NC_005823.1	LIC_RS00660|LIC_RS00665	PilZ domain-containing protein|hypothetical protein	+|+	CDS|CDS	WP_001200973.1|WP_000689734.1	2	3
LIC-DRS-nonpolyA-R1	LIC	DRS	nonpolyA	DRS	NC_005823.1	LIC_RS00725|LIC_RS00730	(2Fe-2S)-binding protein|NADH-quinone oxidoreductase subunit I	+|+	CDS|CDS	WP_000238902.1|WP_000537600.1	2	3
LIC-DRS-nonpolyA-R1	LIC	DRS	nonpolyA	DRS	NC_005823.1	LIC_RS00740|LIC_RS00745	RNA polymerase sigma factor|hypothetical protein	+|+	CDS|CDS	WP_000250738.1|WP_000845843.1	2	2
LIC-DRS-nonpolyA-R1	LIC	DRS	nonpolyA	DRS	NC_005823.1	LIC_RS00750|LIC_RS00750	IS3-like element IS1500A family transposase|IS3-like element IS1500A family transposase	-|-	CDS|CDS	WP_105291360.1|WP_105291360.1	2	244
LIC-DRS-nonpolyA-R1	LIC	DRS	nonpolyA	DRS	NC_005823.1	LIC_RS00775|LIC_RS00780	hypothetical protein|5S ribosomal RNA	+|+	CDS|rRNA	WP_000613066.1|	2	1
LIC-DRS-nonpolyA-R1	LIC	DRS	nonpolyA	DRS	NC_005823.1	LIC_RS00780|LIC_RS00785	5S ribosomal RNA|50S ribosomal protein L34	+|+	rRNA|CDS	|WP_000828326.1	2	1
LIC-DRS-nonpolyA-R1	LIC	DRS	nonpolyA	DRS	NC_005823.1	LIC_RS00785|LIC_RS19935	50S ribosomal protein L34|ribonuclease P protein component	+|+	CDS|CDS	WP_000828326.1|WP_080010611.1	2	22
LIC-DRS-nonpolyA-R1	LIC	DRS	nonpolyA	DRS	NC_005823.1	LIC_RS00785|LIC_RS19935|LIC_RS00800	50S ribosomal protein L34|ribonuclease P protein component|membrane protein insertion efficiency factor YidD	+|+|+	CDS|CDS|CDS	WP_000828326.1|WP_080010611.1|WP_001079197.1	3	37
LIC-DRS-nonpolyA-R1	LIC	DRS	nonpolyA	DRS	NC_005823.1	LIC_RS00810|LIC_RS00815	Jag N-terminal domain-containing protein|tRNA uridine-5-carboxymethylaminomethyl(34) synthesis GTPase MnmE	+|+	CDS|CDS	WP_000432936.1|WP_001000160.1	2	1
LIC-DRS-nonpolyA-R1	LIC	DRS	nonpolyA	DRS	NC_005823.1	LIC_RS00845|LIC_RS00850|LIC_RS23225	hypothetical protein|host-nuclease inhibitor Gam family protein|hypothetical protein	-|-|-	CDS|CDS|CDS	WP_000953282.1||WP_001974253.1	3	1
LIC-DRS-nonpolyA-R1	LIC	DRS	nonpolyA	DRS	NC_005823.1	LIC_RS00845|LIC_RS00850|LIC_RS23225|LIC_RS00855|LIC_RS00860	hypothetical protein|host-nuclease inhibitor Gam family protein|hypothetical protein|hypothetical protein|hypothetical protein	-|-|-|-|-	CDS|CDS|CDS|CDS|CDS	WP_000953282.1||WP_001974253.1|WP_000566133.1|WP_000217778.1	5	1
LIC-DRS-nonpolyA-R1	LIC	DRS	nonpolyA	DRS	NC_005823.1	LIC_RS00850|LIC_RS23225	host-nuclease inhibitor Gam family protein|hypothetical protein	-|-	CDS|CDS	|WP_001974253.1	2	9
LIC-DRS-nonpolyA-R1	LIC	DRS	nonpolyA	DRS	NC_005823.1	LIC_RS00850|LIC_RS23225|LIC_RS00855	host-nuclease inhibitor Gam family protein|hypothetical protein|hypothetical protein	-|-|-	CDS|CDS|CDS	|WP_001974253.1|WP_000566133.1	3	3
LIC-DRS-nonpolyA-R1	LIC	DRS	nonpolyA	DRS	NC_005823.1	LIC_RS00850|LIC_RS23225|LIC_RS00855|LIC_RS00860	host-nuclease inhibitor Gam family protein|hypothetical protein|hypothetical protein|hypothetical protein	-|-|-|-	CDS|CDS|CDS|CDS	|WP_001974253.1|WP_000566133.1|WP_000217778.1	4	5
LIC-DRS-nonpolyA-R1	LIC	DRS	nonpolyA	DRS	NC_005823.1	LIC_RS00850|LIC_RS23225|LIC_RS00855|LIC_RS00860|LIC_RS00865	host-nuclease inhibitor Gam family protein|hypothetical protein|hypothetical protein|hypothetical protein|hypothetical protein	-|-|-|-|-	CDS|CDS|CDS|CDS|CDS	|WP_001974253.1|WP_000566133.1|WP_000217778.1|WP_000808414.1	5	2
LIC-DRS-nonpolyA-R1	LIC	DRS	nonpolyA	DRS	NC_005823.1	LIC_RS00850|LIC_RS23225|LIC_RS00855|LIC_RS00860|LIC_RS00865|LIC_RS00870	host-nuclease inhibitor Gam family protein|hypothetical protein|hypothetical protein|hypothetical protein|hypothetical protein|hypothetical protein	-|-|-|-|-|-	CDS|CDS|CDS|CDS|CDS|CDS	|WP_001974253.1|WP_000566133.1|WP_000217778.1|WP_000808414.1|	6	4
LIC-DRS-nonpolyA-R1	LIC	DRS	nonpolyA	DRS	NC_005823.1	LIC_RS00855|LIC_RS00860	hypothetical protein|hypothetical protein	-|-	CDS|CDS	WP_000566133.1|WP_000217778.1	2	1
LIC-DRS-nonpolyA-R1	LIC	DRS	nonpolyA	DRS	NC_005823.1	LIC_RS00855|LIC_RS00860|LIC_RS00865|LIC_RS00870	hypothetical protein|hypothetical protein|hypothetical protein|hypothetical protein	-|-|-|-	CDS|CDS|CDS|CDS	WP_000566133.1|WP_000217778.1|WP_000808414.1|	4	9
LIC-DRS-nonpolyA-R1	LIC	DRS	nonpolyA	DRS	NC_005823.1	LIC_RS00860|LIC_RS00865|LIC_RS00870	hypothetical protein|hypothetical protein|hypothetical protein	-|-|-	CDS|CDS|CDS	WP_000217778.1|WP_000808414.1|	3	2
LIC-DRS-nonpolyA-R1	LIC	DRS	nonpolyA	DRS	NC_005823.1	LIC_RS00865|LIC_RS00870	hypothetical protein|hypothetical protein	-|-	CDS|CDS	WP_000808414.1|	2	1
LIC-DRS-nonpolyA-R1	LIC	DRS	nonpolyA	DRS	NC_005823.1	LIC_RS00875|LIC_RS23230	helix-turn-helix transcriptional regulator|hypothetical protein	+|-	CDS|CDS	WP_000278251.1|WP_000449989.1	2	9
LIC-DRS-nonpolyA-R1	LIC	DRS	nonpolyA	DRS	NC_005823.1	LIC_RS00890|LIC_RS00895	hypothetical protein|hypothetical protein	+|+	CDS|CDS	WP_000445979.1|WP_000670472.1	2	23
LIC-DRS-nonpolyA-R1	LIC	DRS	nonpolyA	DRS	NC_005823.1	LIC_RS00890|LIC_RS00895|LIC_RS00900	hypothetical protein|hypothetical protein|hypothetical protein	+|+|+	CDS|CDS|CDS	WP_000445979.1|WP_000670472.1|WP_001974136.1	3	3
LIC-DRS-nonpolyA-R1	LIC	DRS	nonpolyA	DRS	NC_005823.1	LIC_RS00905|LIC_RS00910	hypothetical protein|hypothetical protein	+|+	CDS|CDS	WP_001222829.1|WP_000869404.1	2	16
LIC-DRS-nonpolyA-R1	LIC	DRS	nonpolyA	DRS	NC_005823.1	LIC_RS00905|LIC_RS00910|LIC_RS00915	hypothetical protein|hypothetical protein|DUF2586 family protein	+|+|+	CDS|CDS|CDS	WP_001222829.1|WP_000869404.1|WP_000103483.1	3	3
LIC-DRS-nonpolyA-R1	LIC	DRS	nonpolyA	DRS	NC_005823.1	LIC_RS00905|LIC_RS00910|LIC_RS00915|LIC_RS00920	hypothetical protein|hypothetical protein|DUF2586 family protein|hypothetical protein	+|+|+|+	CDS|CDS|CDS|CDS	WP_001222829.1|WP_000869404.1|WP_000103483.1|WP_001162965.1	4	1
LIC-DRS-nonpolyA-R1	LIC	DRS	nonpolyA	DRS	NC_005823.1	LIC_RS00905|LIC_RS00910|LIC_RS00915|LIC_RS00920|LIC_RS00925	hypothetical protein|hypothetical protein|DUF2586 family protein|hypothetical protein|hypothetical protein	+|+|+|+|+	CDS|CDS|CDS|CDS|CDS	WP_001222829.1|WP_000869404.1|WP_000103483.1|WP_001162965.1|WP_001068672.1	5	1
LIC-DRS-nonpolyA-R1	LIC	DRS	nonpolyA	DRS	NC_005823.1	LIC_RS00905|LIC_RS00910|LIC_RS00915|LIC_RS00920|LIC_RS00925|LIC_RS23235	hypothetical protein|hypothetical protein|DUF2586 family protein|hypothetical protein|hypothetical protein|hypothetical protein	+|+|+|+|+|+	CDS|CDS|CDS|CDS|CDS|CDS	WP_001222829.1|WP_000869404.1|WP_000103483.1|WP_001162965.1|WP_001068672.1|WP_000291181.1	6	3
LIC-DRS-nonpolyA-R1	LIC	DRS	nonpolyA	DRS	NC_005823.1	LIC_RS00915|LIC_RS00920	DUF2586 family protein|hypothetical protein	+|+	CDS|CDS	WP_000103483.1|WP_001162965.1	2	1
LIC-DRS-nonpolyA-R1	LIC	DRS	nonpolyA	DRS	NC_005823.1	LIC_RS00915|LIC_RS00920|LIC_RS00925|LIC_RS23235	DUF2586 family protein|hypothetical protein|hypothetical protein|hypothetical protein	+|+|+|+	CDS|CDS|CDS|CDS	WP_000103483.1|WP_001162965.1|WP_001068672.1|WP_000291181.1	4	5
LIC-DRS-nonpolyA-R1	LIC	DRS	nonpolyA	DRS	NC_005823.1	LIC_RS00925|LIC_RS23235	hypothetical protein|hypothetical protein	+|+	CDS|CDS	WP_001068672.1|WP_000291181.1	2	134
LIC-DRS-nonpolyA-R1	LIC	DRS	nonpolyA	DRS	NC_005823.1	LIC_RS00925|LIC_RS23235|LIC_RS00935	hypothetical protein|hypothetical protein|hypothetical protein	+|+|+	CDS|CDS|CDS	WP_001068672.1|WP_000291181.1|WP_000785888.1	3	1
LIC-DRS-nonpolyA-R1	LIC	DRS	nonpolyA	DRS	NC_005823.1	LIC_RS00955|LIC_RS00960	hypothetical protein|hypothetical protein	+|+	CDS|CDS	WP_000764096.1|WP_000564696.1	2	1
LIC-DRS-nonpolyA-R1	LIC	DRS	nonpolyA	DRS	NC_005823.1	LIC_RS00965|LIC_RS00970	baseplate J/gp47 family protein|hypothetical protein	+|+	CDS|CDS	WP_001052514.1|WP_001280696.1	2	3
LIC-DRS-nonpolyA-R1	LIC	DRS	nonpolyA	DRS	NC_005823.1	LIC_RS00975|LIC_RS00980	hypothetical protein|hypothetical protein	+|+	CDS|CDS	WP_000412038.1|WP_000359684.1	2	1
LIC-DRS-nonpolyA-R1	LIC	DRS	nonpolyA	DRS	NC_005823.1	LIC_RS01115|LIC_RS01120	transcriptional regulator|TRAM domain-containing protein	+|+	CDS|CDS	WP_000729197.1|WP_000581182.1	2	18
LIC-DRS-nonpolyA-R1	LIC	DRS	nonpolyA	DRS	NC_005823.1	LIC_RS01115|LIC_RS01120|LIC_RS01125	transcriptional regulator|TRAM domain-containing protein|phosphoenolpyruvate carboxykinase (ATP)	+|+|+	CDS|CDS|CDS	WP_000729197.1|WP_000581182.1|WP_001148872.1	3	5
LIC-DRS-nonpolyA-R1	LIC	DRS	nonpolyA	DRS	NC_005823.1	LIC_RS01165|LIC_RS01170	sigma-70 family RNA polymerase sigma factor|hypothetical protein	+|+	CDS|CDS	WP_001054050.1|WP_000377029.1	2	1
LIC-DRS-nonpolyA-R1	LIC	DRS	nonpolyA	DRS	NC_005823.1	LIC_RS01175|LIC_RS01180	CHAT domain-containing protein|hypothetical protein	+|+	CDS|CDS	WP_000933331.1|WP_000050593.1	2	1
LIC-DRS-nonpolyA-R1	LIC	DRS	nonpolyA	DRS	NC_005823.1	LIC_RS01205|LIC_RS01210	ABC transporter permease|ABC transporter ATP-binding protein	+|+	CDS|CDS	WP_000867622.1|WP_000052667.1	2	1
LIC-DRS-nonpolyA-R1	LIC	DRS	nonpolyA	DRS	NC_005823.1	LIC_RS01220|LIC_RS01225	hypothetical protein|hypothetical protein	+|+	CDS|CDS	WP_000802848.1|WP_000592639.1	2	1
LIC-DRS-nonpolyA-R1	LIC	DRS	nonpolyA	DRS	NC_005823.1	LIC_RS01305|LIC_RS01310	CBS domain-containing protein|J domain-containing protein	-|-	CDS|CDS	WP_000466472.1|WP_000410044.1	2	2
LIC-DRS-nonpolyA-R1	LIC	DRS	nonpolyA	DRS	NC_005823.1	LIC_RS01335|LIC_RS01340	hypothetical protein|hypothetical protein	-|-	CDS|CDS	WP_000862499.1|	2	1
LIC-DRS-nonpolyA-R1	LIC	DRS	nonpolyA	DRS	NC_005823.1	LIC_RS01370|LIC_RS01375	tRNA-Arg|Crp/Fnr family transcriptional regulator	-|-	tRNA|CDS	|WP_000367409.1	2	2
LIC-DRS-nonpolyA-R1	LIC	DRS	nonpolyA	DRS	NC_005823.1	LIC_RS01370|LIC_RS01375|LIC_RS01380	tRNA-Arg|Crp/Fnr family transcriptional regulator|cyclic nucleotide-binding domain-containing protein	-|-|-	tRNA|CDS|CDS	|WP_000367409.1|WP_000918546.1	3	1
LIC-DRS-nonpolyA-R1	LIC	DRS	nonpolyA	DRS	NC_005823.1	LIC_RS01475|LIC_RS23245	hypothetical protein|hypothetical protein	+|+	CDS|CDS	WP_000935831.1|WP_001072334.1	2	1
LIC-DRS-nonpolyA-R1	LIC	DRS	nonpolyA	DRS	NC_005823.1	LIC_RS01495|LIC_RS01500	NAD(P) transhydrogenase subunit alpha|NAD(P)(+) transhydrogenase (Re/Si-specific) subunit beta	+|+	CDS|CDS	WP_000434762.1|WP_000127254.1	2	1
LIC-DRS-nonpolyA-R1	LIC	DRS	nonpolyA	DRS	NC_005823.1	LIC_RS01515|LIC_RS01520	hypothetical protein|glycerophosphodiester phosphodiesterase	+|-	CDS|CDS	WP_001973446.1|WP_000595809.1	2	1
LIC-DRS-nonpolyA-R1	LIC	DRS	nonpolyA	DRS	NC_005823.1	LIC_RS01525|LIC_RS01530	heme-binding protein|hypothetical protein	+|+	CDS|CDS	WP_000284396.1|WP_000554570.1	2	5
LIC-DRS-nonpolyA-R1	LIC	DRS	nonpolyA	DRS	NC_005823.1	LIC_RS01540|LIC_RS01545	hypothetical protein|flagellar hook-basal body complex protein FliE	+|-	CDS|CDS	WP_000522883.1|WP_000405186.1	2	1
LIC-DRS-nonpolyA-R1	LIC	DRS	nonpolyA	DRS	NC_005823.1	LIC_RS01545|LIC_RS01550	flagellar hook-basal body complex protein FliE|flagellar basal body rod protein FlgC	-|-	CDS|CDS	WP_000405186.1|WP_000522494.1	2	5
LIC-DRS-nonpolyA-R1	LIC	DRS	nonpolyA	DRS	NC_005823.1	LIC_RS01810|LIC_RS01815	tRNA-Pro|phosphohistidine phosphatase SixA	-|-	tRNA|CDS	|WP_000691324.1	2	1
LIC-DRS-nonpolyA-R1	LIC	DRS	nonpolyA	DRS	NC_005823.1	LIC_RS01865|LIC_RS01870	electron transfer flavoprotein subunit alpha/FixB family protein|electron transfer flavoprotein subunit beta/FixA family protein	-|-	CDS|CDS	WP_000072965.1|WP_000692396.1	2	13
LIC-DRS-nonpolyA-R1	LIC	DRS	nonpolyA	DRS	NC_005823.1	LIC_RS02070|LIC_RS02075	acetyl-CoA C-acetyltransferase|hypothetical protein	+|+	CDS|CDS	WP_000390637.1|WP_000777993.1	2	2
LIC-DRS-nonpolyA-R1	LIC	DRS	nonpolyA	DRS	NC_005823.1	LIC_RS02110|LIC_RS02115	6%2C7-dimethyl-8-ribityllumazine synthase|transcription antitermination factor NusB	+|+	CDS|CDS	WP_000613920.1|WP_001276210.1	2	11
LIC-DRS-nonpolyA-R1	LIC	DRS	nonpolyA	DRS	NC_005823.1	LIC_RS02215|LIC_RS02220	WYL domain-containing protein|hypothetical protein	+|+	CDS|CDS	WP_001049175.1|WP_000150599.1	2	2
LIC-DRS-nonpolyA-R1	LIC	DRS	nonpolyA	DRS	NC_005823.1	LIC_RS02245|LIC_RS02250	50S ribosomal protein L25/general stress protein Ctc|aminoacyl-tRNA hydrolase	+|+	CDS|CDS	WP_000081487.1|WP_000767698.1	2	2
LIC-DRS-nonpolyA-R1	LIC	DRS	nonpolyA	DRS	NC_005823.1	LIC_RS02255|LIC_RS02260	ATP-dependent zinc metalloprotease FtsH|EVE domain-containing protein	+|+	CDS|CDS	WP_001038998.1|WP_001110309.1	2	1
LIC-DRS-nonpolyA-R1	LIC	DRS	nonpolyA	DRS	NC_005823.1	LIC_RS02330|LIC_RS02335	tRNA-Val|30S ribosomal protein S20	-|-	tRNA|CDS	|WP_001274025.1	2	68
LIC-DRS-nonpolyA-R1	LIC	DRS	nonpolyA	DRS	NC_005823.1	LIC_RS02350|LIC_RS02355	hypothetical protein|glycosyltransferase family 2 protein	+|+	CDS|CDS	WP_000433586.1|WP_000868621.1	2	2
LIC-DRS-nonpolyA-R1	LIC	DRS	nonpolyA	DRS	NC_005823.1	LIC_RS02395|LIC_RS02400	VOC family protein|hypothetical protein	+|-	CDS|CDS	WP_001183065.1|WP_001235980.1	2	1
LIC-DRS-nonpolyA-R1	LIC	DRS	nonpolyA	DRS	NC_005823.1	LIC_RS02430|LIC_RS20085	hypothetical protein|hypothetical protein	-|-	CDS|CDS	WP_000584739.1|WP_080011838.1	2	2
LIC-DRS-nonpolyA-R1	LIC	DRS	nonpolyA	DRS	NC_005823.1	LIC_RS02535|LIC_RS02540	hypothetical protein|hypothetical protein	-|-	CDS|CDS	WP_001021181.1|WP_002026245.1	2	4
LIC-DRS-nonpolyA-R1	LIC	DRS	nonpolyA	DRS	NC_005823.1	LIC_RS02715|LIC_RS02720	YqgE/AlgH family protein|Gfo/Idh/MocA family oxidoreductase	-|-	CDS|CDS	WP_000392362.1|WP_000140212.1	2	1
LIC-DRS-nonpolyA-R1	LIC	DRS	nonpolyA	DRS	NC_005823.1	LIC_RS02725|LIC_RS02730	molecular chaperone DnaJ|molecular chaperone DnaK	-|-	CDS|CDS	WP_000004170.1|WP_000031821.1	2	1
LIC-DRS-nonpolyA-R1	LIC	DRS	nonpolyA	DRS	NC_005823.1	LIC_RS02730|LIC_RS02735	molecular chaperone DnaK|nucleotide exchange factor GrpE	-|-	CDS|CDS	WP_000031821.1|WP_000852393.1	2	2
LIC-DRS-nonpolyA-R1	LIC	DRS	nonpolyA	DRS	NC_005823.1	LIC_RS02735|LIC_RS02740	nucleotide exchange factor GrpE|heat-inducible transcriptional repressor HrcA	-|-	CDS|CDS	WP_000852393.1|WP_000366219.1	2	1
LIC-DRS-nonpolyA-R1	LIC	DRS	nonpolyA	DRS	NC_005823.1	LIC_RS02865|LIC_RS02870	RdgB/HAM1 family non-canonical purine NTP pyrophosphatase|STAS domain-containing protein	-|-	CDS|CDS	WP_000828653.1|WP_000406975.1	2	3
LIC-DRS-nonpolyA-R1	LIC	DRS	nonpolyA	DRS	NC_005823.1	LIC_RS03055|LIC_RS03060	patatin-like phospholipase family protein|divalent-cation tolerance protein CutA	-|-	CDS|CDS	WP_001159609.1|WP_000388230.1	2	1
LIC-DRS-nonpolyA-R1	LIC	DRS	nonpolyA	DRS	NC_005823.1	LIC_RS03110|LIC_RS03115	MaoC family dehydratase|MaoC family dehydratase N-terminal domain-containing protein	-|-	CDS|CDS	WP_000034360.1|WP_001274661.1	2	26
LIC-DRS-nonpolyA-R1	LIC	DRS	nonpolyA	DRS	NC_005823.1	LIC_RS03225|LIC_RS03230	flagellar basal body-associated FliL family protein|3-deoxy-manno-octulosonate cytidylyltransferase	+|+	CDS|CDS	WP_000501992.1|WP_000721859.1	2	1
LIC-DRS-nonpolyA-R1	LIC	DRS	nonpolyA	DRS	NC_005823.1	LIC_RS03235|LIC_RS03240	STAS domain-containing protein|hypothetical protein	-|-	CDS|CDS	WP_001287684.1|WP_001087666.1	2	13
LIC-DRS-nonpolyA-R1	LIC	DRS	nonpolyA	DRS	NC_005823.1	LIC_RS03235|LIC_RS03240|LIC_RS03245	STAS domain-containing protein|hypothetical protein|cytochrome c	-|-|-	CDS|CDS|CDS	WP_001287684.1|WP_001087666.1|WP_001086272.1	3	2
LIC-DRS-nonpolyA-R1	LIC	DRS	nonpolyA	DRS	NC_005823.1	LIC_RS03260|LIC_RS03265	Fe-S cluster assembly ATPase SufC|Fe-S cluster assembly protein SufD	+|+	CDS|CDS	WP_000136057.1|WP_000147970.1	2	1
LIC-DRS-nonpolyA-R1	LIC	DRS	nonpolyA	DRS	NC_005823.1	LIC_RS03260|LIC_RS03265|LIC_RS03270|LIC_RS03275	Fe-S cluster assembly ATPase SufC|Fe-S cluster assembly protein SufD|non-heme iron oxygenase ferredoxin subunit|cysteine desulfurase	+|+|+|+	CDS|CDS|CDS|CDS	WP_000136057.1|WP_000147970.1|WP_000010051.1|WP_000010076.1	4	1
LIC-DRS-nonpolyA-R1	LIC	DRS	nonpolyA	DRS	NC_005823.1	LIC_RS03365|LIC_RS03370	hypothetical protein|phage holin family protein	+|+	CDS|CDS	WP_000121146.1|WP_000581113.1	2	8
LIC-DRS-nonpolyA-R1	LIC	DRS	nonpolyA	DRS	NC_005823.1	LIC_RS03405|LIC_RS03410	hypothetical protein|SRPBCC family protein	-|-	CDS|CDS	WP_000783154.1|WP_001057349.1	2	3
LIC-DRS-nonpolyA-R1	LIC	DRS	nonpolyA	DRS	NC_005823.1	LIC_RS03415|LIC_RS03420	SRPBCC family protein|SRPBCC family protein	-|-	CDS|CDS	WP_000045629.1|WP_000993325.1	2	7
LIC-DRS-nonpolyA-R1	LIC	DRS	nonpolyA	DRS	NC_005823.1	LIC_RS03415|LIC_RS03420|LIC_RS03425	SRPBCC family protein|SRPBCC family protein|SRPBCC domain-containing protein	-|-|-	CDS|CDS|CDS	WP_000045629.1|WP_000993325.1|WP_000799620.1	3	1
LIC-DRS-nonpolyA-R1	LIC	DRS	nonpolyA	DRS	NC_005823.1	LIC_RS03425|LIC_RS03430	SRPBCC domain-containing protein|DoxX family protein	-|-	CDS|CDS	WP_000799620.1|WP_001071058.1	2	1
LIC-DRS-nonpolyA-R1	LIC	DRS	nonpolyA	DRS	NC_005823.1	LIC_RS03425|LIC_RS03430|LIC_RS03435	SRPBCC domain-containing protein|DoxX family protein|metalloregulator ArsR/SmtB family transcription factor	-|-|-	CDS|CDS|CDS	WP_000799620.1|WP_001071058.1|WP_000250565.1	3	1
LIC-DRS-nonpolyA-R1	LIC	DRS	nonpolyA	DRS	NC_005823.1	LIC_RS03430|LIC_RS03435	DoxX family protein|metalloregulator ArsR/SmtB family transcription factor	-|-	CDS|CDS	WP_001071058.1|WP_000250565.1	2	1
LIC-DRS-nonpolyA-R1	LIC	DRS	nonpolyA	DRS	NC_005823.1	LIC_RS03440|LIC_RS03445	acyl-CoA thioesterase|restriction endonuclease	+|+	CDS|CDS	WP_001088078.1|WP_000026697.1	2	1
LIC-DRS-nonpolyA-R1	LIC	DRS	nonpolyA	DRS	NC_005823.1	LIC_RS03525|LIC_RS03530	methylamine utilization protein|cytochrome c	+|+	CDS|CDS	WP_000908409.1|WP_000666507.1	2	1
LIC-DRS-nonpolyA-R1	LIC	DRS	nonpolyA	DRS	NC_005823.1	LIC_RS03590|LIC_RS03595	hypothetical protein|hypothetical protein	-|-	CDS|CDS	WP_000486779.1|WP_000163651.1	2	1
LIC-DRS-nonpolyA-R1	LIC	DRS	nonpolyA	DRS	NC_005823.1	LIC_RS03595|LIC_RS03600	hypothetical protein|esterase	-|-	CDS|CDS	WP_000163651.1|WP_001191980.1	2	2
LIC-DRS-nonpolyA-R1	LIC	DRS	nonpolyA	DRS	NC_005823.1	LIC_RS03730|LIC_RS03735|LIC_RS23280	flagellar filament capping protein FliD|hypothetical protein|YceK/YidQ family lipoprotein	+|+|+	CDS|CDS|CDS	WP_001110736.1|WP_000409256.1|WP_000928020.1	3	1
LIC-DRS-nonpolyA-R1	LIC	DRS	nonpolyA	DRS	NC_005823.1	LIC_RS03770|LIC_RS03780	hypothetical protein|serine hydrolase	-|+	CDS|CDS	WP_000377463.1|WP_000742170.1	2	1
LIC-DRS-nonpolyA-R1	LIC	DRS	nonpolyA	DRS	NC_005823.1	LIC_RS03785|LIC_RS03790	thioredoxin-dependent thiol peroxidase|leucyl aminopeptidase	+|+	CDS|CDS	WP_001292536.1|WP_000762682.1	2	4
LIC-DRS-nonpolyA-R1	LIC	DRS	nonpolyA	DRS	NC_005823.1	LIC_RS03800|LIC_RS03805	hypothetical protein|RidA family protein	-|-	CDS|CDS	WP_000489535.1|WP_001023796.1	2	3
LIC-DRS-nonpolyA-R1	LIC	DRS	nonpolyA	DRS	NC_005823.1	LIC_RS03855|LIC_RS03860	tRNA-Thr|tRNA-Trp	+|+	tRNA|tRNA	|	2	1086
LIC-DRS-nonpolyA-R1	LIC	DRS	nonpolyA	DRS	NC_005823.1	LIC_RS03855|LIC_RS03860|LIC_RS03865	tRNA-Thr|tRNA-Trp|preprotein translocase subunit SecE	+|+|+	tRNA|tRNA|CDS	||WP_000869352.1	3	684
LIC-DRS-nonpolyA-R1	LIC	DRS	nonpolyA	DRS	NC_005823.1	LIC_RS03855|LIC_RS03860|LIC_RS03865|LIC_RS03870	tRNA-Thr|tRNA-Trp|preprotein translocase subunit SecE|transcription termination/antitermination protein NusG	+|+|+|+	tRNA|tRNA|CDS|CDS	||WP_000869352.1|WP_000536871.1	4	120
LIC-DRS-nonpolyA-R1	LIC	DRS	nonpolyA	DRS	NC_005823.1	LIC_RS03855|LIC_RS03860|LIC_RS03865|LIC_RS03870|LIC_RS03875	tRNA-Thr|tRNA-Trp|preprotein translocase subunit SecE|transcription termination/antitermination protein NusG|50S ribosomal protein L11	+|+|+|+|+	tRNA|tRNA|CDS|CDS|CDS	||WP_000869352.1|WP_000536871.1|WP_000729204.1	5	24
LIC-DRS-nonpolyA-R1	LIC	DRS	nonpolyA	DRS	NC_005823.1	LIC_RS03855|LIC_RS03860|LIC_RS03865|LIC_RS03870|LIC_RS03875|LIC_RS03880	tRNA-Thr|tRNA-Trp|preprotein translocase subunit SecE|transcription termination/antitermination protein NusG|50S ribosomal protein L11|50S ribosomal protein L1	+|+|+|+|+|+	tRNA|tRNA|CDS|CDS|CDS|CDS	||WP_000869352.1|WP_000536871.1|WP_000729204.1|WP_001188789.1	6	5
LIC-DRS-nonpolyA-R1	LIC	DRS	nonpolyA	DRS	NC_005823.1	LIC_RS03860|LIC_RS03865	tRNA-Trp|preprotein translocase subunit SecE	+|+	tRNA|CDS	|WP_000869352.1	2	3
LIC-DRS-nonpolyA-R1	LIC	DRS	nonpolyA	DRS	NC_005823.1	LIC_RS03860|LIC_RS03865|LIC_RS03870	tRNA-Trp|preprotein translocase subunit SecE|transcription termination/antitermination protein NusG	+|+|+	tRNA|CDS|CDS	|WP_000869352.1|WP_000536871.1	3	1
LIC-DRS-nonpolyA-R1	LIC	DRS	nonpolyA	DRS	NC_005823.1	LIC_RS03865|LIC_RS03870	preprotein translocase subunit SecE|transcription termination/antitermination protein NusG	+|+	CDS|CDS	WP_000869352.1|WP_000536871.1	2	11
LIC-DRS-nonpolyA-R1	LIC	DRS	nonpolyA	DRS	NC_005823.1	LIC_RS03865|LIC_RS03870|LIC_RS03875	preprotein translocase subunit SecE|transcription termination/antitermination protein NusG|50S ribosomal protein L11	+|+|+	CDS|CDS|CDS	WP_000869352.1|WP_000536871.1|WP_000729204.1	3	2
LIC-DRS-nonpolyA-R1	LIC	DRS	nonpolyA	DRS	NC_005823.1	LIC_RS03865|LIC_RS03870|LIC_RS03875|LIC_RS03880	preprotein translocase subunit SecE|transcription termination/antitermination protein NusG|50S ribosomal protein L11|50S ribosomal protein L1	+|+|+|+	CDS|CDS|CDS|CDS	WP_000869352.1|WP_000536871.1|WP_000729204.1|WP_001188789.1	4	1
LIC-DRS-nonpolyA-R1	LIC	DRS	nonpolyA	DRS	NC_005823.1	LIC_RS03870|LIC_RS03875	transcription termination/antitermination protein NusG|50S ribosomal protein L11	+|+	CDS|CDS	WP_000536871.1|WP_000729204.1	2	1
LIC-DRS-nonpolyA-R1	LIC	DRS	nonpolyA	DRS	NC_005823.1	LIC_RS03875|LIC_RS03880	50S ribosomal protein L11|50S ribosomal protein L1	+|+	CDS|CDS	WP_000729204.1|WP_001188789.1	2	1
LIC-DRS-nonpolyA-R1	LIC	DRS	nonpolyA	DRS	NC_005823.1	LIC_RS03885|LIC_RS03890	50S ribosomal protein L10|50S ribosomal protein L7/L12	+|+	CDS|CDS	WP_000013204.1|WP_000102400.1	2	1
LIC-DRS-nonpolyA-R1	LIC	DRS	nonpolyA	DRS	NC_005823.1	LIC_RS03905|LIC_RS03910	30S ribosomal protein S12|30S ribosomal protein S7	+|+	CDS|CDS	WP_001142358.1|WP_000091209.1	2	102
LIC-DRS-nonpolyA-R1	LIC	DRS	nonpolyA	DRS	NC_005823.1	LIC_RS03910|LIC_RS03915	30S ribosomal protein S7|hypothetical protein	+|-	CDS|CDS	WP_000091209.1|WP_001981827.1	2	1
LIC-DRS-nonpolyA-R1	LIC	DRS	nonpolyA	DRS	NC_005823.1	LIC_RS03920|LIC_RS03925	hypothetical protein|hypothetical protein	-|-	CDS|CDS	|WP_000979161.1	2	1
LIC-DRS-nonpolyA-R1	LIC	DRS	nonpolyA	DRS	NC_005823.1	LIC_RS03945|LIC_RS03950	50S ribosomal protein L13|30S ribosomal protein S9	+|+	CDS|CDS	WP_000115097.1|WP_001966744.1	2	25
LIC-DRS-nonpolyA-R1	LIC	DRS	nonpolyA	DRS	NC_005823.1	LIC_RS04060|LIC_RS04065	endoflagellar filament sheath protein|flagellar filament outer layer protein Flaa	+|+	CDS|CDS	WP_001227585.1|WP_001972005.1	2	29
LIC-DRS-nonpolyA-R1	LIC	DRS	nonpolyA	DRS	NC_005823.1	LIC_RS04095|LIC_RS04100	tRNA-Ile|tRNA-Ala	+|+	tRNA|tRNA	|	2	9
LIC-DRS-nonpolyA-R1	LIC	DRS	nonpolyA	DRS	NC_005823.1	LIC_RS04110|LIC_RS04115	hypothetical protein|hypothetical protein	+|+	CDS|CDS	WP_001211481.1|WP_000739865.1	2	4
LIC-DRS-nonpolyA-R1	LIC	DRS	nonpolyA	DRS	NC_005823.1	LIC_RS04110|LIC_RS04115|LIC_RS04120	hypothetical protein|hypothetical protein|hypothetical protein	+|+|+	CDS|CDS|CDS	WP_001211481.1|WP_000739865.1|WP_000783068.1	3	13
LIC-DRS-nonpolyA-R1	LIC	DRS	nonpolyA	DRS	NC_005823.1	LIC_RS04110|LIC_RS04115|LIC_RS04120|LIC_RS04125	hypothetical protein|hypothetical protein|hypothetical protein|hypothetical protein	+|+|+|+	CDS|CDS|CDS|CDS	WP_001211481.1|WP_000739865.1|WP_000783068.1|WP_001066717.1	4	2
LIC-DRS-nonpolyA-R1	LIC	DRS	nonpolyA	DRS	NC_005823.1	LIC_RS04300|LIC_RS04305	dihydrofolate reductase family protein|hypothetical protein	+|+	CDS|CDS	WP_001226991.1|WP_001071214.1	2	1
LIC-DRS-nonpolyA-R1	LIC	DRS	nonpolyA	DRS	NC_005823.1	LIC_RS04305|LIC_RS04310	hypothetical protein|GNAT family N-acetyltransferase	+|+	CDS|CDS	WP_001071214.1|WP_000617026.1	2	2
LIC-DRS-nonpolyA-R1	LIC	DRS	nonpolyA	DRS	NC_005823.1	LIC_RS04385|LIC_RS04390	translation elongation factor Ts|UMP kinase	+|+	CDS|CDS	WP_000741905.1|WP_000179852.1	2	1
LIC-DRS-nonpolyA-R1	LIC	DRS	nonpolyA	DRS	NC_005823.1	LIC_RS04465|LIC_RS04470	PIN domain-containing protein|hypothetical protein	-|-	CDS|CDS	WP_000653663.1|WP_000790422.1	2	1
LIC-DRS-nonpolyA-R1	LIC	DRS	nonpolyA	DRS	NC_005823.1	LIC_RS04515|LIC_RS04520|LIC_RS04525	cytochrome c family protein|TAT-variant-translocated molybdopterin oxidoreductase|polysulfide reductase NrfD	+|+|+	CDS|CDS|CDS	WP_001064927.1|WP_000372296.1|WP_000063680.1	3	1
LIC-DRS-nonpolyA-R1	LIC	DRS	nonpolyA	DRS	NC_005823.1	LIC_RS04670|LIC_RS04675	hypothetical protein|membrane protein	-|+	CDS|CDS	WP_000639745.1|WP_001972076.1	2	4
LIC-DRS-nonpolyA-R1	LIC	DRS	nonpolyA	DRS	NC_005823.1	LIC_RS04675|LIC_RS04680	membrane protein|hypothetical protein	+|+	CDS|CDS	WP_001972076.1|WP_000049581.1	2	1
LIC-DRS-nonpolyA-R1	LIC	DRS	nonpolyA	DRS	NC_005823.1	LIC_RS04695|LIC_RS04700	tRNA-Tyr|tRNA-Thr	-|-	tRNA|tRNA	|	2	93
LIC-DRS-nonpolyA-R1	LIC	DRS	nonpolyA	DRS	NC_005823.1	LIC_RS04885|LIC_RS04890	hypothetical protein|hypothetical protein	+|-	CDS|CDS	WP_000451419.1|WP_001072139.1	2	1
LIC-DRS-nonpolyA-R1	LIC	DRS	nonpolyA	DRS	NC_005823.1	LIC_RS05005|LIC_RS05010	CoA transferase|hypothetical protein	+|+	CDS|CDS	WP_001071499.1|WP_016689547.1	2	15
LIC-DRS-nonpolyA-R1	LIC	DRS	nonpolyA	DRS	NC_005823.1	LIC_RS05005|LIC_RS05010|LIC_RS05015	CoA transferase|hypothetical protein|acyl-CoA dehydrogenase family protein	+|+|+	CDS|CDS|CDS	WP_001071499.1|WP_016689547.1|WP_000232010.1	3	1
LIC-DRS-nonpolyA-R1	LIC	DRS	nonpolyA	DRS	NC_005823.1	LIC_RS05060|LIC_RS05060	IS3 family transposase|IS3 family transposase	-|-	CDS|CDS	WP_105291363.1|WP_105291363.1	2	17
LIC-DRS-nonpolyA-R1	LIC	DRS	nonpolyA	DRS	NC_005823.1	LIC_RS05160|LIC_RS22175	alpha/beta fold hydrolase|transposase	+|+	CDS|CDS	WP_001065335.1|	2	1
LIC-DRS-nonpolyA-R1	LIC	DRS	nonpolyA	DRS	NC_005823.1	LIC_RS05175|LIC_RS05180	lipoprotein LipL71|STAS domain-containing protein	-|-	CDS|CDS	WP_000843310.1|WP_000406878.1	2	2
LIC-DRS-nonpolyA-R1	LIC	DRS	nonpolyA	DRS	NC_005823.1	LIC_RS05240|LIC_RS05245	hypothetical protein|adenylosuccinate lyase	+|+	CDS|CDS	WP_000834407.1|WP_000567237.1	2	1
LIC-DRS-nonpolyA-R1	LIC	DRS	nonpolyA	DRS	NC_005823.1	LIC_RS05465|LIC_RS05470	LemA family protein|DUF736 family protein	-|-	CDS|CDS	WP_000850110.1|WP_000852854.1	2	1
LIC-DRS-nonpolyA-R1	LIC	DRS	nonpolyA	DRS	NC_005823.1	LIC_RS05465|LIC_RS05470|LIC_RS23305	LemA family protein|DUF736 family protein|hypothetical protein	-|-|-	CDS|CDS|CDS	WP_000850110.1|WP_000852854.1|WP_001193516.1	3	2
LIC-DRS-nonpolyA-R1	LIC	DRS	nonpolyA	DRS	NC_005823.1	LIC_RS05470|LIC_RS23305	DUF736 family protein|hypothetical protein	-|-	CDS|CDS	WP_000852854.1|WP_001193516.1	2	37
LIC-DRS-nonpolyA-R1	LIC	DRS	nonpolyA	DRS	NC_005823.1	LIC_RS05510|LIC_RS05515	single-stranded-DNA-specific exonuclease RecJ|polymer-forming cytoskeletal protein	-|-	CDS|CDS	WP_000615876.1|WP_001278842.1	2	1
LIC-DRS-nonpolyA-R1	LIC	DRS	nonpolyA	DRS	NC_005823.1	LIC_RS05630|LIC_RS05635	hypothetical protein|sulfate transporter	-|-	CDS|CDS	WP_000672996.1|WP_001186638.1	2	1
LIC-DRS-nonpolyA-R1	LIC	DRS	nonpolyA	DRS	NC_005823.1	LIC_RS05750|LIC_RS05755	sulfurtransferase|hypothetical protein	+|+	CDS|CDS	WP_001983600.1|WP_002971325.1	2	3
LIC-DRS-nonpolyA-R1	LIC	DRS	nonpolyA	DRS	NC_005823.1	LIC_RS05985|LIC_RS05990	hypothetical protein|DUF1963 domain-containing protein	+|+	CDS|CDS	WP_001051299.1|WP_001084413.1	2	5
LIC-DRS-nonpolyA-R1	LIC	DRS	nonpolyA	DRS	NC_005823.1	LIC_RS05995|LIC_RS06000	HEPN domain-containing protein|nucleotidyltransferase domain-containing protein	-|-	CDS|CDS	WP_080011793.1|WP_000362472.1	2	3
LIC-DRS-nonpolyA-R1	LIC	DRS	nonpolyA	DRS	NC_005823.1	LIC_RS06010|LIC_RS06015	hypothetical protein|chemotaxis protein CheX	+|+	CDS|CDS	WP_000701809.1|WP_000116541.1	2	2
LIC-DRS-nonpolyA-R1	LIC	DRS	nonpolyA	DRS	NC_005823.1	LIC_RS06100|LIC_RS06105	flagellar hook-length control protein FliK|hypothetical protein	+|+	CDS|CDS	WP_001026923.1|WP_001115367.1	2	1
LIC-DRS-nonpolyA-R1	LIC	DRS	nonpolyA	DRS	NC_005823.1	LIC_RS06100|LIC_RS06105|LIC_RS06110	flagellar hook-length control protein FliK|hypothetical protein|flagellar hook protein FlgE	+|+|+	CDS|CDS|CDS	WP_001026923.1|WP_001115367.1|WP_000986372.1	3	1
LIC-DRS-nonpolyA-R1	LIC	DRS	nonpolyA	DRS	NC_005823.1	LIC_RS06155|LIC_RS06160	hypothetical protein|pyridoxamine 5'-phosphate oxidase family protein	+|+	CDS|CDS	WP_000060053.1|WP_001974506.1	2	78
LIC-DRS-nonpolyA-R1	LIC	DRS	nonpolyA	DRS	NC_005823.1	LIC_RS06155|LIC_RS06160|LIC_RS06165	hypothetical protein|pyridoxamine 5'-phosphate oxidase family protein|GAF domain-containing protein	+|+|+	CDS|CDS|CDS	WP_000060053.1|WP_001974506.1|WP_001974549.1	3	6
LIC-DRS-nonpolyA-R1	LIC	DRS	nonpolyA	DRS	NC_005823.1	LIC_RS06215|LIC_RS06220	tRNA-Leu|PaaI family thioesterase	-|-	tRNA|CDS	|WP_000648186.1	2	174
LIC-DRS-nonpolyA-R1	LIC	DRS	nonpolyA	DRS	NC_005823.1	LIC_RS06275|LIC_RS06280	peroxiredoxin|Fe-S cluster assembly protein SufB	+|+	CDS|CDS	WP_001136732.1|WP_000438391.1	2	2
LIC-DRS-nonpolyA-R1	LIC	DRS	nonpolyA	DRS	NC_005823.1	LIC_RS06300|LIC_RS06305	TMEM43 family protein|hypothetical protein	+|-	CDS|CDS	WP_000863674.1|WP_000576321.1	2	2
LIC-DRS-nonpolyA-R1	LIC	DRS	nonpolyA	DRS	NC_005823.1	LIC_RS06335|LIC_RS06340	TetR/AcrR family transcriptional regulator|aldolase	-|-	CDS|CDS	WP_001040162.1|WP_001977544.1	2	4
LIC-DRS-nonpolyA-R1	LIC	DRS	nonpolyA	DRS	NC_005823.1	LIC_RS06370|LIC_RS06375	ATP synthase F0 subunit C|F0F1 ATP synthase subunit B	+|+	CDS|CDS	WP_000394249.1|WP_000243426.1	2	90
LIC-DRS-nonpolyA-R1	LIC	DRS	nonpolyA	DRS	NC_005823.1	LIC_RS06370|LIC_RS06375|LIC_RS06380	ATP synthase F0 subunit C|F0F1 ATP synthase subunit B|ATP synthase F1 subunit delta	+|+|+	CDS|CDS|CDS	WP_000394249.1|WP_000243426.1|WP_000999999.1	3	17
LIC-DRS-nonpolyA-R1	LIC	DRS	nonpolyA	DRS	NC_005823.1	LIC_RS06505|LIC_RS23320|LIC_RS06510	hypothetical protein|hypothetical protein|DUF1858 domain-containing protein	-|+|-	CDS|CDS|CDS	WP_000672059.1|WP_000809723.1|WP_000141324.1	3	1
LIC-DRS-nonpolyA-R1	LIC	DRS	nonpolyA	DRS	NC_005823.1	LIC_RS06795|LIC_RS06800	flagellar basal-body rod protein FlgG|flagellar basal body P-ring formation chaperone FlgA	+|+	CDS|CDS	WP_001257272.1|WP_001020205.1	2	24
LIC-DRS-nonpolyA-R1	LIC	DRS	nonpolyA	DRS	NC_005823.1	LIC_RS06795|LIC_RS06800|LIC_RS06805	flagellar basal-body rod protein FlgG|flagellar basal body P-ring formation chaperone FlgA|flagellar basal body L-ring protein FlgH	+|+|+	CDS|CDS|CDS	WP_001257272.1|WP_001020205.1|WP_000666973.1	3	2
LIC-DRS-nonpolyA-R1	LIC	DRS	nonpolyA	DRS	NC_005823.1	LIC_RS06845|LIC_RS06850|LIC_RS06855	SIMPL domain-containing protein|chaperonin GroEL|co-chaperone GroES	-|-|-	CDS|CDS|CDS	WP_000620907.1|WP_001029963.1|WP_000146552.1	3	1
LIC-DRS-nonpolyA-R1	LIC	DRS	nonpolyA	DRS	NC_005823.1	LIC_RS06850|LIC_RS06855	chaperonin GroEL|co-chaperone GroES	-|-	CDS|CDS	WP_001029963.1|WP_000146552.1	2	47
LIC-DRS-nonpolyA-R1	LIC	DRS	nonpolyA	DRS	NC_005823.1	LIC_RS06870|LIC_RS06875	DUF962 domain-containing protein|hypothetical protein	+|+	CDS|CDS	WP_000206200.1|WP_001198057.1	2	3
LIC-DRS-nonpolyA-R1	LIC	DRS	nonpolyA	DRS	NC_005823.1	LIC_RS06950|LIC_RS06955	methionine adenosyltransferase|transketolase family protein	+|+	CDS|CDS	WP_000053346.1|WP_000501205.1	2	1
LIC-DRS-nonpolyA-R1	LIC	DRS	nonpolyA	DRS	NC_005823.1	LIC_RS07000|LIC_RS07005	SDR family oxidoreductase|sterol desaturase family protein	+|+	CDS|CDS	WP_000167663.1|WP_001162079.1	2	4
LIC-DRS-nonpolyA-R1	LIC	DRS	nonpolyA	DRS	NC_005823.1	LIC_RS07245|LIC_RS07250	arylesterase|tRNA-Gly	+|+	CDS|tRNA	WP_000458621.1|	2	11
LIC-DRS-nonpolyA-R1	LIC	DRS	nonpolyA	DRS	NC_005823.1	LIC_RS07290|LIC_RS07295	RNA-binding protein|FKBP-type peptidyl-prolyl cis-trans isomerase	+|+	CDS|CDS	WP_001165331.1|WP_000673420.1	2	5
LIC-DRS-nonpolyA-R1	LIC	DRS	nonpolyA	DRS	NC_005823.1	LIC_RS07385|LIC_RS07390	DUF3347 domain-containing protein|four-helix bundle copper-binding protein	-|-	CDS|CDS	WP_000810437.1|WP_000957839.1	2	10
LIC-DRS-nonpolyA-R1	LIC	DRS	nonpolyA	DRS	NC_005823.1	LIC_RS07460|LIC_RS07465	lipoprotein LipL31|undecaprenyl-diphosphate phosphatase	+|+	CDS|CDS	WP_000742261.1|WP_001070489.1	2	1
LIC-DRS-nonpolyA-R1	LIC	DRS	nonpolyA	DRS	NC_005823.1	LIC_RS07520|LIC_RS07525	hypothetical protein|hypothetical protein	+|+	CDS|CDS	WP_000018492.1|WP_000734051.1	2	1
LIC-DRS-nonpolyA-R1	LIC	DRS	nonpolyA	DRS	NC_005823.1	LIC_RS07585|LIC_RS07590	ATP-binding protein|hypothetical protein	+|+	CDS|CDS	WP_000377010.1|WP_001024049.1	2	2
LIC-DRS-nonpolyA-R1	LIC	DRS	nonpolyA	DRS	NC_005823.1	LIC_RS07610|LIC_RS07615	hypothetical protein|tetratricopeptide repeat protein	+|+	CDS|CDS	WP_000365439.1|WP_000800650.1	2	2
LIC-DRS-nonpolyA-R1	LIC	DRS	nonpolyA	DRS	NC_005823.1	LIC_RS07620|LIC_RS07625	hypothetical protein|chemotaxis protein CheX	-|-	CDS|CDS	WP_000939978.1|WP_001167022.1	2	2
LIC-DRS-nonpolyA-R1	LIC	DRS	nonpolyA	DRS	NC_005823.1	LIC_RS07625|LIC_RS07630	chemotaxis protein CheX|hypothetical protein	-|-	CDS|CDS	WP_001167022.1|WP_000281386.1	2	1
LIC-DRS-nonpolyA-R1	LIC	DRS	nonpolyA	DRS	NC_005823.1	LIC_RS07680|LIC_RS07685	hypothetical protein|type I methionyl aminopeptidase	+|+	CDS|CDS	WP_000907541.1|WP_002077265.1	2	58
LIC-DRS-nonpolyA-R1	LIC	DRS	nonpolyA	DRS	NC_005823.1	LIC_RS07680|LIC_RS07685|LIC_RS07690	hypothetical protein|type I methionyl aminopeptidase|DUF350 domain-containing protein	+|+|+	CDS|CDS|CDS	WP_000907541.1|WP_002077265.1|WP_000425207.1	3	1
LIC-DRS-nonpolyA-R1	LIC	DRS	nonpolyA	DRS	NC_005823.1	LIC_RS07755|LIC_RS07760	tRNA-Ala|hypothetical protein	-|+	tRNA|CDS	|WP_000004280.1	2	17
LIC-DRS-nonpolyA-R1	LIC	DRS	nonpolyA	DRS	NC_005823.1	LIC_RS07760|LIC_RS07765|LIC_RS07770	hypothetical protein|SpoIIE family protein phosphatase|STAS domain-containing protein	+|+|+	CDS|CDS|CDS	WP_000004280.1|WP_000612752.1|WP_000406879.1	3	1
LIC-DRS-nonpolyA-R1	LIC	DRS	nonpolyA	DRS	NC_005823.1	LIC_RS07970|LIC_RS07975	30S ribosomal protein S16|KH domain-containing protein	+|+	CDS|CDS	WP_000240010.1|WP_000391865.1	2	88
LIC-DRS-nonpolyA-R1	LIC	DRS	nonpolyA	DRS	NC_005823.1	LIC_RS07970|LIC_RS07975|LIC_RS07980|LIC_RS07985	30S ribosomal protein S16|KH domain-containing protein|ribosome maturation factor RimM|tRNA (guanosine(37)-N1)-methyltransferase TrmD	+|+|+|+	CDS|CDS|CDS|CDS	WP_000240010.1|WP_000391865.1|WP_000159892.1|WP_000671159.1	4	1
LIC-DRS-nonpolyA-R1	LIC	DRS	nonpolyA	DRS	NC_005823.1	LIC_RS07970|LIC_RS07975|LIC_RS07980|LIC_RS07985|LIC_RS07990	30S ribosomal protein S16|KH domain-containing protein|ribosome maturation factor RimM|tRNA (guanosine(37)-N1)-methyltransferase TrmD|50S ribosomal protein L19	+|+|+|+|+	CDS|CDS|CDS|CDS|CDS	WP_000240010.1|WP_000391865.1|WP_000159892.1|WP_000671159.1|WP_001072660.1	5	1
LIC-DRS-nonpolyA-R1	LIC	DRS	nonpolyA	DRS	NC_005823.1	LIC_RS08000|LIC_RS08005	hypothetical protein|EscU/YscU/HrcU family type III secretion system export apparatus switch protein	+|+	CDS|CDS	WP_000778156.1|WP_000626342.1	2	1
LIC-DRS-nonpolyA-R1	LIC	DRS	nonpolyA	DRS	NC_005823.1	LIC_RS08060|LIC_RS08065	type II secretion system major pseudopilin GspG|prepilin-type N-terminal cleavage/methylation domain-containing protein	+|+	CDS|CDS	WP_001054085.1|WP_000865319.1	2	1
LIC-DRS-nonpolyA-R1	LIC	DRS	nonpolyA	DRS	NC_005823.1	LIC_RS08090|LIC_RS08095	hypothetical protein|type II secretion system protein GspN	+|+	CDS|CDS	WP_000459773.1|WP_000711612.1	2	1
LIC-DRS-nonpolyA-R1	LIC	DRS	nonpolyA	DRS	NC_005823.1	LIC_RS08170|LIC_RS08175	Smr/MutS family protein|2-isopropylmalate synthase	+|+	CDS|CDS	WP_000730539.1|WP_000169688.1	2	1
LIC-DRS-nonpolyA-R1	LIC	DRS	nonpolyA	DRS	NC_005823.1	LIC_RS08185|LIC_RS08190	tyrosine recombinase XerC|ATP-dependent protease subunit HslV	+|+	CDS|CDS	WP_002079116.1|WP_001114726.1	2	3
LIC-DRS-nonpolyA-R1	LIC	DRS	nonpolyA	DRS	NC_005823.1	LIC_RS08290|LIC_RS08295	hypothetical protein|DNA repair protein RecN	+|+	CDS|CDS	WP_000227403.1|WP_000920921.1	2	1
LIC-DRS-nonpolyA-R1	LIC	DRS	nonpolyA	DRS	NC_005823.1	LIC_RS08295|LIC_RS08300	DNA repair protein RecN|MotA/TolQ/ExbB proton channel family protein	+|+	CDS|CDS	WP_000920921.1|WP_000477701.1	2	1
LIC-DRS-nonpolyA-R1	LIC	DRS	nonpolyA	DRS	NC_005823.1	LIC_RS08295|LIC_RS08300|LIC_RS08305	DNA repair protein RecN|MotA/TolQ/ExbB proton channel family protein|biopolymer transporter ExbD	+|+|+	CDS|CDS|CDS	WP_000920921.1|WP_000477701.1|WP_000672100.1	3	2
LIC-DRS-nonpolyA-R1	LIC	DRS	nonpolyA	DRS	NC_005823.1	LIC_RS08300|LIC_RS08305	MotA/TolQ/ExbB proton channel family protein|biopolymer transporter ExbD	+|+	CDS|CDS	WP_000477701.1|WP_000672100.1	2	29
LIC-DRS-nonpolyA-R1	LIC	DRS	nonpolyA	DRS	NC_005823.1	LIC_RS08320|LIC_RS08325	hypothetical protein|3'(2')%2C5'-bisphosphate nucleotidase CysQ	+|+	CDS|CDS	WP_000721620.1|WP_001084700.1	2	6
LIC-DRS-nonpolyA-R1	LIC	DRS	nonpolyA	DRS	NC_005823.1	LIC_RS08440|LIC_RS08445	hypothetical protein|fructose-6-phosphate aldolase	-|-	CDS|CDS	WP_000021495.1|WP_000424879.1	2	4
LIC-DRS-nonpolyA-R1	LIC	DRS	nonpolyA	DRS	NC_005823.1	LIC_RS08470|LIC_RS08475	flagellar export chaperone FliS|hypothetical protein	+|+	CDS|CDS	WP_000050477.1|WP_001281703.1	2	20
LIC-DRS-nonpolyA-R1	LIC	DRS	nonpolyA	DRS	NC_005823.1	LIC_RS08525|LIC_RS08530	tetratricopeptide repeat protein|hypothetical protein	+|+	CDS|CDS	WP_001070615.1|WP_000669875.1	2	1
LIC-DRS-nonpolyA-R1	LIC	DRS	nonpolyA	DRS	NC_005823.1	LIC_RS08685|LIC_RS08690	GatB/YqeY domain-containing protein|30S ribosomal protein S21	-|-	CDS|CDS	WP_000058095.1|WP_000232823.1	2	2
LIC-DRS-nonpolyA-R1	LIC	DRS	nonpolyA	DRS	NC_005823.1	LIC_RS08690|LIC_RS08695	30S ribosomal protein S21|hypothetical protein	-|-	CDS|CDS	WP_000232823.1|WP_000372884.1	2	3
LIC-DRS-nonpolyA-R1	LIC	DRS	nonpolyA	DRS	NC_005823.1	LIC_RS08740|LIC_RS08745	OmpA family protein|cation diffusion facilitator family transporter	+|+	CDS|CDS	WP_000802062.1|WP_000340844.1	2	1
LIC-DRS-nonpolyA-R1	LIC	DRS	nonpolyA	DRS	NC_005823.1	LIC_RS08830|LIC_RS08835	hypothetical protein|peptidylprolyl isomerase	+|+	CDS|CDS	WP_000708679.1|WP_000842388.1	2	1
LIC-DRS-nonpolyA-R1	LIC	DRS	nonpolyA	DRS	NC_005823.1	LIC_RS08970|LIC_RS08975|LIC_RS08980	peptide chain release factor-like protein|acyl-CoA thioesterase|endonuclease III	-|-|-	CDS|CDS|CDS	WP_000168246.1|WP_000451642.1|WP_000228256.1	3	1
LIC-DRS-nonpolyA-R1	LIC	DRS	nonpolyA	DRS	NC_005823.1	LIC_RS08970|LIC_RS08975|LIC_RS08980|LIC_RS08985	peptide chain release factor-like protein|acyl-CoA thioesterase|endonuclease III|50S ribosomal protein L28	-|-|-|-	CDS|CDS|CDS|CDS	WP_000168246.1|WP_000451642.1|WP_000228256.1|WP_000113840.1	4	3
LIC-DRS-nonpolyA-R1	LIC	DRS	nonpolyA	DRS	NC_005823.1	LIC_RS09005|LIC_RS22585	pyridoxal phosphate-dependent aminotransferase|hypothetical protein	-|-	CDS|CDS	WP_000433715.1|WP_000446803.1	2	1
LIC-DRS-nonpolyA-R1	LIC	DRS	nonpolyA	DRS	NC_005823.1	LIC_RS09100|LIC_RS09105	hypothetical protein|hypothetical protein	+|+	CDS|CDS	WP_001020482.1|WP_000242794.1	2	14
LIC-DRS-nonpolyA-R1	LIC	DRS	nonpolyA	DRS	NC_005823.1	LIC_RS09215|LIC_RS09220	BolA/IbaG family iron-sulfur metabolism protein|Grx4 family monothiol glutaredoxin	+|+	CDS|CDS	WP_000150944.1|WP_001058137.1	2	21
LIC-DRS-nonpolyA-R1	LIC	DRS	nonpolyA	DRS	NC_005823.1	LIC_RS09215|LIC_RS09220|LIC_RS09225	BolA/IbaG family iron-sulfur metabolism protein|Grx4 family monothiol glutaredoxin|glutathione S-transferase N-terminal domain-containing protein	+|+|+	CDS|CDS|CDS	WP_000150944.1|WP_001058137.1|WP_000780847.1	3	8
LIC-DRS-nonpolyA-R1	LIC	DRS	nonpolyA	DRS	NC_005823.1	LIC_RS09325|LIC_RS09330	tRNA-Leu|tRNA-Cys	-|-	tRNA|tRNA	|	2	32
LIC-DRS-nonpolyA-R1	LIC	DRS	nonpolyA	DRS	NC_005823.1	LIC_RS09345|LIC_RS09350	preQ(1) synthase|SemiSWEET transporter	+|+	CDS|CDS	WP_000856053.1|WP_000377382.1	2	4
LIC-DRS-nonpolyA-R1	LIC	DRS	nonpolyA	DRS	NC_005823.1	LIC_RS09375|LIC_RS09380	hypothetical protein|peptidylprolyl isomerase	-|-	CDS|CDS	WP_000141650.1|WP_001220028.1	2	8
LIC-DRS-nonpolyA-R1	LIC	DRS	nonpolyA	DRS	NC_005823.1	LIC_RS09395|LIC_RS09400	NfeD family protein|paraslipin	+|+	CDS|CDS	WP_000883779.1|WP_001272390.1	2	1
LIC-DRS-nonpolyA-R1	LIC	DRS	nonpolyA	DRS	NC_005823.1	LIC_RS09395|LIC_RS09400|LIC_RS09405	NfeD family protein|paraslipin|paraslipin	+|+|+	CDS|CDS|CDS	WP_000883779.1|WP_001272390.1|WP_000447378.1	3	1
LIC-DRS-nonpolyA-R1	LIC	DRS	nonpolyA	DRS	NC_005823.1	LIC_RS09400|LIC_RS09405	paraslipin|paraslipin	+|+	CDS|CDS	WP_001272390.1|WP_000447378.1	2	2
LIC-DRS-nonpolyA-R1	LIC	DRS	nonpolyA	DRS	NC_005823.1	LIC_RS09415|LIC_RS09420	AAA family ATPase|hypothetical protein	+|+	CDS|CDS	WP_000098174.1|WP_000775825.1	2	1
LIC-DRS-nonpolyA-R1	LIC	DRS	nonpolyA	DRS	NC_005823.1	LIC_RS09420|LIC_RS09425	hypothetical protein|hypothetical protein	+|+	CDS|CDS	WP_000775825.1|WP_000517492.1	2	23
LIC-DRS-nonpolyA-R1	LIC	DRS	nonpolyA	DRS	NC_005823.1	LIC_RS09445|LIC_RS09450	homoserine O-acetyltransferase|methionine biosynthesis protein MetW	+|+	CDS|CDS	WP_001005981.1|WP_000188047.1	2	1
LIC-DRS-nonpolyA-R1	LIC	DRS	nonpolyA	DRS	NC_005823.1	LIC_RS09515|LIC_RS09520	UDP-N-acetylmuramoyl-L-alanyl-D-glutamate--2%2C6-diaminopimelate ligase|hypothetical protein	-|-	CDS|CDS	WP_000782604.1|WP_000094079.1	2	1
LIC-DRS-nonpolyA-R1	LIC	DRS	nonpolyA	DRS	NC_005823.1	LIC_RS09540|LIC_RS09545	hypothetical protein|ABC transporter substrate-binding protein	+|+	CDS|CDS	WP_001984210.1|WP_000690060.1	2	2
LIC-DRS-nonpolyA-R1	LIC	DRS	nonpolyA	DRS	NC_005823.1	LIC_RS09575|LIC_RS09580	DUF2461 domain-containing protein|M48 family metalloprotease	-|-	CDS|CDS	WP_000902962.1|WP_000489429.1	2	1
LIC-DRS-nonpolyA-R1	LIC	DRS	nonpolyA	DRS	NC_005823.1	LIC_RS09610|LIC_RS09615	c-type cytochrome|hypothetical protein	+|+	CDS|CDS	WP_000719850.1|WP_000914999.1	2	3
LIC-DRS-nonpolyA-R1	LIC	DRS	nonpolyA	DRS	NC_005823.1	LIC_RS09625|LIC_RS09630	flagellin|flagellin	-|-	CDS|CDS	WP_000586170.1|WP_000586163.1	2	1
LIC-DRS-nonpolyA-R1	LIC	DRS	nonpolyA	DRS	NC_005823.1	LIC_RS09640|LIC_RS09645	hypothetical protein|hypothetical protein	-|-	CDS|CDS	WP_000266754.1|WP_001236667.1	2	1
LIC-DRS-nonpolyA-R1	LIC	DRS	nonpolyA	DRS	NC_005823.1	LIC_RS09650|LIC_RS09655	cell envelope integrity protein CreD|hypothetical protein	-|-	CDS|CDS	WP_001214634.1|WP_000932266.1	2	2
LIC-DRS-nonpolyA-R1	LIC	DRS	nonpolyA	DRS	NC_005823.1	LIC_RS09690|LIC_RS20955	hypothetical protein|hypothetical protein	+|+	CDS|CDS	WP_000203385.1|WP_002146414.1	2	2
LIC-DRS-nonpolyA-R1	LIC	DRS	nonpolyA	DRS	NC_005823.1	LIC_RS09700|LIC_RS09705	Ig-like domain-containing protein|hypothetical protein	-|-	CDS|CDS	WP_000768559.1|WP_002002492.1	2	1
LIC-DRS-nonpolyA-R1	LIC	DRS	nonpolyA	DRS	NC_005823.1	LIC_RS09760|LIC_RS09765	WecB/TagA/CpsF family glycosyltransferase|thiamine phosphate synthase	-|-	CDS|CDS	WP_000742876.1|WP_001202539.1	2	1
LIC-DRS-nonpolyA-R1	LIC	DRS	nonpolyA	DRS	NC_005823.1	LIC_RS09775|LIC_RS09780	hypothetical protein|16S rRNA (uracil(1498)-N(3))-methyltransferase	+|-	CDS|CDS	WP_001228481.1|WP_000656570.1	2	1
LIC-DRS-nonpolyA-R1	LIC	DRS	nonpolyA	DRS	NC_005823.1	LIC_RS09830|LIC_RS09835	glycosyltransferase family 2 protein|glycosyltransferase family 39 protein	-|-	CDS|CDS	WP_000728671.1|WP_000231203.1	2	1
LIC-DRS-nonpolyA-R1	LIC	DRS	nonpolyA	DRS	NC_005823.1	LIC_RS09855|LIC_RS09860	hypothetical protein|ribonuclease HI family protein	+|+	CDS|CDS	WP_000549325.1|WP_000628813.1	2	14
LIC-DRS-nonpolyA-R1	LIC	DRS	nonpolyA	DRS	NC_005823.1	LIC_RS09910|LIC_RS09915	hypothetical protein|hypothetical protein	-|-	CDS|CDS	WP_000868435.1|WP_001278053.1	2	1
LIC-DRS-nonpolyA-R1	LIC	DRS	nonpolyA	DRS	NC_005823.1	LIC_RS09925|LIC_RS09930	type 1 glutamine amidotransferase|TlpA family protein disulfide reductase	-|-	CDS|CDS	WP_001257136.1|WP_000863243.1	2	2
LIC-DRS-nonpolyA-R1	LIC	DRS	nonpolyA	DRS	NC_005823.1	LIC_RS09935|LIC_RS09940	hypothetical protein|DUF4416 family protein	-|-	CDS|CDS	WP_000472812.1|WP_001088908.1	2	1
LIC-DRS-nonpolyA-R1	LIC	DRS	nonpolyA	DRS	NC_005823.1	LIC_RS09950|LIC_RS09955	hypothetical protein|ATP-dependent Clp protease proteolytic subunit	-|-	CDS|CDS	WP_000042605.1|WP_001115288.1	2	1
LIC-DRS-nonpolyA-R1	LIC	DRS	nonpolyA	DRS	NC_005823.1	LIC_RS09990|LIC_RS09995|LIC_RS10000	response regulator|HEAT repeat domain-containing protein|hypothetical protein	+|+|+	CDS|CDS|CDS	WP_001032649.1|WP_001089511.1|WP_000943435.1	3	1
LIC-DRS-nonpolyA-R1	LIC	DRS	nonpolyA	DRS	NC_005823.1	LIC_RS10050|LIC_RS10050	IS3 family transposase|IS3 family transposase	+|+	CDS|CDS	WP_143705734.1|WP_143705734.1	2	1
LIC-DRS-nonpolyA-R1	LIC	DRS	nonpolyA	DRS	NC_005823.1	LIC_RS10110|LIC_RS10115	twin-arginine translocase TatA/TatE family subunit|twin-arginine translocase subunit TatC	+|+	CDS|CDS	WP_000457916.1|WP_000165502.1	2	2
LIC-DRS-nonpolyA-R1	LIC	DRS	nonpolyA	DRS	NC_005823.1	LIC_RS10185|LIC_RS10190|LIC_RS10195	hypothetical protein|hypothetical protein|hypothetical protein	-|-|-	CDS|CDS|CDS	WP_001157786.1|WP_000761157.1|WP_001010148.1	3	1
LIC-DRS-nonpolyA-R1	LIC	DRS	nonpolyA	DRS	NC_005823.1	LIC_RS10215|LIC_RS10220	hypothetical protein|fumarate reductase/succinate dehydrogenase flavoprotein subunit	+|+	CDS|CDS	WP_000345920.1|WP_000050920.1	2	1
LIC-DRS-nonpolyA-R1	LIC	DRS	nonpolyA	DRS	NC_005823.1	LIC_RS10230|LIC_RS10235	hypothetical protein|DMP19 family protein	-|-	CDS|CDS	WP_000820621.1|WP_001038648.1	2	9
LIC-DRS-nonpolyA-R1	LIC	DRS	nonpolyA	DRS	NC_005823.1	LIC_RS10380|LIC_RS10385	catalase|ankyrin repeat domain-containing protein	-|-	CDS|CDS	WP_000088214.1|WP_000372824.1	2	3
LIC-DRS-nonpolyA-R1	LIC	DRS	nonpolyA	DRS	NC_005823.1	LIC_RS10440|LIC_RS10445	transposase|transposase	-|-	CDS|CDS	WP_000667935.1|WP_000463110.1	2	2
LIC-DRS-nonpolyA-R1	LIC	DRS	nonpolyA	DRS	NC_005823.1	LIC_RS10440|LIC_RS10445|LIC_RS10450	transposase|transposase|hypothetical protein	-|-|-	CDS|CDS|CDS	WP_000667935.1|WP_000463110.1|WP_000133464.1	3	2
LIC-DRS-nonpolyA-R1	LIC	DRS	nonpolyA	DRS	NC_005823.1	LIC_RS10505|LIC_RS10505	IS3 family transposase|IS3 family transposase	-|-	CDS|CDS	WP_100220571.1|WP_100220571.1	2	479
LIC-DRS-nonpolyA-R1	LIC	DRS	nonpolyA	DRS	NC_005823.1	LIC_RS10605|LIC_RS10610	hypothetical protein|hypothetical protein	-|-	CDS|CDS	WP_000433884.1|WP_000242966.1	2	12
LIC-DRS-nonpolyA-R1	LIC	DRS	nonpolyA	DRS	NC_005823.1	LIC_RS10670|LIC_RS10675	type I glyceraldehyde-3-phosphate dehydrogenase|phosphoglycerate kinase	+|+	CDS|CDS	WP_000196721.1|WP_000422649.1	2	1
LIC-DRS-nonpolyA-R1	LIC	DRS	nonpolyA	DRS	NC_005823.1	LIC_RS10695|LIC_RS10700	preprotein translocase subunit SecG|hypothetical protein	+|+	CDS|CDS	WP_000931842.1|WP_001968241.1	2	1
LIC-DRS-nonpolyA-R1	LIC	DRS	nonpolyA	DRS	NC_005823.1	LIC_RS10780|LIC_RS10785|LIC_RS10790	30S ribosomal protein S18|single-stranded DNA-binding protein|30S ribosomal protein S6	-|-|-	CDS|CDS|CDS	WP_001293444.1|WP_001262509.1|WP_001246923.1	3	1
LIC-DRS-nonpolyA-R1	LIC	DRS	nonpolyA	DRS	NC_005823.1	LIC_RS10785|LIC_RS10790	single-stranded DNA-binding protein|30S ribosomal protein S6	-|-	CDS|CDS	WP_001262509.1|WP_001246923.1	2	1
LIC-DRS-nonpolyA-R1	LIC	DRS	nonpolyA	DRS	NC_005823.1	LIC_RS10810|LIC_RS10815	DNA-binding protein|hypothetical protein	-|-	CDS|CDS	WP_000876271.1|WP_000858937.1	2	5
LIC-DRS-nonpolyA-R1	LIC	DRS	nonpolyA	DRS	NC_005823.1	LIC_RS10865|LIC_RS10870	glycosyltransferase|glycosyltransferase	-|-	CDS|CDS	WP_000282880.1|WP_000560752.1	2	2
LIC-DRS-nonpolyA-R1	LIC	DRS	nonpolyA	DRS	NC_005823.1	LIC_RS10970|LIC_RS10975	glycosyltransferase|SDR family oxidoreductase	-|-	CDS|CDS	WP_001068986.1|WP_000601375.1	2	1
LIC-DRS-nonpolyA-R1	LIC	DRS	nonpolyA	DRS	NC_005823.1	LIC_RS11005|LIC_RS11010	class I SAM-dependent methyltransferase|inositol phosphatase	-|-	CDS|CDS	WP_000661932.1|WP_001022640.1	2	1
LIC-DRS-nonpolyA-R1	LIC	DRS	nonpolyA	DRS	NC_005823.1	LIC_RS11010|LIC_RS11015	inositol phosphatase|Gfo/Idh/MocA family oxidoreductase	-|-	CDS|CDS	WP_001022640.1|WP_000734409.1	2	3
LIC-DRS-nonpolyA-R1	LIC	DRS	nonpolyA	DRS	NC_005823.1	LIC_RS11125|LIC_RS11130	glycosyltransferase family 2 protein|class I SAM-dependent methyltransferase	-|-	CDS|CDS	WP_000579813.1|WP_001206409.1	2	1
LIC-DRS-nonpolyA-R1	LIC	DRS	nonpolyA	DRS	NC_005823.1	LIC_RS11125|LIC_RS11130|LIC_RS11135	glycosyltransferase family 2 protein|class I SAM-dependent methyltransferase|FdtA/QdtA family cupin domain-containing protein	-|-|-	CDS|CDS|CDS	WP_000579813.1|WP_001206409.1|WP_000799638.1	3	2
LIC-DRS-nonpolyA-R1	LIC	DRS	nonpolyA	DRS	NC_005823.1	LIC_RS11180|LIC_RS11185	class I SAM-dependent methyltransferase|NUDIX domain-containing protein	-|-	CDS|CDS	WP_000517242.1|WP_001088866.1	2	3
LIC-DRS-nonpolyA-R1	LIC	DRS	nonpolyA	DRS	NC_005823.1	LIC_RS11180|LIC_RS11185|LIC_RS11190	class I SAM-dependent methyltransferase|NUDIX domain-containing protein|hypothetical protein	-|-|-	CDS|CDS|CDS	WP_000517242.1|WP_001088866.1|WP_000715958.1	3	3
LIC-DRS-nonpolyA-R1	LIC	DRS	nonpolyA	DRS	NC_005823.1	LIC_RS11180|LIC_RS11185|LIC_RS11190|LIC_RS11195	class I SAM-dependent methyltransferase|NUDIX domain-containing protein|hypothetical protein|hypothetical protein	-|-|-|-	CDS|CDS|CDS|CDS	WP_000517242.1|WP_001088866.1|WP_000715958.1|WP_000479982.1	4	1
LIC-DRS-nonpolyA-R1	LIC	DRS	nonpolyA	DRS	NC_005823.1	LIC_RS11200|LIC_RS11205	transketolase|transketolase	-|-	CDS|CDS	WP_001246618.1|WP_000342713.1	2	7
LIC-DRS-nonpolyA-R1	LIC	DRS	nonpolyA	DRS	NC_005823.1	LIC_RS11245|LIC_RS11250	SIS domain-containing protein|FAD-dependent oxidoreductase	-|-	CDS|CDS	WP_000884059.1|WP_000604524.1	2	1
LIC-DRS-nonpolyA-R1	LIC	DRS	nonpolyA	DRS	NC_005823.1	LIC_RS11285|LIC_RS11290	Hsp20/alpha crystallin family protein|Hsp20/alpha crystallin family protein	+|+	CDS|CDS	WP_001001876.1|WP_000180222.1	2	97
LIC-DRS-nonpolyA-R1	LIC	DRS	nonpolyA	DRS	NC_005823.1	LIC_RS11295|LIC_RS11300	DMT family protein|nucleotidyltransferase domain-containing protein	+|-	CDS|CDS	WP_001967857.1|WP_000602773.1	2	2
LIC-DRS-nonpolyA-R1	LIC	DRS	nonpolyA	DRS	NC_005823.1	LIC_RS11375|LIC_RS11380	DUF3015 domain-containing protein|DUF3015 domain-containing protein	+|+	CDS|CDS	WP_000746232.1|WP_000732920.1	2	115
LIC-DRS-nonpolyA-R1	LIC	DRS	nonpolyA	DRS	NC_005823.1	LIC_RS11375|LIC_RS11380|LIC_RS11385	DUF3015 domain-containing protein|DUF3015 domain-containing protein|hypothetical protein	+|+|-	CDS|CDS|CDS	WP_000746232.1|WP_000732920.1|WP_000931673.1	3	2
LIC-DRS-nonpolyA-R1	LIC	DRS	nonpolyA	DRS	NC_005823.1	LIC_RS11385|LIC_RS11390	hypothetical protein|hypothetical protein	-|-	CDS|CDS	WP_000931673.1|WP_000684121.1	2	1
LIC-DRS-nonpolyA-R1	LIC	DRS	nonpolyA	DRS	NC_005823.1	LIC_RS11425|LIC_RS11430	CBS domain-containing protein|hypothetical protein	+|+	CDS|CDS	WP_000275600.1|WP_000767058.1	2	4
LIC-DRS-nonpolyA-R1	LIC	DRS	nonpolyA	DRS	NC_005823.1	LIC_RS11425|LIC_RS11430|LIC_RS11435	CBS domain-containing protein|hypothetical protein|hypothetical protein	+|+|+	CDS|CDS|CDS	WP_000275600.1|WP_000767058.1|WP_000859768.1	3	1
LIC-DRS-nonpolyA-R1	LIC	DRS	nonpolyA	DRS	NC_005823.1	LIC_RS11430|LIC_RS11435	hypothetical protein|hypothetical protein	+|+	CDS|CDS	WP_000767058.1|WP_000859768.1	2	1
LIC-DRS-nonpolyA-R1	LIC	DRS	nonpolyA	DRS	NC_005823.1	LIC_RS11460|LIC_RS11465|LIC_RS11470	mannose-1-phosphate guanylyltransferase|hypothetical protein|RNA chaperone Hfq	-|-|-	CDS|CDS|CDS	WP_001070780.1|WP_001213235.1|WP_001274793.1	3	3
LIC-DRS-nonpolyA-R1	LIC	DRS	nonpolyA	DRS	NC_005823.1	LIC_RS11475|LIC_RS11480	tRNA (adenosine(37)-N6)-dimethylallyltransferase MiaA|TIGR02300 family protein	-|-	CDS|CDS	WP_000143821.1|WP_000002712.1	2	1
LIC-DRS-nonpolyA-R1	LIC	DRS	nonpolyA	DRS	NC_005823.1	LIC_RS11510|LIC_RS11515	DUF1566 domain-containing protein|DUF5982 domain-containing protein	-|-	CDS|CDS	WP_000760764.1|WP_000713980.1	2	1
LIC-DRS-nonpolyA-R1	LIC	DRS	nonpolyA	DRS	NC_005823.1	LIC_RS11565|LIC_RS11570	hypothetical protein|peptidoglycan DD-metalloendopeptidase family protein	-|-	CDS|CDS	WP_000272477.1|WP_000162902.1	2	1
LIC-DRS-nonpolyA-R1	LIC	DRS	nonpolyA	DRS	NC_005823.1	LIC_RS11610|LIC_RS11615	sensor domain-containing diguanylate cyclase|tRNA-Met	-|+	CDS|tRNA	WP_000623745.1|	2	6
LIC-DRS-nonpolyA-R1	LIC	DRS	nonpolyA	DRS	NC_005823.1	LIC_RS11615|LIC_RS11620	tRNA-Met|pyrroline-5-carboxylate reductase	+|-	tRNA|CDS	|WP_002080974.1	2	1
LIC-DRS-nonpolyA-R1	LIC	DRS	nonpolyA	DRS	NC_005823.1	LIC_RS11620|LIC_RS11625	pyrroline-5-carboxylate reductase|YggS family pyridoxal phosphate-dependent enzyme	-|-	CDS|CDS	WP_002080974.1|WP_000538451.1	2	3
LIC-DRS-nonpolyA-R1	LIC	DRS	nonpolyA	DRS	NC_005823.1	LIC_RS11675|LIC_RS11680	TRL-like family protein|TRL-like family protein	+|+	CDS|CDS	WP_000769736.1|WP_000720240.1	2	8
LIC-DRS-nonpolyA-R1	LIC	DRS	nonpolyA	DRS	NC_005823.1	LIC_RS11675|LIC_RS11680|LIC_RS11685	TRL-like family protein|TRL-like family protein|TRL-like family protein	+|+|+	CDS|CDS|CDS	WP_000769736.1|WP_000720240.1|WP_000713555.1	3	37
LIC-DRS-nonpolyA-R1	LIC	DRS	nonpolyA	DRS	NC_005823.1	LIC_RS11680|LIC_RS11685	TRL-like family protein|TRL-like family protein	+|+	CDS|CDS	WP_000720240.1|WP_000713555.1	2	2
LIC-DRS-nonpolyA-R1	LIC	DRS	nonpolyA	DRS	NC_005823.1	LIC_RS11690|LIC_RS11695	hypothetical protein|alpha-glucosidase	+|-	CDS|CDS	WP_000907227.1|WP_000202103.1	2	1
LIC-DRS-nonpolyA-R1	LIC	DRS	nonpolyA	DRS	NC_005823.1	LIC_RS11710|LIC_RS11715	5-(carboxyamino)imidazole ribonucleotide mutase|5-(carboxyamino)imidazole ribonucleotide synthase	+|+	CDS|CDS	WP_001093510.1|WP_001066044.1	2	1
LIC-DRS-nonpolyA-R1	LIC	DRS	nonpolyA	DRS	NC_005823.1	LIC_RS11910|LIC_RS11910	IS3 family transposase|IS3 family transposase	-|-	CDS|CDS	WP_100207446.1|WP_100207446.1	2	202
LIC-DRS-nonpolyA-R1	LIC	DRS	nonpolyA	DRS	NC_005823.1	LIC_RS11950|LIC_RS11955	hypothetical protein|hypothetical protein	-|-	CDS|CDS	WP_000734588.1|WP_000862513.1	2	1
LIC-DRS-nonpolyA-R1	LIC	DRS	nonpolyA	DRS	NC_005823.1	LIC_RS12235|LIC_RS12240	hypothetical protein|hypothetical protein	-|-	CDS|CDS	|WP_001982520.1	2	1
LIC-DRS-nonpolyA-R1	LIC	DRS	nonpolyA	DRS	NC_005823.1	LIC_RS12310|LIC_RS12315	tRNA-Met|Cys-rich protein	+|+	tRNA|CDS	|WP_000172772.1	2	58
LIC-DRS-nonpolyA-R1	LIC	DRS	nonpolyA	DRS	NC_005823.1	LIC_RS12335|LIC_RS12340	hypothetical protein|hypothetical protein	-|-	CDS|CDS	WP_000910567.1|WP_000615986.1	2	7
LIC-DRS-nonpolyA-R1	LIC	DRS	nonpolyA	DRS	NC_005823.1	LIC_RS12335|LIC_RS12340|LIC_RS12345	hypothetical protein|hypothetical protein|glycerol-3-phosphate 1-O-acyltransferase PlsY	-|-|-	CDS|CDS|CDS	WP_000910567.1|WP_000615986.1|WP_001010595.1	3	1
LIC-DRS-nonpolyA-R1	LIC	DRS	nonpolyA	DRS	NC_005823.1	LIC_RS12385|LIC_RS23170	hypothetical protein|hypothetical protein	+|+	CDS|CDS	WP_002146333.1|WP_002146300.1	2	1
LIC-DRS-nonpolyA-R1	LIC	DRS	nonpolyA	DRS	NC_005823.1	LIC_RS12475|LIC_RS12480	hypothetical protein|hypothetical protein	-|-	CDS|CDS	WP_001254329.1|WP_000706575.1	2	1
LIC-DRS-nonpolyA-R1	LIC	DRS	nonpolyA	DRS	NC_005823.1	LIC_RS12500|LIC_RS12505	ATP phosphoribosyltransferase|hypothetical protein	-|-	CDS|CDS	WP_000956489.1|WP_000833112.1	2	1
LIC-DRS-nonpolyA-R1	LIC	DRS	nonpolyA	DRS	NC_005823.1	LIC_RS12570|LIC_RS12575	5-formyltetrahydrofolate cyclo-ligase|cell division protein ZapA	-|-	CDS|CDS	WP_000776292.1|WP_000365849.1	2	7
LIC-DRS-nonpolyA-R1	LIC	DRS	nonpolyA	DRS	NC_005823.1	LIC_RS12570|LIC_RS12575|LIC_RS12580	5-formyltetrahydrofolate cyclo-ligase|cell division protein ZapA|hypothetical protein	-|-|-	CDS|CDS|CDS	WP_000776292.1|WP_000365849.1|WP_000957005.1	3	2
LIC-DRS-nonpolyA-R1	LIC	DRS	nonpolyA	DRS	NC_005823.1	LIC_RS12570|LIC_RS12575|LIC_RS12580|LIC_RS12585|LIC_RS12590	5-formyltetrahydrofolate cyclo-ligase|cell division protein ZapA|hypothetical protein|50S ribosomal protein L20|50S ribosomal protein L35	-|-|-|-|-	CDS|CDS|CDS|CDS|CDS	WP_000776292.1|WP_000365849.1|WP_000957005.1|WP_001136837.1|WP_001125262.1	5	1
LIC-DRS-nonpolyA-R1	LIC	DRS	nonpolyA	DRS	NC_005823.1	LIC_RS12575|LIC_RS12580	cell division protein ZapA|hypothetical protein	-|-	CDS|CDS	WP_000365849.1|WP_000957005.1	2	11
LIC-DRS-nonpolyA-R1	LIC	DRS	nonpolyA	DRS	NC_005823.1	LIC_RS12575|LIC_RS12580|LIC_RS12585	cell division protein ZapA|hypothetical protein|50S ribosomal protein L20	-|-|-	CDS|CDS|CDS	WP_000365849.1|WP_000957005.1|WP_001136837.1	3	1
LIC-DRS-nonpolyA-R1	LIC	DRS	nonpolyA	DRS	NC_005823.1	LIC_RS12575|LIC_RS12580|LIC_RS12585|LIC_RS12590|LIC_RS12595	cell division protein ZapA|hypothetical protein|50S ribosomal protein L20|50S ribosomal protein L35|translation initiation factor IF-3	-|-|-|-|-	CDS|CDS|CDS|CDS|CDS	WP_000365849.1|WP_000957005.1|WP_001136837.1|WP_001125262.1|WP_001189133.1	5	1
LIC-DRS-nonpolyA-R1	LIC	DRS	nonpolyA	DRS	NC_005823.1	LIC_RS12585|LIC_RS12590	50S ribosomal protein L20|50S ribosomal protein L35	-|-	CDS|CDS	WP_001136837.1|WP_001125262.1	2	30
LIC-DRS-nonpolyA-R1	LIC	DRS	nonpolyA	DRS	NC_005823.1	LIC_RS12585|LIC_RS12590|LIC_RS12595	50S ribosomal protein L20|50S ribosomal protein L35|translation initiation factor IF-3	-|-|-	CDS|CDS|CDS	WP_001136837.1|WP_001125262.1|WP_001189133.1	3	9
LIC-DRS-nonpolyA-R1	LIC	DRS	nonpolyA	DRS	NC_005823.1	LIC_RS12645|LIC_RS12650	hypothetical protein|hypothetical protein	-|-	CDS|CDS	WP_001983574.1|WP_001009023.1	2	1
LIC-DRS-nonpolyA-R1	LIC	DRS	nonpolyA	DRS	NC_005823.1	LIC_RS12735|LIC_RS12740	hypothetical protein|sigma-70 family RNA polymerase sigma factor	-|-	CDS|CDS	WP_000733128.1|WP_000378482.1	2	6
LIC-DRS-nonpolyA-R1	LIC	DRS	nonpolyA	DRS	NC_005823.1	LIC_RS12735|LIC_RS12740|LIC_RS12745	hypothetical protein|sigma-70 family RNA polymerase sigma factor|PilZ domain-containing protein	-|-|-	CDS|CDS|CDS	WP_000733128.1|WP_000378482.1|WP_000016913.1	3	1
LIC-DRS-nonpolyA-R1	LIC	DRS	nonpolyA	DRS	NC_005823.1	LIC_RS12740|LIC_RS12745	sigma-70 family RNA polymerase sigma factor|PilZ domain-containing protein	-|-	CDS|CDS	WP_000378482.1|WP_000016913.1	2	3
LIC-DRS-nonpolyA-R1	LIC	DRS	nonpolyA	DRS	NC_005823.1	LIC_RS12765|LIC_RS12770	DUF192 domain-containing protein|enoyl-CoA hydratase/isomerase family protein	-|-	CDS|CDS	WP_000278813.1|WP_001291080.1	2	3
LIC-DRS-nonpolyA-R1	LIC	DRS	nonpolyA	DRS	NC_005823.1	LIC_RS12915|LIC_RS12920	hypothetical protein|DUF2236 domain-containing protein	-|-	CDS|CDS	WP_000506007.1|WP_001178919.1	2	1
LIC-DRS-nonpolyA-R1	LIC	DRS	nonpolyA	DRS	NC_005823.1	LIC_RS12980|LIC_RS12985	riboflavin synthase|bifunctional diaminohydroxyphosphoribosylaminopyrimidine deaminase/5-amino-6-(5-phosphoribosylamino)uracil reductase	-|-	CDS|CDS	WP_000494006.1|WP_000202680.1	2	2
LIC-DRS-nonpolyA-R1	LIC	DRS	nonpolyA	DRS	NC_005823.1	LIC_RS13050|LIC_RS13055	hypothetical protein|tRNA-Phe	+|-	CDS|tRNA	WP_000876121.1|	2	67
LIC-DRS-nonpolyA-R1	LIC	DRS	nonpolyA	DRS	NC_005823.1	LIC_RS13060|LIC_RS13065	protein-L-isoaspartate O-methyltransferase|hypothetical protein	+|-	CDS|CDS	WP_000493050.1|WP_000971361.1	2	1
LIC-DRS-nonpolyA-R1	LIC	DRS	nonpolyA	DRS	NC_005823.1	LIC_RS13145|LIC_RS13150	adenylosuccinate synthase|tRNA-Lys	+|+	CDS|tRNA	WP_001111751.1|	2	1
LIC-DRS-nonpolyA-R1	LIC	DRS	nonpolyA	DRS	NC_005823.1	LIC_RS13145|LIC_RS13150|LIC_RS13155	adenylosuccinate synthase|tRNA-Lys|tRNA-Glu	+|+|+	CDS|tRNA|tRNA	WP_001111751.1||	3	1
LIC-DRS-nonpolyA-R1	LIC	DRS	nonpolyA	DRS	NC_005823.1	LIC_RS13150|LIC_RS13155	tRNA-Lys|tRNA-Glu	+|+	tRNA|tRNA	|	2	40
LIC-DRS-nonpolyA-R1	LIC	DRS	nonpolyA	DRS	NC_005823.1	LIC_RS13185|LIC_RS13190	ADP-forming succinate--CoA ligase subunit beta|succinate--CoA ligase subunit alpha	+|+	CDS|CDS	WP_000690686.1|WP_000279904.1	2	1
LIC-DRS-nonpolyA-R1	LIC	DRS	nonpolyA	DRS	NC_005823.1	LIC_RS13205|LIC_RS13210	hypothetical protein|UDP-2%2C3-diacylglucosamine diphosphatase LpxI	+|+	CDS|CDS	WP_001143646.1|WP_000517126.1	2	3
LIC-DRS-nonpolyA-R1	LIC	DRS	nonpolyA	DRS	NC_005823.1	LIC_RS13220|LIC_RS13225	hypothetical protein|SRPBCC family protein	+|-	CDS|CDS	WP_000828866.1|WP_001049451.1	2	5
LIC-DRS-nonpolyA-R1	LIC	DRS	nonpolyA	DRS	NC_005823.1	LIC_RS13315|LIC_RS13320	hypothetical protein|hypothetical protein	-|-	CDS|CDS	WP_001106690.1|WP_001173226.1	2	1
LIC-DRS-nonpolyA-R1	LIC	DRS	nonpolyA	DRS	NC_005823.1	LIC_RS13315|LIC_RS13320|LIC_RS13325|LIC_RS13330|LIC_RS13335|LIC_RS13340	hypothetical protein|hypothetical protein|hypothetical protein|hypothetical protein|hypothetical protein|baseplate J/gp47 family protein	-|-|-|-|-|-	CDS|CDS|CDS|CDS|CDS|CDS	WP_001106690.1|WP_001173226.1|WP_000257955.1|WP_000614734.1|WP_000149359.1|WP_000017270.1	6	2
LIC-DRS-nonpolyA-R1	LIC	DRS	nonpolyA	DRS	NC_005823.1	LIC_RS13325|LIC_RS13330	hypothetical protein|hypothetical protein	-|-	CDS|CDS	WP_000257955.1|WP_000614734.1	2	2
LIC-DRS-nonpolyA-R1	LIC	DRS	nonpolyA	DRS	NC_005823.1	LIC_RS13325|LIC_RS13330|LIC_RS13335	hypothetical protein|hypothetical protein|hypothetical protein	-|-|-	CDS|CDS|CDS	WP_000257955.1|WP_000614734.1|WP_000149359.1	3	1
LIC-DRS-nonpolyA-R1	LIC	DRS	nonpolyA	DRS	NC_005823.1	LIC_RS13375|LIC_RS13380|LIC_RS13385	hypothetical protein|hypothetical protein|hypothetical protein	-|-|-	CDS|CDS|CDS	WP_000871054.1|WP_000990862.1|WP_001013415.1	3	1
LIC-DRS-nonpolyA-R1	LIC	DRS	nonpolyA	DRS	NC_005823.1	LIC_RS13380|LIC_RS13385	hypothetical protein|hypothetical protein	-|-	CDS|CDS	WP_000990862.1|WP_001013415.1	2	3
LIC-DRS-nonpolyA-R1	LIC	DRS	nonpolyA	DRS	NC_005823.1	LIC_RS13420|LIC_RS13425	polymer-forming cytoskeletal protein|M23 family metallopeptidase	+|+	CDS|CDS	WP_000974282.1|WP_000576385.1	2	4
LIC-DRS-nonpolyA-R1	LIC	DRS	nonpolyA	DRS	NC_005823.1	LIC_RS13440|LIC_RS21375	hypothetical protein|alpha/beta hydrolase	-|+	CDS|CDS	WP_000892863.1|	2	1
LIC-DRS-nonpolyA-R1	LIC	DRS	nonpolyA	DRS	NC_005823.1	LIC_RS13455|LIC_RS13460|LIC_RS13465	hypothetical protein|crotonase/enoyl-CoA hydratase family protein|hypothetical protein	-|+|-	CDS|CDS|CDS	WP_001242356.1|WP_000848056.1|WP_001024527.1	3	1
LIC-DRS-nonpolyA-R1	LIC	DRS	nonpolyA	DRS	NC_005823.1	LIC_RS13460|LIC_RS13465	crotonase/enoyl-CoA hydratase family protein|hypothetical protein	+|-	CDS|CDS	WP_000848056.1|WP_001024527.1	2	2
LIC-DRS-nonpolyA-R1	LIC	DRS	nonpolyA	DRS	NC_005823.1	LIC_RS13500|LIC_RS13505	transcription termination factor Rho|50S ribosomal protein L31	+|+	CDS|CDS	WP_000179609.1|WP_000845534.1	2	3
LIC-DRS-nonpolyA-R1	LIC	DRS	nonpolyA	DRS	NC_005823.1	LIC_RS13605|LIC_RS13610	hypothetical protein|hypothetical protein	+|+	CDS|CDS	WP_000611884.1|WP_000129981.1	2	2
LIC-DRS-nonpolyA-R1	LIC	DRS	nonpolyA	DRS	NC_005823.1	LIC_RS13615|LIC_RS13620	AbrB/MazE/SpoVT family DNA-binding domain-containing protein|type II toxin-antitoxin system VapC family toxin	+|+	CDS|CDS	WP_001192484.1|WP_000281042.1	2	7
LIC-DRS-nonpolyA-R1	LIC	DRS	nonpolyA	DRS	NC_005823.1	LIC_RS13615|LIC_RS13620|LIC_RS13625	AbrB/MazE/SpoVT family DNA-binding domain-containing protein|type II toxin-antitoxin system VapC family toxin|hypothetical protein	+|+|+	CDS|CDS|CDS	WP_001192484.1|WP_000281042.1|WP_000479559.1	3	4
LIC-DRS-nonpolyA-R1	LIC	DRS	nonpolyA	DRS	NC_005823.1	LIC_RS13615|LIC_RS13620|LIC_RS13625|LIC_RS13635	AbrB/MazE/SpoVT family DNA-binding domain-containing protein|type II toxin-antitoxin system VapC family toxin|hypothetical protein|IS3-like element IS1500A family transposase	+|+|+|+	CDS|CDS|CDS|CDS	WP_001192484.1|WP_000281042.1|WP_000479559.1|WP_100225665.1	4	1
LIC-DRS-nonpolyA-R1	LIC	DRS	nonpolyA	DRS	NC_005823.1	LIC_RS13625|LIC_RS13635	hypothetical protein|IS3-like element IS1500A family transposase	+|+	CDS|CDS	WP_000479559.1|WP_100225665.1	2	8
LIC-DRS-nonpolyA-R1	LIC	DRS	nonpolyA	DRS	NC_005823.1	LIC_RS13635|LIC_RS13635	IS3-like element IS1500A family transposase|IS3-like element IS1500A family transposase	+|+	CDS|CDS	WP_100225665.1|WP_100225665.1	2	5
LIC-DRS-nonpolyA-R1	LIC	DRS	nonpolyA	DRS	NC_005823.1	LIC_RS13730|LIC_RS22710	RNA-binding protein|hypothetical protein	-|+	CDS|CDS	WP_016689676.1|WP_000251564.1	2	3
LIC-DRS-nonpolyA-R1	LIC	DRS	nonpolyA	DRS	NC_005823.1	LIC_RS13755|LIC_RS13760	ABC transporter permease|ABC transporter ATP-binding protein	-|-	CDS|CDS	WP_001055336.1|WP_001982953.1	2	1
LIC-DRS-nonpolyA-R1	LIC	DRS	nonpolyA	DRS	NC_005823.1	LIC_RS13835|LIC_RS13840	hypothetical protein|hypothetical protein	-|-	CDS|CDS	WP_000997321.1|WP_002084620.1	2	1
LIC-DRS-nonpolyA-R1	LIC	DRS	nonpolyA	DRS	NC_005823.1	LIC_RS13865|LIC_RS13870	tRNA pseudouridine(55) synthase TruB|30S ribosome-binding factor RbfA	-|-	CDS|CDS	WP_001082027.1|WP_001068306.1	2	3
LIC-DRS-nonpolyA-R1	LIC	DRS	nonpolyA	DRS	NC_005823.1	LIC_RS13880|LIC_RS13885	transcription termination factor NusA|ribosome maturation factor RimP	-|-	CDS|CDS	WP_000279228.1|WP_011172333.1	2	1
LIC-DRS-nonpolyA-R1	LIC	DRS	nonpolyA	DRS	NC_005823.1	LIC_RS14035|LIC_RS14045	hypothetical protein|N-6 DNA methylase	-|-	CDS|CDS	WP_000057577.1|WP_000076961.1	2	1
LIC-DRS-nonpolyA-R1	LIC	DRS	nonpolyA	DRS	NC_005823.1	LIC_RS14050|LIC_RS14055	MarR family transcriptional regulator|MaoC family dehydratase	-|-	CDS|CDS	WP_000074962.1|WP_001151672.1	2	13
LIC-DRS-nonpolyA-R1	LIC	DRS	nonpolyA	DRS	NC_005823.1	LIC_RS14065|LIC_RS14070	NADH-quinone oxidoreductase subunit A|NADH-quinone oxidoreductase subunit B	+|+	CDS|CDS	WP_001057833.1|WP_000524416.1	2	6
LIC-DRS-nonpolyA-R1	LIC	DRS	nonpolyA	DRS	NC_005823.1	LIC_RS14200|LIC_RS23360	STAS domain-containing protein|hypothetical protein	-|-	CDS|CDS	WP_000448574.1|WP_000515957.1	2	1
LIC-DRS-nonpolyA-R1	LIC	DRS	nonpolyA	DRS	NC_005823.1	LIC_RS14245|LIC_RS14250	50S ribosomal protein L27|ribosomal-processing cysteine protease Prp	-|-	CDS|CDS	WP_000940600.1|WP_000619383.1	2	28
LIC-DRS-nonpolyA-R1	LIC	DRS	nonpolyA	DRS	NC_005823.1	LIC_RS14245|LIC_RS14250|LIC_RS14255	50S ribosomal protein L27|ribosomal-processing cysteine protease Prp|50S ribosomal protein L21	-|-|-	CDS|CDS|CDS	WP_000940600.1|WP_000619383.1|WP_000270913.1	3	13
LIC-DRS-nonpolyA-R1	LIC	DRS	nonpolyA	DRS	NC_005823.1	LIC_RS14270|LIC_RS14275	VOC family protein|TIGR02757 family protein	-|-	CDS|CDS	WP_001169645.1|WP_001082135.1	2	1
LIC-DRS-nonpolyA-R1	LIC	DRS	nonpolyA	DRS	NC_005823.1	LIC_RS14275|LIC_RS14280	TIGR02757 family protein|hydroxymethylglutaryl-CoA lyase	-|-	CDS|CDS	WP_001082135.1|WP_000403254.1	2	1
LIC-DRS-nonpolyA-R1	LIC	DRS	nonpolyA	DRS	NC_005823.1	LIC_RS14300|LIC_RS14305	indole-3-glycerol-phosphate synthase|STAS domain-containing protein	-|-	CDS|CDS	WP_000099241.1|WP_000884017.1	2	1
LIC-DRS-nonpolyA-R1	LIC	DRS	nonpolyA	DRS	NC_005823.1	LIC_RS14330|LIC_RS14335	type III pantothenate kinase|biotin--[acetyl-CoA-carboxylase] ligase	-|-	CDS|CDS	WP_000928025.1|WP_001181792.1	2	1
LIC-DRS-nonpolyA-R1	LIC	DRS	nonpolyA	DRS	NC_005823.1	LIC_RS14345|LIC_RS14350	thiolase family protein|acyl-[acyl-carrier-protein] thioesterase	-|-	CDS|CDS	WP_000778965.1|WP_000559672.1	2	2
LIC-DRS-nonpolyA-R1	LIC	DRS	nonpolyA	DRS	NC_005823.1	LIC_RS14365|LIC_RS14370	peptide-methionine (R)-S-oxide reductase MsrB|alpha/beta hydrolase	+|+	CDS|CDS	WP_002070109.1|WP_000997772.1	2	3
LIC-DRS-nonpolyA-R1	LIC	DRS	nonpolyA	DRS	NC_005823.1	LIC_RS14375|LIC_RS14380|LIC_RS14385	23S rRNA (adenine(2030)-N(6))-methyltransferase RlmJ|hypothetical protein|hypothetical protein	-|-|-	CDS|CDS|CDS	WP_000698127.1|WP_000799361.1|WP_001146757.1	3	1
LIC-DRS-nonpolyA-R1	LIC	DRS	nonpolyA	DRS	NC_005823.1	LIC_RS14415|LIC_RS14420	hypothetical protein|hypothetical protein	-|-	CDS|CDS	WP_000498075.1|WP_002141450.1	2	2
LIC-DRS-nonpolyA-R1	LIC	DRS	nonpolyA	DRS	NC_005823.1	LIC_RS14415|LIC_RS14420|LIC_RS14425	hypothetical protein|hypothetical protein|hypothetical protein	-|-|-	CDS|CDS|CDS	WP_000498075.1|WP_002141450.1|WP_000361891.1	3	2
LIC-DRS-nonpolyA-R1	LIC	DRS	nonpolyA	DRS	NC_005823.1	LIC_RS14455|LIC_RS14460	hypothetical protein|hypothetical protein	+|-	CDS|CDS	WP_001163268.1|WP_000868567.1	2	1
LIC-DRS-nonpolyA-R1	LIC	DRS	nonpolyA	DRS	NC_005823.1	LIC_RS14470|LIC_RS14475	tetratricopeptide repeat protein|hypothetical protein	-|-	CDS|CDS	WP_001068364.1|WP_001118066.1	2	1
LIC-DRS-nonpolyA-R1	LIC	DRS	nonpolyA	DRS	NC_005823.1	LIC_RS14485|LIC_RS14490	polymer-forming cytoskeletal protein|hypothetical protein	-|-	CDS|CDS	WP_001229815.1|WP_001008019.1	2	2
LIC-DRS-nonpolyA-R1	LIC	DRS	nonpolyA	DRS	NC_005823.1	LIC_RS14555|LIC_RS14560	TM2 domain-containing protein|DUF2752 domain-containing protein	+|+	CDS|CDS	WP_000999362.1|WP_000911426.1	2	3
LIC-DRS-nonpolyA-R1	LIC	DRS	nonpolyA	DRS	NC_005823.1	LIC_RS14610|LIC_RS14615	50S ribosomal protein L17|DNA-directed RNA polymerase subunit alpha	-|-	CDS|CDS	WP_001042619.1|WP_000054108.1	2	22
LIC-DRS-nonpolyA-R1	LIC	DRS	nonpolyA	DRS	NC_005823.1	LIC_RS14610|LIC_RS14615|LIC_RS14620	50S ribosomal protein L17|DNA-directed RNA polymerase subunit alpha|30S ribosomal protein S4	-|-|-	CDS|CDS|CDS	WP_001042619.1|WP_000054108.1|WP_000135260.1	3	1
LIC-DRS-nonpolyA-R1	LIC	DRS	nonpolyA	DRS	NC_005823.1	LIC_RS14615|LIC_RS14620|LIC_RS14625	DNA-directed RNA polymerase subunit alpha|30S ribosomal protein S4|30S ribosomal protein S11	-|-|-	CDS|CDS|CDS	WP_000054108.1|WP_000135260.1|WP_000752686.1	3	1
LIC-DRS-nonpolyA-R1	LIC	DRS	nonpolyA	DRS	NC_005823.1	LIC_RS14620|LIC_RS14625	30S ribosomal protein S4|30S ribosomal protein S11	-|-	CDS|CDS	WP_000135260.1|WP_000752686.1	2	4
LIC-DRS-nonpolyA-R1	LIC	DRS	nonpolyA	DRS	NC_005823.1	LIC_RS14625|LIC_RS14630|LIC_RS14635	30S ribosomal protein S11|30S ribosomal protein S13|50S ribosomal protein L36	-|-|-	CDS|CDS|CDS	WP_000752686.1|WP_000090769.1|WP_000868428.1	3	1
LIC-DRS-nonpolyA-R1	LIC	DRS	nonpolyA	DRS	NC_005823.1	LIC_RS14635|LIC_RS14640	50S ribosomal protein L36|translation initiation factor IF-1	-|-	CDS|CDS	WP_000868428.1|WP_001040194.1	2	1
LIC-DRS-nonpolyA-R1	LIC	DRS	nonpolyA	DRS	NC_005823.1	LIC_RS14635|LIC_RS14640|LIC_RS14645	50S ribosomal protein L36|translation initiation factor IF-1|adenylate kinase	-|-|-	CDS|CDS|CDS	WP_000868428.1|WP_001040194.1|WP_000789400.1	3	1
LIC-DRS-nonpolyA-R1	LIC	DRS	nonpolyA	DRS	NC_005823.1	LIC_RS14640|LIC_RS14645	translation initiation factor IF-1|adenylate kinase	-|-	CDS|CDS	WP_001040194.1|WP_000789400.1	2	2
LIC-DRS-nonpolyA-R1	LIC	DRS	nonpolyA	DRS	NC_005823.1	LIC_RS14655|LIC_RS14660	50S ribosomal protein L15|50S ribosomal protein L30	-|-	CDS|CDS	WP_000712192.1|WP_000427711.1	2	15
LIC-DRS-nonpolyA-R1	LIC	DRS	nonpolyA	DRS	NC_005823.1	LIC_RS14655|LIC_RS14660|LIC_RS14665	50S ribosomal protein L15|50S ribosomal protein L30|30S ribosomal protein S5	-|-|-	CDS|CDS|CDS	WP_000712192.1|WP_000427711.1|WP_000331210.1	3	4
LIC-DRS-nonpolyA-R1	LIC	DRS	nonpolyA	DRS	NC_005823.1	LIC_RS14655|LIC_RS14660|LIC_RS14665|LIC_RS14670|LIC_RS14675|LIC_RS14680	50S ribosomal protein L15|50S ribosomal protein L30|30S ribosomal protein S5|50S ribosomal protein L18|50S ribosomal protein L6|30S ribosomal protein S8	-|-|-|-|-|-	CDS|CDS|CDS|CDS|CDS|CDS	WP_000712192.1|WP_000427711.1|WP_000331210.1|WP_000567189.1|WP_000086547.1|WP_000062824.1	6	1
LIC-DRS-nonpolyA-R1	LIC	DRS	nonpolyA	DRS	NC_005823.1	LIC_RS14655|LIC_RS14660|LIC_RS14665|LIC_RS14670|LIC_RS14675|LIC_RS14680|LIC_RS21515	50S ribosomal protein L15|50S ribosomal protein L30|30S ribosomal protein S5|50S ribosomal protein L18|50S ribosomal protein L6|30S ribosomal protein S8|type Z 30S ribosomal protein S14	-|-|-|-|-|-|-	CDS|CDS|CDS|CDS|CDS|CDS|CDS	WP_000712192.1|WP_000427711.1|WP_000331210.1|WP_000567189.1|WP_000086547.1|WP_000062824.1|WP_002153498.1	7	1
LIC-DRS-nonpolyA-R1	LIC	DRS	nonpolyA	DRS	NC_005823.1	LIC_RS14660|LIC_RS14665	50S ribosomal protein L30|30S ribosomal protein S5	-|-	CDS|CDS	WP_000427711.1|WP_000331210.1	2	2
LIC-DRS-nonpolyA-R1	LIC	DRS	nonpolyA	DRS	NC_005823.1	LIC_RS14660|LIC_RS14665|LIC_RS14670	50S ribosomal protein L30|30S ribosomal protein S5|50S ribosomal protein L18	-|-|-	CDS|CDS|CDS	WP_000427711.1|WP_000331210.1|WP_000567189.1	3	3
LIC-DRS-nonpolyA-R1	LIC	DRS	nonpolyA	DRS	NC_005823.1	LIC_RS14660|LIC_RS14665|LIC_RS14670|LIC_RS14675	50S ribosomal protein L30|30S ribosomal protein S5|50S ribosomal protein L18|50S ribosomal protein L6	-|-|-|-	CDS|CDS|CDS|CDS	WP_000427711.1|WP_000331210.1|WP_000567189.1|WP_000086547.1	4	1
LIC-DRS-nonpolyA-R1	LIC	DRS	nonpolyA	DRS	NC_005823.1	LIC_RS14665|LIC_RS14670	30S ribosomal protein S5|50S ribosomal protein L18	-|-	CDS|CDS	WP_000331210.1|WP_000567189.1	2	1
LIC-DRS-nonpolyA-R1	LIC	DRS	nonpolyA	DRS	NC_005823.1	LIC_RS14675|LIC_RS14680	50S ribosomal protein L6|30S ribosomal protein S8	-|-	CDS|CDS	WP_000086547.1|WP_000062824.1	2	1
LIC-DRS-nonpolyA-R1	LIC	DRS	nonpolyA	DRS	NC_005823.1	LIC_RS14675|LIC_RS14680|LIC_RS21515|LIC_RS14690	50S ribosomal protein L6|30S ribosomal protein S8|type Z 30S ribosomal protein S14|50S ribosomal protein L5	-|-|-|-	CDS|CDS|CDS|CDS	WP_000086547.1|WP_000062824.1|WP_002153498.1|WP_000741297.1	4	2
LIC-DRS-nonpolyA-R1	LIC	DRS	nonpolyA	DRS	NC_005823.1	LIC_RS14680|LIC_RS21515	30S ribosomal protein S8|type Z 30S ribosomal protein S14	-|-	CDS|CDS	WP_000062824.1|WP_002153498.1	2	1
LIC-DRS-nonpolyA-R1	LIC	DRS	nonpolyA	DRS	NC_005823.1	LIC_RS14680|LIC_RS21515|LIC_RS14690|LIC_RS14695	30S ribosomal protein S8|type Z 30S ribosomal protein S14|50S ribosomal protein L5|50S ribosomal protein L24	-|-|-|-	CDS|CDS|CDS|CDS	WP_000062824.1|WP_002153498.1|WP_000741297.1|WP_001096782.1	4	1
LIC-DRS-nonpolyA-R1	LIC	DRS	nonpolyA	DRS	NC_005823.1	LIC_RS14695|LIC_RS14700	50S ribosomal protein L24|50S ribosomal protein L14	-|-	CDS|CDS	WP_001096782.1|WP_000615917.1	2	1
LIC-DRS-nonpolyA-R1	LIC	DRS	nonpolyA	DRS	NC_005823.1	LIC_RS14710|LIC_RS14715	50S ribosomal protein L29|50S ribosomal protein L16	-|-	CDS|CDS	WP_000721426.1|WP_000950835.1	2	8
LIC-DRS-nonpolyA-R1	LIC	DRS	nonpolyA	DRS	NC_005823.1	LIC_RS14710|LIC_RS14715|LIC_RS14720	50S ribosomal protein L29|50S ribosomal protein L16|30S ribosomal protein S3	-|-|-	CDS|CDS|CDS	WP_000721426.1|WP_000950835.1|WP_000529953.1	3	1
LIC-DRS-nonpolyA-R1	LIC	DRS	nonpolyA	DRS	NC_005823.1	LIC_RS14725|LIC_RS14730	50S ribosomal protein L22|30S ribosomal protein S19	-|-	CDS|CDS	WP_000387530.1|WP_000124499.1	2	2
LIC-DRS-nonpolyA-R1	LIC	DRS	nonpolyA	DRS	NC_005823.1	LIC_RS14740|LIC_RS14745	50S ribosomal protein L23|50S ribosomal protein L4	-|-	CDS|CDS	WP_001053134.1|WP_000647275.1	2	5
LIC-DRS-nonpolyA-R1	LIC	DRS	nonpolyA	DRS	NC_005823.1	LIC_RS14740|LIC_RS14745|LIC_RS14750	50S ribosomal protein L23|50S ribosomal protein L4|50S ribosomal protein L3	-|-|-	CDS|CDS|CDS	WP_001053134.1|WP_000647275.1|WP_001051846.1	3	1
LIC-DRS-nonpolyA-R1	LIC	DRS	nonpolyA	DRS	NC_005823.1	LIC_RS14740|LIC_RS14745|LIC_RS14750|LIC_RS14755	50S ribosomal protein L23|50S ribosomal protein L4|50S ribosomal protein L3|30S ribosomal protein S10	-|-|-|-	CDS|CDS|CDS|CDS	WP_001053134.1|WP_000647275.1|WP_001051846.1|WP_000918607.1	4	2
LIC-DRS-nonpolyA-R1	LIC	DRS	nonpolyA	DRS	NC_005823.1	LIC_RS14750|LIC_RS14755	50S ribosomal protein L3|30S ribosomal protein S10	-|-	CDS|CDS	WP_001051846.1|WP_000918607.1	2	4
LIC-DRS-nonpolyA-R1	LIC	DRS	nonpolyA	DRS	NC_005823.1	LIC_RS14770|LIC_RS14775	hypothetical protein|thioredoxin family protein	-|-	CDS|CDS	WP_001110981.1|WP_000054457.1	2	1
LIC-DRS-nonpolyA-R1	LIC	DRS	nonpolyA	DRS	NC_005823.1	LIC_RS14840|LIC_RS14845|LIC_RS14850	hypothetical protein|hypothetical protein|integrase core domain-containing protein	-|+|+	CDS|CDS|CDS	WP_000569939.1|WP_000568657.1|	3	1
LIC-DRS-nonpolyA-R1	LIC	DRS	nonpolyA	DRS	NC_005823.1	LIC_RS14850|LIC_RS14855	integrase core domain-containing protein|Ig domain-containing protein	+|-	CDS|CDS	|WP_000927895.1	2	1
LIC-DRS-nonpolyA-R1	LIC	DRS	nonpolyA	DRS	NC_005823.1	LIC_RS14860|LIC_RS14865	hypothetical protein|hypothetical protein	-|-	CDS|CDS	WP_000474070.1|WP_000502132.1	2	4
LIC-DRS-nonpolyA-R1	LIC	DRS	nonpolyA	DRS	NC_005823.1	LIC_RS14995|LIC_RS15000	hypothetical protein|hypothetical protein	-|+	CDS|CDS	WP_000058776.1|WP_002074435.1	2	1
LIC-DRS-nonpolyA-R1	LIC	DRS	nonpolyA	DRS	NC_005823.1	LIC_RS15065|LIC_RS15070	hypothetical protein|hypothetical protein	+|-	CDS|CDS	WP_000737611.1|WP_000099410.1	2	3
LIC-DRS-nonpolyA-R1	LIC	DRS	nonpolyA	DRS	NC_005823.1	LIC_RS15085|LIC_RS15090	HNH endonuclease|class I mannose-6-phosphate isomerase	-|-	CDS|CDS	WP_000433083.1|WP_001174417.1	2	15
LIC-DRS-nonpolyA-R1	LIC	DRS	nonpolyA	DRS	NC_005823.1	LIC_RS15260|LIC_RS15265	lipoprotein LipL41|LipL41-expression chaperone Lep	+|+	CDS|CDS	WP_001228945.1|WP_000648447.1	2	15
LIC-DRS-nonpolyA-R1	LIC	DRS	nonpolyA	DRS	NC_005823.1	LIC_RS15275|LIC_RS15280	cell division protein FtsZ|cell division protein FtsA	-|-	CDS|CDS	WP_000617710.1|WP_001294723.1	2	2
LIC-DRS-nonpolyA-R1	LIC	DRS	nonpolyA	DRS	NC_005823.1	LIC_RS15355|LIC_RS15360|LIC_RS15365	DUF1561 family protein|DUF1563 domain-containing protein|DUF1561 domain-containing protein	-|-|-	CDS|CDS|CDS	WP_000533980.1|WP_001021442.1|WP_000533970.1	3	1
LIC-DRS-nonpolyA-R1	LIC	DRS	nonpolyA	DRS	NC_005823.1	LIC_RS15525|LIC_RS15530	hypothetical protein|hypothetical protein	-|-	CDS|CDS	WP_000651384.1|WP_000336263.1	2	3
LIC-DRS-nonpolyA-R1	LIC	DRS	nonpolyA	DRS	NC_005823.1	LIC_RS15605|LIC_RS15610	hypothetical protein|23S ribosomal RNA	+|-	CDS|rRNA	WP_000786978.1|	2	1
LIC-DRS-nonpolyA-R1	LIC	DRS	nonpolyA	DRS	NC_005823.1	LIC_RS15650|LIC_RS15655	N-acetyltransferase|hypothetical protein	+|+	CDS|CDS	WP_001068357.1|WP_000581246.1	2	1
LIC-DRS-nonpolyA-R1	LIC	DRS	nonpolyA	DRS	NC_005823.1	LIC_RS15730|LIC_RS15735	DoxX family protein|YfeK family protein	-|-	CDS|CDS	WP_001281604.1|WP_000619739.1	2	1
LIC-DRS-nonpolyA-R1	LIC	DRS	nonpolyA	DRS	NC_005823.1	LIC_RS15830|LIC_RS15835	DUF1566 domain-containing protein|hypothetical protein	-|-	CDS|CDS	WP_000002920.1|WP_000793394.1	2	1
LIC-DRS-nonpolyA-R1	LIC	DRS	nonpolyA	DRS	NC_005823.1	LIC_RS15870|LIC_RS15875	hypothetical protein|SPOR domain-containing protein	-|-	CDS|CDS	WP_000372769.1|WP_000659917.1	2	1
LIC-DRS-nonpolyA-R1	LIC	DRS	nonpolyA	DRS	NC_005823.1	LIC_RS15930|LIC_RS15935	tetratricopeptide repeat protein|tRNA-Pro	+|+	CDS|tRNA	WP_001280575.1|	2	1
LIC-DRS-nonpolyA-R1	LIC	DRS	nonpolyA	DRS	NC_005823.1	LIC_RS15930|LIC_RS15935|LIC_RS15940	tetratricopeptide repeat protein|tRNA-Pro|tRNA-Arg	+|+|+	CDS|tRNA|tRNA	WP_001280575.1||	3	1
LIC-DRS-nonpolyA-R1	LIC	DRS	nonpolyA	DRS	NC_005823.1	LIC_RS15935|LIC_RS15940	tRNA-Pro|tRNA-Arg	+|+	tRNA|tRNA	|	2	7
LIC-DRS-nonpolyA-R1	LIC	DRS	nonpolyA	DRS	NC_005823.1	LIC_RS15935|LIC_RS15940|LIC_RS15945	tRNA-Pro|tRNA-Arg|tRNA-His	+|+|+	tRNA|tRNA|tRNA	||	3	5
LIC-DRS-nonpolyA-R1	LIC	DRS	nonpolyA	DRS	NC_005823.1	LIC_RS15940|LIC_RS15945	tRNA-Arg|tRNA-His	+|+	tRNA|tRNA	|	2	2
LIC-DRS-nonpolyA-R1	LIC	DRS	nonpolyA	DRS	NC_005823.1	LIC_RS15965|LIC_RS15970	uracil-DNA glycosylase|STAS domain-containing protein	-|-	CDS|CDS	WP_001984957.1|WP_002068150.1	2	2
LIC-DRS-nonpolyA-R1	LIC	DRS	nonpolyA	DRS	NC_005823.1	LIC_RS16065|LIC_RS16070	hypothetical protein|hypothetical protein	+|+	CDS|CDS	WP_000771343.1|WP_000475809.1	2	1
LIC-DRS-nonpolyA-R1	LIC	DRS	nonpolyA	DRS	NC_005823.1	LIC_RS16075|LIC_RS16080	tRNA-Val|DUF1569 domain-containing protein	-|-	tRNA|CDS	|WP_001170928.1	2	7
LIC-DRS-nonpolyA-R1	LIC	DRS	nonpolyA	DRS	NC_005823.1	LIC_RS16400|LIC_RS16405	cysteine-rich CWC family protein|GNAT family N-acetyltransferase	-|-	CDS|CDS	WP_001288215.1|WP_001021825.1	2	1
LIC-DRS-nonpolyA-R1	LIC	DRS	nonpolyA	DRS	NC_005823.1	LIC_RS16555|LIC_RS16560	hypothetical protein|gamma carbonic anhydrase family protein	-|-	CDS|CDS	WP_000696044.1|WP_001020828.1	2	1
LIC-DRS-nonpolyA-R1	LIC	DRS	nonpolyA	DRS	NC_005823.1	LIC_RS16630|LIC_RS16635	DUF2889 domain-containing protein|tRNA-Thr	+|+	CDS|tRNA	WP_000040881.1|	2	5
LIC-DRS-nonpolyA-R1	LIC	DRS	nonpolyA	DRS	NC_005823.1	LIC_RS16740|LIC_RS16745	hypothetical protein|hypothetical protein	-|-	CDS|CDS	WP_000801153.1|WP_000250245.1	2	3
LIC-DRS-nonpolyA-R1	LIC	DRS	nonpolyA	DRS	NC_005823.1	LIC_RS16750|LIC_RS16755	LEA type 2 family protein|zinc-binding dehydrogenase	-|-	CDS|CDS	WP_000798179.1|WP_001053085.1	2	2
LIC-DRS-nonpolyA-R1	LIC	DRS	nonpolyA	DRS	NC_005823.1	LIC_RS16850|LIC_RS16855	hypothetical protein|suppressor of fused domain protein	-|-	CDS|CDS	WP_000576459.1|WP_000200272.1	2	2
LIC-DRS-nonpolyA-R1	LIC	DRS	nonpolyA	DRS	NC_005823.1	LIC_RS16850|LIC_RS16855|LIC_RS16860	hypothetical protein|suppressor of fused domain protein|hypothetical protein	-|-|-	CDS|CDS|CDS	WP_000576459.1|WP_000200272.1|WP_000277167.1	3	1
LIC-DRS-nonpolyA-R1	LIC	DRS	nonpolyA	DRS	NC_005823.1	LIC_RS16855|LIC_RS16860	suppressor of fused domain protein|hypothetical protein	-|-	CDS|CDS	WP_000200272.1|WP_000277167.1	2	4
LIC-DRS-nonpolyA-R1	LIC	DRS	nonpolyA	DRS	NC_005823.1	LIC_RS16865|LIC_RS16870	hypothetical protein|hypothetical protein	-|-	CDS|CDS	WP_000250249.1|WP_000625513.1	2	1
LIC-DRS-nonpolyA-R1	LIC	DRS	nonpolyA	DRS	NC_005823.1	LIC_RS16900|LIC_RS16905	hypothetical protein|RNA polymerase sigma factor	-|-	CDS|CDS	WP_000445427.1|WP_000435437.1	2	11
LIC-DRS-nonpolyA-R1	LIC	DRS	nonpolyA	DRS	NC_005823.1	LIC_RS16900|LIC_RS16905|LIC_RS16910	hypothetical protein|RNA polymerase sigma factor|hypothetical protein	-|-|-	CDS|CDS|CDS	WP_000445427.1|WP_000435437.1|WP_001050790.1	3	8
LIC-DRS-nonpolyA-R1	LIC	DRS	nonpolyA	DRS	NC_005823.1	LIC_RS16980|LIC_RS16985	acetyl-CoA acetyltransferase|hypothetical protein	+|+	CDS|CDS	WP_001280808.1|WP_000054119.1	2	1
LIC-DRS-nonpolyA-R1	LIC	DRS	nonpolyA	DRS	NC_005823.1	LIC_RS17035|LIC_RS17040	acyl-CoA thioesterase|phenylalanine--tRNA ligase subunit alpha	-|-	CDS|CDS	WP_000626110.1|WP_001053743.1	2	1
LIC-DRS-nonpolyA-R1	LIC	DRS	nonpolyA	DRS	NC_005823.1	LIC_RS17035|LIC_RS17040|LIC_RS17045|LIC_RS17050	acyl-CoA thioesterase|phenylalanine--tRNA ligase subunit alpha|Mur ligase domain-containing protein|hypothetical protein	-|-|-|-	CDS|CDS|CDS|CDS	WP_000626110.1|WP_001053743.1|WP_000708411.1|WP_000559687.1	4	1
LIC-DRS-nonpolyA-R1	LIC	DRS	nonpolyA	DRS	NC_005823.1	LIC_RS17135|LIC_RS17140	response regulator|PAS domain S-box protein	-|-	CDS|CDS	WP_001012319.1|WP_001288616.1	2	1
LIC-DRS-nonpolyA-R1	LIC	DRS	nonpolyA	DRS	NC_005823.1	LIC_RS17175|LIC_RS17180	hypothetical protein|endoflagellar motor protein	-|-	CDS|CDS	WP_000773476.1|WP_000088841.1	2	1
LIC-DRS-nonpolyA-R1	LIC	DRS	nonpolyA	DRS	NC_005823.1	LIC_RS17305|LIC_RS17310	hypothetical protein|CPBP family intramembrane metalloprotease	-|-	CDS|CDS	WP_001083103.1|WP_000961610.1	2	1
LIC-DRS-nonpolyA-R1	LIC	DRS	nonpolyA	DRS	NC_005823.1	LIC_RS17380|LIC_RS17380	IS3 family transposase|IS3 family transposase	-|-	CDS|CDS	WP_100207460.1|WP_100207460.1	2	14
LIC-DRS-nonpolyA-R1	LIC	DRS	nonpolyA	DRS	NC_005823.1	LIC_RS17525|LIC_RS17530	SRPBCC family protein|metalloregulator ArsR/SmtB family transcription factor	-|-	CDS|CDS	WP_000620895.1|WP_000965471.1	2	7
LIC-DRS-nonpolyA-R1	LIC	DRS	nonpolyA	DRS	NC_005823.1	LIC_RS17670|LIC_RS17675	hypothetical protein|hypothetical protein	+|+	CDS|CDS	WP_000914951.1|WP_001972941.1	2	1
LIC-DRS-nonpolyA-R1	LIC	DRS	nonpolyA	DRS	NC_005823.1	LIC_RS17705|LIC_RS17710	MarR family transcriptional regulator|glutathione peroxidase	-|-	CDS|CDS	WP_000520538.1|WP_001983897.1	2	1
LIC-DRS-nonpolyA-R1	LIC	DRS	nonpolyA	DRS	NC_005823.1	LIC_RS17735|LIC_RS17740	carbon storage regulator CsrA|flagellar assembly protein FliW	-|-	CDS|CDS	WP_000960595.1|WP_000510649.1	2	3
LIC-DRS-nonpolyA-R1	LIC	DRS	nonpolyA	DRS	NC_005823.1	LIC_RS17790|LIC_RS17795	hypothetical protein|TRL-like family protein	-|+	CDS|CDS	WP_001192756.1|WP_000008717.1	2	1
LIC-DRS-nonpolyA-R1	LIC	DRS	nonpolyA	DRS	NC_005823.1	LIC_RS17825|LIC_RS17830	DUF1554 domain-containing protein|hypothetical protein	+|-	CDS|CDS	WP_000282726.1|WP_000287294.1	2	1
LIC-DRS-nonpolyA-R1	LIC	DRS	nonpolyA	DRS	NC_005823.1	LIC_RS17865|LIC_RS17870	YbaB/EbfC family nucleoid-associated protein|recombination mediator RecR	+|+	CDS|CDS	WP_000459763.1|WP_002071576.1	2	1
LIC-DRS-nonpolyA-R1	LIC	DRS	nonpolyA	DRS	NC_005823.1	LIC_RS17900|LIC_RS17905	M23 family metallopeptidase|polymer-forming cytoskeletal protein	+|+	CDS|CDS	WP_000351651.1|WP_000246073.1	2	1
LIC-DRS-nonpolyA-R1	LIC	DRS	nonpolyA	DRS	NC_005823.1	LIC_RS17915|LIC_RS17915	IS3 family transposase|IS3 family transposase	-|-	CDS|CDS	WP_100221204.1|WP_100221204.1	2	286
LIC-DRS-nonpolyA-R1	LIC	DRS	nonpolyA	DRS	NC_005823.1	LIC_RS17950|LIC_RS17950	IS3 family transposase|IS3 family transposase	-|-	CDS|CDS	WP_105291359.1|WP_105291359.1	2	259
LIC-DRS-nonpolyA-R1	LIC	DRS	nonpolyA	DRS	NC_005823.1	LIC_RS19960|LIC_RS01130	hypothetical protein|hypothetical protein	-|-	CDS|CDS	WP_000691571.1|WP_001049438.1	2	1
LIC-DRS-nonpolyA-R1	LIC	DRS	nonpolyA	DRS	NC_005823.1	LIC_RS20030|LIC_RS01895	O-methyltransferase|O-methyltransferase	+|+	CDS|CDS	WP_002084289.1|WP_080011856.1	2	13
LIC-DRS-nonpolyA-R1	LIC	DRS	nonpolyA	DRS	NC_005823.1	LIC_RS20880|LIC_RS08815	hypothetical protein|peptidoglycan recognition protein family protein	+|-	CDS|CDS	WP_011172222.1|WP_000627663.1	2	1
LIC-DRS-nonpolyA-R1	LIC	DRS	nonpolyA	DRS	NC_005823.1	LIC_RS21515|LIC_RS14690	type Z 30S ribosomal protein S14|50S ribosomal protein L5	-|-	CDS|CDS	WP_002153498.1|WP_000741297.1	2	13
LIC-DRS-nonpolyA-R1	LIC	DRS	nonpolyA	DRS	NC_005823.1	LIC_RS21515|LIC_RS14690|LIC_RS14695	type Z 30S ribosomal protein S14|50S ribosomal protein L5|50S ribosomal protein L24	-|-|-	CDS|CDS|CDS	WP_002153498.1|WP_000741297.1|WP_001096782.1	3	3
LIC-DRS-nonpolyA-R1	LIC	DRS	nonpolyA	DRS	NC_005823.1	LIC_RS21515|LIC_RS14690|LIC_RS14695|LIC_RS14700|LIC_RS14705	type Z 30S ribosomal protein S14|50S ribosomal protein L5|50S ribosomal protein L24|50S ribosomal protein L14|30S ribosomal protein S17	-|-|-|-|-	CDS|CDS|CDS|CDS|CDS	WP_002153498.1|WP_000741297.1|WP_001096782.1|WP_000615917.1|WP_000123883.1	5	2
LIC-DRS-nonpolyA-R1	LIC	DRS	nonpolyA	DRS	NC_005823.1	LIC_RS22345|LIC_RS01950	transposase|hypothetical protein	+|+	CDS|CDS	|WP_000811119.1	2	1
LIC-DRS-nonpolyA-R1	LIC	DRS	nonpolyA	DRS	NC_005823.1	LIC_RS23110|LIC_RS23285	hypothetical protein|hypothetical protein	+|-	CDS|CDS	WP_162467463.1|WP_000856890.1	2	3
LIC-DRS-nonpolyA-R1	LIC	DRS	nonpolyA	DRS	NC_005823.1	LIC_RS23110|LIC_RS23285|LIC_RS03855|LIC_RS03860	hypothetical protein|hypothetical protein|tRNA-Thr|tRNA-Trp	+|-|+|+	CDS|CDS|tRNA|tRNA	WP_162467463.1|WP_000856890.1||	4	1
LIC-DRS-nonpolyA-R1	LIC	DRS	nonpolyA	DRS	NC_005823.1	LIC_RS23215|LIC_RS00400	hypothetical protein|hypothetical protein	+|+	CDS|CDS	WP_000411020.1|WP_000406163.1	2	1
LIC-DRS-nonpolyA-R1	LIC	DRS	nonpolyA	DRS	NC_005823.1	LIC_RS23220|LIC_RS00840	hypothetical protein|hypothetical protein	-|-	CDS|CDS	WP_000688101.1|WP_001015698.1	2	10
LIC-DRS-nonpolyA-R1	LIC	DRS	nonpolyA	DRS	NC_005823.1	LIC_RS23220|LIC_RS00840|LIC_RS00845	hypothetical protein|hypothetical protein|hypothetical protein	-|-|-	CDS|CDS|CDS	WP_000688101.1|WP_001015698.1|WP_000953282.1	3	8
LIC-DRS-nonpolyA-R1	LIC	DRS	nonpolyA	DRS	NC_005823.1	LIC_RS23220|LIC_RS00840|LIC_RS00845|LIC_RS00850	hypothetical protein|hypothetical protein|hypothetical protein|host-nuclease inhibitor Gam family protein	-|-|-|-	CDS|CDS|CDS|CDS	WP_000688101.1|WP_001015698.1|WP_000953282.1|	4	2
LIC-DRS-nonpolyA-R1	LIC	DRS	nonpolyA	DRS	NC_005823.1	LIC_RS23220|LIC_RS00840|LIC_RS00845|LIC_RS00850|LIC_RS23225	hypothetical protein|hypothetical protein|hypothetical protein|host-nuclease inhibitor Gam family protein|hypothetical protein	-|-|-|-|-	CDS|CDS|CDS|CDS|CDS	WP_000688101.1|WP_001015698.1|WP_000953282.1||WP_001974253.1	5	6
LIC-DRS-nonpolyA-R1	LIC	DRS	nonpolyA	DRS	NC_005823.1	LIC_RS23220|LIC_RS00840|LIC_RS00845|LIC_RS00850|LIC_RS23225|LIC_RS00855	hypothetical protein|hypothetical protein|hypothetical protein|host-nuclease inhibitor Gam family protein|hypothetical protein|hypothetical protein	-|-|-|-|-|-	CDS|CDS|CDS|CDS|CDS|CDS	WP_000688101.1|WP_001015698.1|WP_000953282.1||WP_001974253.1|WP_000566133.1	6	1
LIC-DRS-nonpolyA-R1	LIC	DRS	nonpolyA	DRS	NC_005823.1	LIC_RS23220|LIC_RS00840|LIC_RS00845|LIC_RS00850|LIC_RS23225|LIC_RS00855|LIC_RS00860	hypothetical protein|hypothetical protein|hypothetical protein|host-nuclease inhibitor Gam family protein|hypothetical protein|hypothetical protein|hypothetical protein	-|-|-|-|-|-|-	CDS|CDS|CDS|CDS|CDS|CDS|CDS	WP_000688101.1|WP_001015698.1|WP_000953282.1||WP_001974253.1|WP_000566133.1|WP_000217778.1	7	2
LIC-DRS-nonpolyA-R1	LIC	DRS	nonpolyA	DRS	NC_005823.1	LIC_RS23220|LIC_RS00840|LIC_RS00845|LIC_RS00850|LIC_RS23225|LIC_RS00855|LIC_RS00860|LIC_RS00865	hypothetical protein|hypothetical protein|hypothetical protein|host-nuclease inhibitor Gam family protein|hypothetical protein|hypothetical protein|hypothetical protein|hypothetical protein	-|-|-|-|-|-|-|-	CDS|CDS|CDS|CDS|CDS|CDS|CDS|CDS	WP_000688101.1|WP_001015698.1|WP_000953282.1||WP_001974253.1|WP_000566133.1|WP_000217778.1|WP_000808414.1	8	2
LIC-DRS-nonpolyA-R1	LIC	DRS	nonpolyA	DRS	NC_005823.1	LIC_RS23240|LIC_RS01085	hypothetical protein|SCO family protein	+|+	CDS|CDS	WP_001978622.1|WP_000885550.1	2	2
LIC-DRS-nonpolyA-R1	LIC	DRS	nonpolyA	DRS	NC_005823.1	LIC_RS23320|LIC_RS06510	hypothetical protein|DUF1858 domain-containing protein	+|-	CDS|CDS	WP_000809723.1|WP_000141324.1	2	9
LIC-DRS-nonpolyA-R1	LIC	DRS	nonpolyA	DRS	NC_005823.1	LIC_RS23370|LIC_RS15165	hypothetical protein|hypothetical protein	-|-	CDS|CDS	WP_000752813.1|WP_001052862.1	2	2
LIC-DRS-nonpolyA-R1	LIC	DRS	nonpolyA	DRS	NC_005823.1	LIC_RS23385|LIC_RS16800	hypothetical protein|hypothetical protein	+|+	CDS|CDS	WP_000691535.1|WP_001067616.1	2	13
LIC-DRS-nonpolyA-R1	LIC	DRS	nonpolyA	DRS	NC_005823.1	LIC_RS23385|LIC_RS16800|LIC_RS16805	hypothetical protein|hypothetical protein|RNA polymerase sigma factor	+|+|+	CDS|CDS|CDS	WP_000691535.1|WP_001067616.1|WP_001209037.1	3	5
LIC-DRS-nonpolyA-R1	LIC	DRS	nonpolyA	DRS	NC_005823.1	LIC_RS23390|LIC_RS23395	flavin reductase|hypothetical protein	-|-	CDS|CDS	|WP_016689591.1	2	3
LIC-DRS-nonpolyA-R1	LIC	DRS	nonpolyA	DRS	NC_005824.1	LIC_RS18105|LIC_RS18110	SDR family oxidoreductase|low molecular weight phosphotyrosine protein phosphatase	+|+	CDS|CDS	WP_000800040.1|WP_000229001.1	2	3
LIC-DRS-nonpolyA-R1	LIC	DRS	nonpolyA	DRS	NC_005824.1	LIC_RS18235|LIC_RS18240	ATP-binding protein|hypothetical protein	+|+	CDS|CDS	WP_000076448.1|WP_000012417.1	2	2
LIC-DRS-nonpolyA-R1	LIC	DRS	nonpolyA	DRS	NC_005824.1	LIC_RS18285|LIC_RS18290	hypothetical protein|class I SAM-dependent methyltransferase	+|+	CDS|CDS	WP_001159625.1|WP_000668264.1	2	1
LIC-DRS-nonpolyA-R1	LIC	DRS	nonpolyA	DRS	NC_005824.1	LIC_RS18315|LIC_RS18320	acyl carrier protein|ribonuclease III	+|+	CDS|CDS	WP_000753030.1|WP_000008630.1	2	3
LIC-DRS-nonpolyA-R1	LIC	DRS	nonpolyA	DRS	NC_005824.1	LIC_RS18355|LIC_RS18360	hypothetical protein|DoxX family protein	-|-	CDS|CDS	WP_000503525.1|WP_000472569.1	2	2
LIC-DRS-nonpolyA-R1	LIC	DRS	nonpolyA	DRS	NC_005824.1	LIC_RS18470|LIC_RS18475	hypothetical protein|hypothetical protein	+|+	CDS|CDS	WP_000626856.1|WP_001029784.1	2	2
LIC-DRS-nonpolyA-R1	LIC	DRS	nonpolyA	DRS	NC_005824.1	LIC_RS18490|LIC_RS18495|LIC_RS18500	shikimate kinase|HDOD domain-containing protein|chemotaxis protein CheD	-|-|-	CDS|CDS|CDS	WP_000739193.1|WP_000659900.1|WP_000956231.1	3	1
LIC-DRS-nonpolyA-R1	LIC	DRS	nonpolyA	DRS	NC_005824.1	LIC_RS18560|LIC_RS18565	FecR family protein|methyl-accepting chemotaxis protein	-|-	CDS|CDS	WP_000581670.1|WP_001240474.1	2	2
LIC-DRS-nonpolyA-R1	LIC	DRS	nonpolyA	DRS	NC_005824.1	LIC_RS18570|LIC_RS18575	FecR domain-containing protein|sigma-70 family RNA polymerase sigma factor	-|-	CDS|CDS	WP_000392377.1|WP_001971886.1	2	2
LIC-DRS-nonpolyA-R1	LIC	DRS	nonpolyA	DRS	NC_005824.1	LIC_RS18710|LIC_RS18715	protease HtpX|adenine phosphoribosyltransferase	+|+	CDS|CDS	WP_000264281.1|WP_000029425.1	2	1
LIC-DRS-nonpolyA-R1	LIC	DRS	nonpolyA	DRS	NC_005824.1	LIC_RS18715|LIC_RS18720	adenine phosphoribosyltransferase|trypsin-like peptidase domain-containing protein	+|+	CDS|CDS	WP_000029425.1|WP_000125234.1	2	1
LIC-DRS-nonpolyA-R1	LIC	DRS	nonpolyA	DRS	NC_005824.1	LIC_RS18860|LIC_RS18865	biopolymer transporter ExbD|MotA/TolQ/ExbB proton channel family protein	-|-	CDS|CDS	WP_000739913.1|WP_000453428.1	2	1
LIC-DRS-nonpolyA-R1	LIC	DRS	nonpolyA	DRS	NC_005824.1	LIC_RS18890|LIC_RS18895	TraR/DksA family transcriptional regulator|50S ribosomal protein L33	-|-	CDS|CDS	WP_000125527.1|WP_001206796.1	2	55
LIC-DRS-nonpolyA-R1	LIC	DRS	nonpolyA	DRS	NC_005824.1	LIC_RS18940|LIC_RS18945	FecR domain-containing protein|hypothetical protein	-|-	CDS|CDS	WP_000723989.1|WP_001068355.1	2	5
LIC-DRS-nonpolyA-R1	LIC	DRS	nonpolyA	DRS	NC_005824.1	LIC_RS18995|LIC_RS19000	hypothetical protein|C39 family peptidase	+|+	CDS|CDS	WP_001049247.1|WP_001221434.1	2	2
LIC-DRS-nonpolyA-R1	LIC	DRS	nonpolyA	DRS	NC_005824.1	LIC_RS19035|LIC_RS19040	aminotransferase class V-fold PLP-dependent enzyme|ferritin family protein	-|-	CDS|CDS	WP_001190664.1|WP_001022430.1	2	2
LIC-DRS-nonpolyA-R1	LIC	DRS	nonpolyA	DRS	NC_005824.1	LIC_RS19100|LIC_RS19105	MotA/TolQ/ExbB proton channel family protein|biopolymer transporter ExbD	+|+	CDS|CDS	WP_000177702.1|WP_000919048.1	2	1
LIC-DRS-nonpolyA-R1	LIC	DRS	nonpolyA	DRS	NC_005824.1	LIC_RS19185|LIC_RS19190	hypothetical protein|hypothetical protein	+|+	CDS|CDS	WP_000266284.1|WP_001031000.1	2	8
LIC-DRS-nonpolyA-R1	LIC	DRS	nonpolyA	DRS	NC_005824.1	LIC_RS19330|LIC_RS19335	hypothetical protein|hypothetical protein	-|-	CDS|CDS	WP_000364367.1|WP_001104042.1	2	7
LIC-DRS-nonpolyA-R1	LIC	DRS	nonpolyA	DRS	NC_005824.1	LIC_RS19340|LIC_RS19345	DUF883 family protein|hypothetical protein	+|+	CDS|CDS	WP_000157329.1|WP_001085583.1	2	2
LIC-DRS-nonpolyA-R1	LIC	DRS	nonpolyA	DRS	NC_005824.1	LIC_RS19340|LIC_RS19345|LIC_RS19350	DUF883 family protein|hypothetical protein|hypothetical protein	+|+|+	CDS|CDS|CDS	WP_000157329.1|WP_001085583.1|WP_000657755.1	3	3
LIC-DRS-nonpolyA-R1	LIC	DRS	nonpolyA	DRS	NC_005824.1	LIC_RS19340|LIC_RS19345|LIC_RS19350|LIC_RS19355	DUF883 family protein|hypothetical protein|hypothetical protein|cytochrome oxidase	+|+|+|+	CDS|CDS|CDS|CDS	WP_000157329.1|WP_001085583.1|WP_000657755.1|WP_000966580.1	4	1
LIC-DRS-nonpolyA-R1	LIC	DRS	nonpolyA	DRS	NC_005824.1	LIC_RS19405|LIC_RS19410	hypothetical protein|hypothetical protein	-|-	CDS|CDS	WP_000852544.1|WP_000157338.1	2	1
LIC-DRS-nonpolyA-R1	LIC	DRS	nonpolyA	DRS	NC_005824.1	LIC_RS22875|LIC_RS19215	IS982 family transposase|orotidine-5'-phosphate decarboxylase	-|-	CDS|CDS	|WP_002080039.1	2	1
LIC-DRS-nonpolyA-R2	LIC	DRS	nonpolyA	DRS	NC_005823.1	|LIC_RS22880	|hypothetical protein	-|-	regulatory|CDS	|WP_000942239.1	2	1
LIC-DRS-nonpolyA-R2	LIC	DRS	nonpolyA	DRS	NC_005823.1	LIC_RS00140|LIC_RS00145	urate hydroxylase PuuD|cytochrome c	+|+	CDS|CDS	WP_000348685.1|WP_000703334.1	2	1
LIC-DRS-nonpolyA-R2	LIC	DRS	nonpolyA	DRS	NC_005823.1	LIC_RS00330|LIC_RS00335	DUF2147 domain-containing protein|dCTP deaminase	-|-	CDS|CDS	WP_001043223.1|WP_000604072.1	2	5
LIC-DRS-nonpolyA-R2	LIC	DRS	nonpolyA	DRS	NC_005823.1	LIC_RS00330|LIC_RS00335|LIC_RS00340	DUF2147 domain-containing protein|dCTP deaminase|enoyl-CoA hydratase/isomerase family protein	-|-|-	CDS|CDS|CDS	WP_001043223.1|WP_000604072.1|WP_001001943.1	3	1
LIC-DRS-nonpolyA-R2	LIC	DRS	nonpolyA	DRS	NC_005823.1	LIC_RS00420|LIC_RS00425	tRNA-Arg|hypothetical protein	-|-	tRNA|CDS	|WP_001009658.1	2	1
LIC-DRS-nonpolyA-R2	LIC	DRS	nonpolyA	DRS	NC_005823.1	LIC_RS00435|LIC_RS00440	tRNA-Ser|tRNA-Ser	-|-	tRNA|tRNA	|	2	13
LIC-DRS-nonpolyA-R2	LIC	DRS	nonpolyA	DRS	NC_005823.1	LIC_RS00750|LIC_RS00750	IS3-like element IS1500A family transposase|IS3-like element IS1500A family transposase	-|-	CDS|CDS	WP_105291360.1|WP_105291360.1	2	43
LIC-DRS-nonpolyA-R2	LIC	DRS	nonpolyA	DRS	NC_005823.1	LIC_RS00785|LIC_RS19935	50S ribosomal protein L34|ribonuclease P protein component	+|+	CDS|CDS	WP_000828326.1|WP_080010611.1	2	4
LIC-DRS-nonpolyA-R2	LIC	DRS	nonpolyA	DRS	NC_005823.1	LIC_RS00785|LIC_RS19935|LIC_RS00800	50S ribosomal protein L34|ribonuclease P protein component|membrane protein insertion efficiency factor YidD	+|+|+	CDS|CDS|CDS	WP_000828326.1|WP_080010611.1|WP_001079197.1	3	12
LIC-DRS-nonpolyA-R2	LIC	DRS	nonpolyA	DRS	NC_005823.1	LIC_RS00845|LIC_RS00850|LIC_RS23225|LIC_RS00855|LIC_RS00860|LIC_RS00865	hypothetical protein|host-nuclease inhibitor Gam family protein|hypothetical protein|hypothetical protein|hypothetical protein|hypothetical protein	-|-|-|-|-|-	CDS|CDS|CDS|CDS|CDS|CDS	WP_000953282.1||WP_001974253.1|WP_000566133.1|WP_000217778.1|WP_000808414.1	6	1
LIC-DRS-nonpolyA-R2	LIC	DRS	nonpolyA	DRS	NC_005823.1	LIC_RS00850|LIC_RS23225	host-nuclease inhibitor Gam family protein|hypothetical protein	-|-	CDS|CDS	|WP_001974253.1	2	2
LIC-DRS-nonpolyA-R2	LIC	DRS	nonpolyA	DRS	NC_005823.1	LIC_RS00850|LIC_RS23225|LIC_RS00855|LIC_RS00860	host-nuclease inhibitor Gam family protein|hypothetical protein|hypothetical protein|hypothetical protein	-|-|-|-	CDS|CDS|CDS|CDS	|WP_001974253.1|WP_000566133.1|WP_000217778.1	4	2
LIC-DRS-nonpolyA-R2	LIC	DRS	nonpolyA	DRS	NC_005823.1	LIC_RS00850|LIC_RS23225|LIC_RS00855|LIC_RS00860|LIC_RS00865|LIC_RS00870	host-nuclease inhibitor Gam family protein|hypothetical protein|hypothetical protein|hypothetical protein|hypothetical protein|hypothetical protein	-|-|-|-|-|-	CDS|CDS|CDS|CDS|CDS|CDS	|WP_001974253.1|WP_000566133.1|WP_000217778.1|WP_000808414.1|	6	1
LIC-DRS-nonpolyA-R2	LIC	DRS	nonpolyA	DRS	NC_005823.1	LIC_RS00855|LIC_RS00860|LIC_RS00865|LIC_RS00870	hypothetical protein|hypothetical protein|hypothetical protein|hypothetical protein	-|-|-|-	CDS|CDS|CDS|CDS	WP_000566133.1|WP_000217778.1|WP_000808414.1|	4	2
LIC-DRS-nonpolyA-R2	LIC	DRS	nonpolyA	DRS	NC_005823.1	LIC_RS00875|LIC_RS23230	helix-turn-helix transcriptional regulator|hypothetical protein	+|-	CDS|CDS	WP_000278251.1|WP_000449989.1	2	3
LIC-DRS-nonpolyA-R2	LIC	DRS	nonpolyA	DRS	NC_005823.1	LIC_RS00890|LIC_RS00895	hypothetical protein|hypothetical protein	+|+	CDS|CDS	WP_000445979.1|WP_000670472.1	2	7
LIC-DRS-nonpolyA-R2	LIC	DRS	nonpolyA	DRS	NC_005823.1	LIC_RS00905|LIC_RS00910	hypothetical protein|hypothetical protein	+|+	CDS|CDS	WP_001222829.1|WP_000869404.1	2	4
LIC-DRS-nonpolyA-R2	LIC	DRS	nonpolyA	DRS	NC_005823.1	LIC_RS00905|LIC_RS00910|LIC_RS00915|LIC_RS00920|LIC_RS00925|LIC_RS23235	hypothetical protein|hypothetical protein|DUF2586 family protein|hypothetical protein|hypothetical protein|hypothetical protein	+|+|+|+|+|+	CDS|CDS|CDS|CDS|CDS|CDS	WP_001222829.1|WP_000869404.1|WP_000103483.1|WP_001162965.1|WP_001068672.1|WP_000291181.1	6	1
LIC-DRS-nonpolyA-R2	LIC	DRS	nonpolyA	DRS	NC_005823.1	LIC_RS00920|LIC_RS00925	hypothetical protein|hypothetical protein	+|+	CDS|CDS	WP_001162965.1|WP_001068672.1	2	1
LIC-DRS-nonpolyA-R2	LIC	DRS	nonpolyA	DRS	NC_005823.1	LIC_RS00925|LIC_RS23235	hypothetical protein|hypothetical protein	+|+	CDS|CDS	WP_001068672.1|WP_000291181.1	2	25
LIC-DRS-nonpolyA-R2	LIC	DRS	nonpolyA	DRS	NC_005823.1	LIC_RS00965|LIC_RS00970	baseplate J/gp47 family protein|hypothetical protein	+|+	CDS|CDS	WP_001052514.1|WP_001280696.1	2	1
LIC-DRS-nonpolyA-R2	LIC	DRS	nonpolyA	DRS	NC_005823.1	LIC_RS00975|LIC_RS00980	hypothetical protein|hypothetical protein	+|+	CDS|CDS	WP_000412038.1|WP_000359684.1	2	1
LIC-DRS-nonpolyA-R2	LIC	DRS	nonpolyA	DRS	NC_005823.1	LIC_RS01115|LIC_RS01120	transcriptional regulator|TRAM domain-containing protein	+|+	CDS|CDS	WP_000729197.1|WP_000581182.1	2	11
LIC-DRS-nonpolyA-R2	LIC	DRS	nonpolyA	DRS	NC_005823.1	LIC_RS01370|LIC_RS01375	tRNA-Arg|Crp/Fnr family transcriptional regulator	-|-	tRNA|CDS	|WP_000367409.1	2	1
LIC-DRS-nonpolyA-R2	LIC	DRS	nonpolyA	DRS	NC_005823.1	LIC_RS01370|LIC_RS01375|LIC_RS01380	tRNA-Arg|Crp/Fnr family transcriptional regulator|cyclic nucleotide-binding domain-containing protein	-|-|-	tRNA|CDS|CDS	|WP_000367409.1|WP_000918546.1	3	1
LIC-DRS-nonpolyA-R2	LIC	DRS	nonpolyA	DRS	NC_005823.1	LIC_RS01475|LIC_RS23245	hypothetical protein|hypothetical protein	+|+	CDS|CDS	WP_000935831.1|WP_001072334.1	2	2
LIC-DRS-nonpolyA-R2	LIC	DRS	nonpolyA	DRS	NC_005823.1	LIC_RS01495|LIC_RS01500	NAD(P) transhydrogenase subunit alpha|NAD(P)(+) transhydrogenase (Re/Si-specific) subunit beta	+|+	CDS|CDS	WP_000434762.1|WP_000127254.1	2	1
LIC-DRS-nonpolyA-R2	LIC	DRS	nonpolyA	DRS	NC_005823.1	LIC_RS01540|LIC_RS01545	hypothetical protein|flagellar hook-basal body complex protein FliE	+|-	CDS|CDS	WP_000522883.1|WP_000405186.1	2	1
LIC-DRS-nonpolyA-R2	LIC	DRS	nonpolyA	DRS	NC_005823.1	LIC_RS01545|LIC_RS01550	flagellar hook-basal body complex protein FliE|flagellar basal body rod protein FlgC	-|-	CDS|CDS	WP_000405186.1|WP_000522494.1	2	1
LIC-DRS-nonpolyA-R2	LIC	DRS	nonpolyA	DRS	NC_005823.1	LIC_RS01810|LIC_RS01815	tRNA-Pro|phosphohistidine phosphatase SixA	-|-	tRNA|CDS	|WP_000691324.1	2	2
LIC-DRS-nonpolyA-R2	LIC	DRS	nonpolyA	DRS	NC_005823.1	LIC_RS01865|LIC_RS01870	electron transfer flavoprotein subunit alpha/FixB family protein|electron transfer flavoprotein subunit beta/FixA family protein	-|-	CDS|CDS	WP_000072965.1|WP_000692396.1	2	5
LIC-DRS-nonpolyA-R2	LIC	DRS	nonpolyA	DRS	NC_005823.1	LIC_RS01935|LIC_RS01940	polyphosphate kinase|TetR/AcrR family transcriptional regulator	-|-	CDS|CDS	WP_001237262.1|WP_000619735.1	2	1
LIC-DRS-nonpolyA-R2	LIC	DRS	nonpolyA	DRS	NC_005823.1	LIC_RS02070|LIC_RS02075	acetyl-CoA C-acetyltransferase|hypothetical protein	+|+	CDS|CDS	WP_000390637.1|WP_000777993.1	2	2
LIC-DRS-nonpolyA-R2	LIC	DRS	nonpolyA	DRS	NC_005823.1	LIC_RS02110|LIC_RS02115	6%2C7-dimethyl-8-ribityllumazine synthase|transcription antitermination factor NusB	+|+	CDS|CDS	WP_000613920.1|WP_001276210.1	2	3
LIC-DRS-nonpolyA-R2	LIC	DRS	nonpolyA	DRS	NC_005823.1	LIC_RS02295|LIC_RS02300	P-II family nitrogen regulator|ammonium transporter	-|-	CDS|CDS	WP_000767694.1|WP_000872256.1	2	1
LIC-DRS-nonpolyA-R2	LIC	DRS	nonpolyA	DRS	NC_005823.1	LIC_RS02330|LIC_RS02335	tRNA-Val|30S ribosomal protein S20	-|-	tRNA|CDS	|WP_001274025.1	2	11
LIC-DRS-nonpolyA-R2	LIC	DRS	nonpolyA	DRS	NC_005823.1	LIC_RS02350|LIC_RS02355	hypothetical protein|glycosyltransferase family 2 protein	+|+	CDS|CDS	WP_000433586.1|WP_000868621.1	2	1
LIC-DRS-nonpolyA-R2	LIC	DRS	nonpolyA	DRS	NC_005823.1	LIC_RS02470|LIC_RS02475	RNA-binding protein|hypothetical protein	-|-	CDS|CDS	WP_000115710.1|WP_000473521.1	2	1
LIC-DRS-nonpolyA-R2	LIC	DRS	nonpolyA	DRS	NC_005823.1	LIC_RS02535|LIC_RS02540	hypothetical protein|hypothetical protein	-|-	CDS|CDS	WP_001021181.1|WP_002026245.1	2	1
LIC-DRS-nonpolyA-R2	LIC	DRS	nonpolyA	DRS	NC_005823.1	LIC_RS02730|LIC_RS02735	molecular chaperone DnaK|nucleotide exchange factor GrpE	-|-	CDS|CDS	WP_000031821.1|WP_000852393.1	2	1
LIC-DRS-nonpolyA-R2	LIC	DRS	nonpolyA	DRS	NC_005823.1	LIC_RS03110|LIC_RS03115	MaoC family dehydratase|MaoC family dehydratase N-terminal domain-containing protein	-|-	CDS|CDS	WP_000034360.1|WP_001274661.1	2	6
LIC-DRS-nonpolyA-R2	LIC	DRS	nonpolyA	DRS	NC_005823.1	LIC_RS03235|LIC_RS03240	STAS domain-containing protein|hypothetical protein	-|-	CDS|CDS	WP_001287684.1|WP_001087666.1	2	3
LIC-DRS-nonpolyA-R2	LIC	DRS	nonpolyA	DRS	NC_005823.1	LIC_RS03365|LIC_RS03370	hypothetical protein|phage holin family protein	+|+	CDS|CDS	WP_000121146.1|WP_000581113.1	2	4
LIC-DRS-nonpolyA-R2	LIC	DRS	nonpolyA	DRS	NC_005823.1	LIC_RS03405|LIC_RS03410	hypothetical protein|SRPBCC family protein	-|-	CDS|CDS	WP_000783154.1|WP_001057349.1	2	2
LIC-DRS-nonpolyA-R2	LIC	DRS	nonpolyA	DRS	NC_005823.1	LIC_RS03415|LIC_RS03420	SRPBCC family protein|SRPBCC family protein	-|-	CDS|CDS	WP_000045629.1|WP_000993325.1	2	3
LIC-DRS-nonpolyA-R2	LIC	DRS	nonpolyA	DRS	NC_005823.1	LIC_RS03425|LIC_RS03430|LIC_RS03435	SRPBCC domain-containing protein|DoxX family protein|metalloregulator ArsR/SmtB family transcription factor	-|-|-	CDS|CDS|CDS	WP_000799620.1|WP_001071058.1|WP_000250565.1	3	1
LIC-DRS-nonpolyA-R2	LIC	DRS	nonpolyA	DRS	NC_005823.1	LIC_RS03430|LIC_RS03435	DoxX family protein|metalloregulator ArsR/SmtB family transcription factor	-|-	CDS|CDS	WP_001071058.1|WP_000250565.1	2	1
LIC-DRS-nonpolyA-R2	LIC	DRS	nonpolyA	DRS	NC_005823.1	LIC_RS03550|LIC_RS03555	MAPEG family protein|PhoU family transcriptional regulator	+|+	CDS|CDS	WP_001067456.1|WP_000465176.1	2	1
LIC-DRS-nonpolyA-R2	LIC	DRS	nonpolyA	DRS	NC_005823.1	LIC_RS03595|LIC_RS03600	hypothetical protein|esterase	-|-	CDS|CDS	WP_000163651.1|WP_001191980.1	2	2
LIC-DRS-nonpolyA-R2	LIC	DRS	nonpolyA	DRS	NC_005823.1	LIC_RS03855|LIC_RS03860	tRNA-Thr|tRNA-Trp	+|+	tRNA|tRNA	|	2	275
LIC-DRS-nonpolyA-R2	LIC	DRS	nonpolyA	DRS	NC_005823.1	LIC_RS03855|LIC_RS03860|LIC_RS03865	tRNA-Thr|tRNA-Trp|preprotein translocase subunit SecE	+|+|+	tRNA|tRNA|CDS	||WP_000869352.1	3	169
LIC-DRS-nonpolyA-R2	LIC	DRS	nonpolyA	DRS	NC_005823.1	LIC_RS03855|LIC_RS03860|LIC_RS03865|LIC_RS03870	tRNA-Thr|tRNA-Trp|preprotein translocase subunit SecE|transcription termination/antitermination protein NusG	+|+|+|+	tRNA|tRNA|CDS|CDS	||WP_000869352.1|WP_000536871.1	4	25
LIC-DRS-nonpolyA-R2	LIC	DRS	nonpolyA	DRS	NC_005823.1	LIC_RS03855|LIC_RS03860|LIC_RS03865|LIC_RS03870|LIC_RS03875	tRNA-Thr|tRNA-Trp|preprotein translocase subunit SecE|transcription termination/antitermination protein NusG|50S ribosomal protein L11	+|+|+|+|+	tRNA|tRNA|CDS|CDS|CDS	||WP_000869352.1|WP_000536871.1|WP_000729204.1	5	7
LIC-DRS-nonpolyA-R2	LIC	DRS	nonpolyA	DRS	NC_005823.1	LIC_RS03855|LIC_RS03860|LIC_RS03865|LIC_RS03870|LIC_RS03875|LIC_RS03880	tRNA-Thr|tRNA-Trp|preprotein translocase subunit SecE|transcription termination/antitermination protein NusG|50S ribosomal protein L11|50S ribosomal protein L1	+|+|+|+|+|+	tRNA|tRNA|CDS|CDS|CDS|CDS	||WP_000869352.1|WP_000536871.1|WP_000729204.1|WP_001188789.1	6	1
LIC-DRS-nonpolyA-R2	LIC	DRS	nonpolyA	DRS	NC_005823.1	LIC_RS03865|LIC_RS03870	preprotein translocase subunit SecE|transcription termination/antitermination protein NusG	+|+	CDS|CDS	WP_000869352.1|WP_000536871.1	2	2
LIC-DRS-nonpolyA-R2	LIC	DRS	nonpolyA	DRS	NC_005823.1	LIC_RS03865|LIC_RS03870|LIC_RS03875	preprotein translocase subunit SecE|transcription termination/antitermination protein NusG|50S ribosomal protein L11	+|+|+	CDS|CDS|CDS	WP_000869352.1|WP_000536871.1|WP_000729204.1	3	1
LIC-DRS-nonpolyA-R2	LIC	DRS	nonpolyA	DRS	NC_005823.1	LIC_RS03870|LIC_RS03875	transcription termination/antitermination protein NusG|50S ribosomal protein L11	+|+	CDS|CDS	WP_000536871.1|WP_000729204.1	2	1
LIC-DRS-nonpolyA-R2	LIC	DRS	nonpolyA	DRS	NC_005823.1	LIC_RS03875|LIC_RS03880	50S ribosomal protein L11|50S ribosomal protein L1	+|+	CDS|CDS	WP_000729204.1|WP_001188789.1	2	1
LIC-DRS-nonpolyA-R2	LIC	DRS	nonpolyA	DRS	NC_005823.1	LIC_RS03885|LIC_RS03890	50S ribosomal protein L10|50S ribosomal protein L7/L12	+|+	CDS|CDS	WP_000013204.1|WP_000102400.1	2	1
LIC-DRS-nonpolyA-R2	LIC	DRS	nonpolyA	DRS	NC_005823.1	LIC_RS03890|LIC_RS03895	50S ribosomal protein L7/L12|DNA-directed RNA polymerase subunit beta	+|+	CDS|CDS	WP_000102400.1|WP_000274334.1	2	1
LIC-DRS-nonpolyA-R2	LIC	DRS	nonpolyA	DRS	NC_005823.1	LIC_RS03905|LIC_RS03910	30S ribosomal protein S12|30S ribosomal protein S7	+|+	CDS|CDS	WP_001142358.1|WP_000091209.1	2	26
LIC-DRS-nonpolyA-R2	LIC	DRS	nonpolyA	DRS	NC_005823.1	LIC_RS03920|LIC_RS03925	hypothetical protein|hypothetical protein	-|-	CDS|CDS	|WP_000979161.1	2	1
LIC-DRS-nonpolyA-R2	LIC	DRS	nonpolyA	DRS	NC_005823.1	LIC_RS03945|LIC_RS03950	50S ribosomal protein L13|30S ribosomal protein S9	+|+	CDS|CDS	WP_000115097.1|WP_001966744.1	2	6
LIC-DRS-nonpolyA-R2	LIC	DRS	nonpolyA	DRS	NC_005823.1	LIC_RS04000|LIC_RS04005	hypothetical protein|N-acetylmuramoyl-L-alanine amidase	+|+	CDS|CDS	WP_000096242.1|WP_001252402.1	2	1
LIC-DRS-nonpolyA-R2	LIC	DRS	nonpolyA	DRS	NC_005823.1	LIC_RS04060|LIC_RS04065	endoflagellar filament sheath protein|flagellar filament outer layer protein Flaa	+|+	CDS|CDS	WP_001227585.1|WP_001972005.1	2	10
LIC-DRS-nonpolyA-R2	LIC	DRS	nonpolyA	DRS	NC_005823.1	LIC_RS04095|LIC_RS04100	tRNA-Ile|tRNA-Ala	+|+	tRNA|tRNA	|	2	5
LIC-DRS-nonpolyA-R2	LIC	DRS	nonpolyA	DRS	NC_005823.1	LIC_RS04110|LIC_RS04115|LIC_RS04120	hypothetical protein|hypothetical protein|hypothetical protein	+|+|+	CDS|CDS|CDS	WP_001211481.1|WP_000739865.1|WP_000783068.1	3	6
LIC-DRS-nonpolyA-R2	LIC	DRS	nonpolyA	DRS	NC_005823.1	LIC_RS04295|LIC_RS04300	VOC family protein|dihydrofolate reductase family protein	+|+	CDS|CDS	WP_000079225.1|WP_001226991.1	2	1
LIC-DRS-nonpolyA-R2	LIC	DRS	nonpolyA	DRS	NC_005823.1	LIC_RS04670|LIC_RS04675	hypothetical protein|membrane protein	-|+	CDS|CDS	WP_000639745.1|WP_001972076.1	2	2
LIC-DRS-nonpolyA-R2	LIC	DRS	nonpolyA	DRS	NC_005823.1	LIC_RS04675|LIC_RS04680	membrane protein|hypothetical protein	+|+	CDS|CDS	WP_001972076.1|WP_000049581.1	2	1
LIC-DRS-nonpolyA-R2	LIC	DRS	nonpolyA	DRS	NC_005823.1	LIC_RS04695|LIC_RS04700	tRNA-Tyr|tRNA-Thr	-|-	tRNA|tRNA	|	2	39
LIC-DRS-nonpolyA-R2	LIC	DRS	nonpolyA	DRS	NC_005823.1	LIC_RS04885|LIC_RS04890	hypothetical protein|hypothetical protein	+|-	CDS|CDS	WP_000451419.1|WP_001072139.1	2	1
LIC-DRS-nonpolyA-R2	LIC	DRS	nonpolyA	DRS	NC_005823.1	LIC_RS05005|LIC_RS05010	CoA transferase|hypothetical protein	+|+	CDS|CDS	WP_001071499.1|WP_016689547.1	2	2
LIC-DRS-nonpolyA-R2	LIC	DRS	nonpolyA	DRS	NC_005823.1	LIC_RS05060|LIC_RS05060	IS3 family transposase|IS3 family transposase	-|-	CDS|CDS	WP_105291363.1|WP_105291363.1	2	6
LIC-DRS-nonpolyA-R2	LIC	DRS	nonpolyA	DRS	NC_005823.1	LIC_RS05465|LIC_RS05470|LIC_RS23305	LemA family protein|DUF736 family protein|hypothetical protein	-|-|-	CDS|CDS|CDS	WP_000850110.1|WP_000852854.1|WP_001193516.1	3	1
LIC-DRS-nonpolyA-R2	LIC	DRS	nonpolyA	DRS	NC_005823.1	LIC_RS05470|LIC_RS23305	DUF736 family protein|hypothetical protein	-|-	CDS|CDS	WP_000852854.1|WP_001193516.1	2	6
LIC-DRS-nonpolyA-R2	LIC	DRS	nonpolyA	DRS	NC_005823.1	LIC_RS05630|LIC_RS05635	hypothetical protein|sulfate transporter	-|-	CDS|CDS	WP_000672996.1|WP_001186638.1	2	1
LIC-DRS-nonpolyA-R2	LIC	DRS	nonpolyA	DRS	NC_005823.1	LIC_RS05920|LIC_RS05925	M23 family metallopeptidase|haloacid dehalogenase-like hydrolase	+|+	CDS|CDS	WP_000824202.1|WP_000176746.1	2	1
LIC-DRS-nonpolyA-R2	LIC	DRS	nonpolyA	DRS	NC_005823.1	LIC_RS05985|LIC_RS05990	hypothetical protein|DUF1963 domain-containing protein	+|+	CDS|CDS	WP_001051299.1|WP_001084413.1	2	1
LIC-DRS-nonpolyA-R2	LIC	DRS	nonpolyA	DRS	NC_005823.1	LIC_RS05995|LIC_RS06000	HEPN domain-containing protein|nucleotidyltransferase domain-containing protein	-|-	CDS|CDS	WP_080011793.1|WP_000362472.1	2	1
LIC-DRS-nonpolyA-R2	LIC	DRS	nonpolyA	DRS	NC_005823.1	LIC_RS06155|LIC_RS06160	hypothetical protein|pyridoxamine 5'-phosphate oxidase family protein	+|+	CDS|CDS	WP_000060053.1|WP_001974506.1	2	27
LIC-DRS-nonpolyA-R2	LIC	DRS	nonpolyA	DRS	NC_005823.1	LIC_RS06155|LIC_RS06160|LIC_RS06165	hypothetical protein|pyridoxamine 5'-phosphate oxidase family protein|GAF domain-containing protein	+|+|+	CDS|CDS|CDS	WP_000060053.1|WP_001974506.1|WP_001974549.1	3	6
LIC-DRS-nonpolyA-R2	LIC	DRS	nonpolyA	DRS	NC_005823.1	LIC_RS06215|LIC_RS06220	tRNA-Leu|PaaI family thioesterase	-|-	tRNA|CDS	|WP_000648186.1	2	30
LIC-DRS-nonpolyA-R2	LIC	DRS	nonpolyA	DRS	NC_005823.1	LIC_RS06355|LIC_RS06360	hypothetical protein|hypothetical protein	+|+	CDS|CDS	WP_001193644.1|WP_000118559.1	2	1
LIC-DRS-nonpolyA-R2	LIC	DRS	nonpolyA	DRS	NC_005823.1	LIC_RS06370|LIC_RS06375	ATP synthase F0 subunit C|F0F1 ATP synthase subunit B	+|+	CDS|CDS	WP_000394249.1|WP_000243426.1	2	17
LIC-DRS-nonpolyA-R2	LIC	DRS	nonpolyA	DRS	NC_005823.1	LIC_RS06370|LIC_RS06375|LIC_RS06380	ATP synthase F0 subunit C|F0F1 ATP synthase subunit B|ATP synthase F1 subunit delta	+|+|+	CDS|CDS|CDS	WP_000394249.1|WP_000243426.1|WP_000999999.1	3	3
LIC-DRS-nonpolyA-R2	LIC	DRS	nonpolyA	DRS	NC_005823.1	LIC_RS06370|LIC_RS06375|LIC_RS06380|LIC_RS06385	ATP synthase F0 subunit C|F0F1 ATP synthase subunit B|ATP synthase F1 subunit delta|F0F1 ATP synthase subunit alpha	+|+|+|+	CDS|CDS|CDS|CDS	WP_000394249.1|WP_000243426.1|WP_000999999.1|WP_000695329.1	4	1
LIC-DRS-nonpolyA-R2	LIC	DRS	nonpolyA	DRS	NC_005823.1	LIC_RS06795|LIC_RS06800	flagellar basal-body rod protein FlgG|flagellar basal body P-ring formation chaperone FlgA	+|+	CDS|CDS	WP_001257272.1|WP_001020205.1	2	6
LIC-DRS-nonpolyA-R2	LIC	DRS	nonpolyA	DRS	NC_005823.1	LIC_RS06795|LIC_RS06800|LIC_RS06805	flagellar basal-body rod protein FlgG|flagellar basal body P-ring formation chaperone FlgA|flagellar basal body L-ring protein FlgH	+|+|+	CDS|CDS|CDS	WP_001257272.1|WP_001020205.1|WP_000666973.1	3	1
LIC-DRS-nonpolyA-R2	LIC	DRS	nonpolyA	DRS	NC_005823.1	LIC_RS06850|LIC_RS06855	chaperonin GroEL|co-chaperone GroES	-|-	CDS|CDS	WP_001029963.1|WP_000146552.1	2	18
LIC-DRS-nonpolyA-R2	LIC	DRS	nonpolyA	DRS	NC_005823.1	LIC_RS06940|LIC_RS06945	major surface lipoprotein LipL32|ParB N-terminal domain-containing protein	-|-	CDS|CDS	WP_000736494.1|WP_000702765.1	2	1
LIC-DRS-nonpolyA-R2	LIC	DRS	nonpolyA	DRS	NC_005823.1	LIC_RS07000|LIC_RS07005	SDR family oxidoreductase|sterol desaturase family protein	+|+	CDS|CDS	WP_000167663.1|WP_001162079.1	2	1
LIC-DRS-nonpolyA-R2	LIC	DRS	nonpolyA	DRS	NC_005823.1	LIC_RS07245|LIC_RS07250	arylesterase|tRNA-Gly	+|+	CDS|tRNA	WP_000458621.1|	2	1
LIC-DRS-nonpolyA-R2	LIC	DRS	nonpolyA	DRS	NC_005823.1	LIC_RS07290|LIC_RS07295	RNA-binding protein|FKBP-type peptidyl-prolyl cis-trans isomerase	+|+	CDS|CDS	WP_001165331.1|WP_000673420.1	2	3
LIC-DRS-nonpolyA-R2	LIC	DRS	nonpolyA	DRS	NC_005823.1	LIC_RS07385|LIC_RS07390	DUF3347 domain-containing protein|four-helix bundle copper-binding protein	-|-	CDS|CDS	WP_000810437.1|WP_000957839.1	2	3
LIC-DRS-nonpolyA-R2	LIC	DRS	nonpolyA	DRS	NC_005823.1	LIC_RS07480|LIC_RS07485	Asp-tRNA(Asn)/Glu-tRNA(Gln) amidotransferase subunit GatC|Asp-tRNA(Asn)/Glu-tRNA(Gln) amidotransferase subunit GatA	+|+	CDS|CDS	WP_001024432.1|WP_001002770.1	2	1
LIC-DRS-nonpolyA-R2	LIC	DRS	nonpolyA	DRS	NC_005823.1	LIC_RS07610|LIC_RS07615	hypothetical protein|tetratricopeptide repeat protein	+|+	CDS|CDS	WP_000365439.1|WP_000800650.1	2	1
LIC-DRS-nonpolyA-R2	LIC	DRS	nonpolyA	DRS	NC_005823.1	LIC_RS07680|LIC_RS07685	hypothetical protein|type I methionyl aminopeptidase	+|+	CDS|CDS	WP_000907541.1|WP_002077265.1	2	17
LIC-DRS-nonpolyA-R2	LIC	DRS	nonpolyA	DRS	NC_005823.1	LIC_RS07755|LIC_RS07760	tRNA-Ala|hypothetical protein	-|+	tRNA|CDS	|WP_000004280.1	2	4
LIC-DRS-nonpolyA-R2	LIC	DRS	nonpolyA	DRS	NC_005823.1	LIC_RS07970|LIC_RS07975	30S ribosomal protein S16|KH domain-containing protein	+|+	CDS|CDS	WP_000240010.1|WP_000391865.1	2	12
LIC-DRS-nonpolyA-R2	LIC	DRS	nonpolyA	DRS	NC_005823.1	LIC_RS07970|LIC_RS07975|LIC_RS07980|LIC_RS07985|LIC_RS07990	30S ribosomal protein S16|KH domain-containing protein|ribosome maturation factor RimM|tRNA (guanosine(37)-N1)-methyltransferase TrmD|50S ribosomal protein L19	+|+|+|+|+	CDS|CDS|CDS|CDS|CDS	WP_000240010.1|WP_000391865.1|WP_000159892.1|WP_000671159.1|WP_001072660.1	5	1
LIC-DRS-nonpolyA-R2	LIC	DRS	nonpolyA	DRS	NC_005823.1	LIC_RS08000|LIC_RS08005	hypothetical protein|EscU/YscU/HrcU family type III secretion system export apparatus switch protein	+|+	CDS|CDS	WP_000778156.1|WP_000626342.1	2	1
LIC-DRS-nonpolyA-R2	LIC	DRS	nonpolyA	DRS	NC_005823.1	LIC_RS08015|LIC_RS08020	YraN family protein|hypothetical protein	+|+	CDS|CDS	WP_000045620.1|WP_000836436.1	2	1
LIC-DRS-nonpolyA-R2	LIC	DRS	nonpolyA	DRS	NC_005823.1	LIC_RS08060|LIC_RS08065	type II secretion system major pseudopilin GspG|prepilin-type N-terminal cleavage/methylation domain-containing protein	+|+	CDS|CDS	WP_001054085.1|WP_000865319.1	2	1
LIC-DRS-nonpolyA-R2	LIC	DRS	nonpolyA	DRS	NC_005823.1	LIC_RS08115|LIC_RS23135	tautomerase family protein|alcohol dehydrogenase catalytic domain-containing protein	+|+	CDS|CDS	WP_001131807.1|WP_001082704.1	2	1
LIC-DRS-nonpolyA-R2	LIC	DRS	nonpolyA	DRS	NC_005823.1	LIC_RS08185|LIC_RS08190	tyrosine recombinase XerC|ATP-dependent protease subunit HslV	+|+	CDS|CDS	WP_002079116.1|WP_001114726.1	2	1
LIC-DRS-nonpolyA-R2	LIC	DRS	nonpolyA	DRS	NC_005823.1	LIC_RS08215|LIC_RS08220	lipoyl domain-containing protein|metallophosphoesterase	+|+	CDS|CDS	WP_000837773.1|WP_000697460.1	2	1
LIC-DRS-nonpolyA-R2	LIC	DRS	nonpolyA	DRS	NC_005823.1	LIC_RS08295|LIC_RS08300|LIC_RS08305	DNA repair protein RecN|MotA/TolQ/ExbB proton channel family protein|biopolymer transporter ExbD	+|+|+	CDS|CDS|CDS	WP_000920921.1|WP_000477701.1|WP_000672100.1	3	2
LIC-DRS-nonpolyA-R2	LIC	DRS	nonpolyA	DRS	NC_005823.1	LIC_RS08300|LIC_RS08305	MotA/TolQ/ExbB proton channel family protein|biopolymer transporter ExbD	+|+	CDS|CDS	WP_000477701.1|WP_000672100.1	2	8
LIC-DRS-nonpolyA-R2	LIC	DRS	nonpolyA	DRS	NC_005823.1	LIC_RS08320|LIC_RS08325	hypothetical protein|3'(2')%2C5'-bisphosphate nucleotidase CysQ	+|+	CDS|CDS	WP_000721620.1|WP_001084700.1	2	4
LIC-DRS-nonpolyA-R2	LIC	DRS	nonpolyA	DRS	NC_005823.1	LIC_RS08470|LIC_RS08475	flagellar export chaperone FliS|hypothetical protein	+|+	CDS|CDS	WP_000050477.1|WP_001281703.1	2	8
LIC-DRS-nonpolyA-R2	LIC	DRS	nonpolyA	DRS	NC_005823.1	LIC_RS08470|LIC_RS08475|LIC_RS08480	flagellar export chaperone FliS|hypothetical protein|hypothetical protein	+|+|+	CDS|CDS|CDS	WP_000050477.1|WP_001281703.1|WP_000893412.1	3	1
LIC-DRS-nonpolyA-R2	LIC	DRS	nonpolyA	DRS	NC_005823.1	LIC_RS08590|LIC_RS08595	NAD-dependent deacylase|DJ-1/PfpI family protein	-|-	CDS|CDS	WP_000657518.1|WP_001127205.1	2	3
LIC-DRS-nonpolyA-R2	LIC	DRS	nonpolyA	DRS	NC_005823.1	LIC_RS08970|LIC_RS08975	peptide chain release factor-like protein|acyl-CoA thioesterase	-|-	CDS|CDS	WP_000168246.1|WP_000451642.1	2	1
LIC-DRS-nonpolyA-R2	LIC	DRS	nonpolyA	DRS	NC_005823.1	LIC_RS08970|LIC_RS08975|LIC_RS08980|LIC_RS08985	peptide chain release factor-like protein|acyl-CoA thioesterase|endonuclease III|50S ribosomal protein L28	-|-|-|-	CDS|CDS|CDS|CDS	WP_000168246.1|WP_000451642.1|WP_000228256.1|WP_000113840.1	4	2
LIC-DRS-nonpolyA-R2	LIC	DRS	nonpolyA	DRS	NC_005823.1	LIC_RS09100|LIC_RS09105	hypothetical protein|hypothetical protein	+|+	CDS|CDS	WP_001020482.1|WP_000242794.1	2	4
LIC-DRS-nonpolyA-R2	LIC	DRS	nonpolyA	DRS	NC_005823.1	LIC_RS09215|LIC_RS09220	BolA/IbaG family iron-sulfur metabolism protein|Grx4 family monothiol glutaredoxin	+|+	CDS|CDS	WP_000150944.1|WP_001058137.1	2	7
LIC-DRS-nonpolyA-R2	LIC	DRS	nonpolyA	DRS	NC_005823.1	LIC_RS09215|LIC_RS09220|LIC_RS09225	BolA/IbaG family iron-sulfur metabolism protein|Grx4 family monothiol glutaredoxin|glutathione S-transferase N-terminal domain-containing protein	+|+|+	CDS|CDS|CDS	WP_000150944.1|WP_001058137.1|WP_000780847.1	3	4
LIC-DRS-nonpolyA-R2	LIC	DRS	nonpolyA	DRS	NC_005823.1	LIC_RS09325|LIC_RS09330	tRNA-Leu|tRNA-Cys	-|-	tRNA|tRNA	|	2	9
LIC-DRS-nonpolyA-R2	LIC	DRS	nonpolyA	DRS	NC_005823.1	LIC_RS09345|LIC_RS09350	preQ(1) synthase|SemiSWEET transporter	+|+	CDS|CDS	WP_000856053.1|WP_000377382.1	2	1
LIC-DRS-nonpolyA-R2	LIC	DRS	nonpolyA	DRS	NC_005823.1	LIC_RS09375|LIC_RS09380	hypothetical protein|peptidylprolyl isomerase	-|-	CDS|CDS	WP_000141650.1|WP_001220028.1	2	2
LIC-DRS-nonpolyA-R2	LIC	DRS	nonpolyA	DRS	NC_005823.1	LIC_RS09400|LIC_RS09405	paraslipin|paraslipin	+|+	CDS|CDS	WP_001272390.1|WP_000447378.1	2	1
LIC-DRS-nonpolyA-R2	LIC	DRS	nonpolyA	DRS	NC_005823.1	LIC_RS09420|LIC_RS09425	hypothetical protein|hypothetical protein	+|+	CDS|CDS	WP_000775825.1|WP_000517492.1	2	7
LIC-DRS-nonpolyA-R2	LIC	DRS	nonpolyA	DRS	NC_005823.1	LIC_RS09700|LIC_RS09705	Ig-like domain-containing protein|hypothetical protein	-|-	CDS|CDS	WP_000768559.1|WP_002002492.1	2	1
LIC-DRS-nonpolyA-R2	LIC	DRS	nonpolyA	DRS	NC_005823.1	LIC_RS09855|LIC_RS09860	hypothetical protein|ribonuclease HI family protein	+|+	CDS|CDS	WP_000549325.1|WP_000628813.1	2	4
LIC-DRS-nonpolyA-R2	LIC	DRS	nonpolyA	DRS	NC_005823.1	LIC_RS10110|LIC_RS10115	twin-arginine translocase TatA/TatE family subunit|twin-arginine translocase subunit TatC	+|+	CDS|CDS	WP_000457916.1|WP_000165502.1	2	1
LIC-DRS-nonpolyA-R2	LIC	DRS	nonpolyA	DRS	NC_005823.1	LIC_RS10150|LIC_RS10155	hypothetical protein|hypothetical protein	-|-	CDS|CDS	WP_000411557.1|WP_000898918.1	2	1
LIC-DRS-nonpolyA-R2	LIC	DRS	nonpolyA	DRS	NC_005823.1	LIC_RS10215|LIC_RS10220	hypothetical protein|fumarate reductase/succinate dehydrogenase flavoprotein subunit	+|+	CDS|CDS	WP_000345920.1|WP_000050920.1	2	1
LIC-DRS-nonpolyA-R2	LIC	DRS	nonpolyA	DRS	NC_005823.1	LIC_RS10230|LIC_RS10235	hypothetical protein|DMP19 family protein	-|-	CDS|CDS	WP_000820621.1|WP_001038648.1	2	4
LIC-DRS-nonpolyA-R2	LIC	DRS	nonpolyA	DRS	NC_005823.1	LIC_RS10380|LIC_RS10385	catalase|ankyrin repeat domain-containing protein	-|-	CDS|CDS	WP_000088214.1|WP_000372824.1	2	1
LIC-DRS-nonpolyA-R2	LIC	DRS	nonpolyA	DRS	NC_005823.1	LIC_RS10505|LIC_RS10505	IS3 family transposase|IS3 family transposase	-|-	CDS|CDS	WP_100220571.1|WP_100220571.1	2	108
LIC-DRS-nonpolyA-R2	LIC	DRS	nonpolyA	DRS	NC_005823.1	LIC_RS10605|LIC_RS10610	hypothetical protein|hypothetical protein	-|-	CDS|CDS	WP_000433884.1|WP_000242966.1	2	3
LIC-DRS-nonpolyA-R2	LIC	DRS	nonpolyA	DRS	NC_005823.1	LIC_RS10670|LIC_RS10675	type I glyceraldehyde-3-phosphate dehydrogenase|phosphoglycerate kinase	+|+	CDS|CDS	WP_000196721.1|WP_000422649.1	2	1
LIC-DRS-nonpolyA-R2	LIC	DRS	nonpolyA	DRS	NC_005823.1	LIC_RS10810|LIC_RS10815	DNA-binding protein|hypothetical protein	-|-	CDS|CDS	WP_000876271.1|WP_000858937.1	2	1
LIC-DRS-nonpolyA-R2	LIC	DRS	nonpolyA	DRS	NC_005823.1	LIC_RS10865|LIC_RS10870	glycosyltransferase|glycosyltransferase	-|-	CDS|CDS	WP_000282880.1|WP_000560752.1	2	1
LIC-DRS-nonpolyA-R2	LIC	DRS	nonpolyA	DRS	NC_005823.1	LIC_RS11085|LIC_RS11090	nucleotidyltransferase family protein|UDP-N-acetylglucosamine 2-epimerase	-|-	CDS|CDS	WP_000800438.1|WP_000823150.1	2	1
LIC-DRS-nonpolyA-R2	LIC	DRS	nonpolyA	DRS	NC_005823.1	LIC_RS11160|LIC_RS11165	methionyl-tRNA formyltransferase|DegT/DnrJ/EryC1/StrS family aminotransferase	-|-	CDS|CDS	WP_000344487.1|WP_000582222.1	2	1
LIC-DRS-nonpolyA-R2	LIC	DRS	nonpolyA	DRS	NC_005823.1	LIC_RS11200|LIC_RS11205	transketolase|transketolase	-|-	CDS|CDS	WP_001246618.1|WP_000342713.1	2	1
LIC-DRS-nonpolyA-R2	LIC	DRS	nonpolyA	DRS	NC_005823.1	LIC_RS11285|LIC_RS11290	Hsp20/alpha crystallin family protein|Hsp20/alpha crystallin family protein	+|+	CDS|CDS	WP_001001876.1|WP_000180222.1	2	22
LIC-DRS-nonpolyA-R2	LIC	DRS	nonpolyA	DRS	NC_005823.1	LIC_RS11375|LIC_RS11380	DUF3015 domain-containing protein|DUF3015 domain-containing protein	+|+	CDS|CDS	WP_000746232.1|WP_000732920.1	2	21
LIC-DRS-nonpolyA-R2	LIC	DRS	nonpolyA	DRS	NC_005823.1	LIC_RS11385|LIC_RS11390	hypothetical protein|hypothetical protein	-|-	CDS|CDS	WP_000931673.1|WP_000684121.1	2	1
LIC-DRS-nonpolyA-R2	LIC	DRS	nonpolyA	DRS	NC_005823.1	LIC_RS11425|LIC_RS11430	CBS domain-containing protein|hypothetical protein	+|+	CDS|CDS	WP_000275600.1|WP_000767058.1	2	1
LIC-DRS-nonpolyA-R2	LIC	DRS	nonpolyA	DRS	NC_005823.1	LIC_RS11610|LIC_RS11615	sensor domain-containing diguanylate cyclase|tRNA-Met	-|+	CDS|tRNA	WP_000623745.1|	2	1
LIC-DRS-nonpolyA-R2	LIC	DRS	nonpolyA	DRS	NC_005823.1	LIC_RS11620|LIC_RS11625|LIC_RS11630	pyrroline-5-carboxylate reductase|YggS family pyridoxal phosphate-dependent enzyme|hypothetical protein	-|-|-	CDS|CDS|CDS	WP_002080974.1|WP_000538451.1|WP_001250524.1	3	1
LIC-DRS-nonpolyA-R2	LIC	DRS	nonpolyA	DRS	NC_005823.1	LIC_RS11675|LIC_RS11680	TRL-like family protein|TRL-like family protein	+|+	CDS|CDS	WP_000769736.1|WP_000720240.1	2	2
LIC-DRS-nonpolyA-R2	LIC	DRS	nonpolyA	DRS	NC_005823.1	LIC_RS11675|LIC_RS11680|LIC_RS11685	TRL-like family protein|TRL-like family protein|TRL-like family protein	+|+|+	CDS|CDS|CDS	WP_000769736.1|WP_000720240.1|WP_000713555.1	3	12
LIC-DRS-nonpolyA-R2	LIC	DRS	nonpolyA	DRS	NC_005823.1	LIC_RS11910|LIC_RS11910	IS3 family transposase|IS3 family transposase	-|-	CDS|CDS	WP_100207446.1|WP_100207446.1	2	39
LIC-DRS-nonpolyA-R2	LIC	DRS	nonpolyA	DRS	NC_005823.1	LIC_RS12310|LIC_RS12315	tRNA-Met|Cys-rich protein	+|+	tRNA|CDS	|WP_000172772.1	2	14
LIC-DRS-nonpolyA-R2	LIC	DRS	nonpolyA	DRS	NC_005823.1	LIC_RS12335|LIC_RS12340	hypothetical protein|hypothetical protein	-|-	CDS|CDS	WP_000910567.1|WP_000615986.1	2	3
LIC-DRS-nonpolyA-R2	LIC	DRS	nonpolyA	DRS	NC_005823.1	LIC_RS12570|LIC_RS12575	5-formyltetrahydrofolate cyclo-ligase|cell division protein ZapA	-|-	CDS|CDS	WP_000776292.1|WP_000365849.1	2	3
LIC-DRS-nonpolyA-R2	LIC	DRS	nonpolyA	DRS	NC_005823.1	LIC_RS12575|LIC_RS12580	cell division protein ZapA|hypothetical protein	-|-	CDS|CDS	WP_000365849.1|WP_000957005.1	2	2
LIC-DRS-nonpolyA-R2	LIC	DRS	nonpolyA	DRS	NC_005823.1	LIC_RS12585|LIC_RS12590	50S ribosomal protein L20|50S ribosomal protein L35	-|-	CDS|CDS	WP_001136837.1|WP_001125262.1	2	16
LIC-DRS-nonpolyA-R2	LIC	DRS	nonpolyA	DRS	NC_005823.1	LIC_RS12585|LIC_RS12590|LIC_RS12595	50S ribosomal protein L20|50S ribosomal protein L35|translation initiation factor IF-3	-|-|-	CDS|CDS|CDS	WP_001136837.1|WP_001125262.1|WP_001189133.1	3	3
LIC-DRS-nonpolyA-R2	LIC	DRS	nonpolyA	DRS	NC_005823.1	LIC_RS12645|LIC_RS12650	hypothetical protein|hypothetical protein	-|-	CDS|CDS	WP_001983574.1|WP_001009023.1	2	1
LIC-DRS-nonpolyA-R2	LIC	DRS	nonpolyA	DRS	NC_005823.1	LIC_RS12735|LIC_RS12740	hypothetical protein|sigma-70 family RNA polymerase sigma factor	-|-	CDS|CDS	WP_000733128.1|WP_000378482.1	2	2
LIC-DRS-nonpolyA-R2	LIC	DRS	nonpolyA	DRS	NC_005823.1	LIC_RS12765|LIC_RS12770	DUF192 domain-containing protein|enoyl-CoA hydratase/isomerase family protein	-|-	CDS|CDS	WP_000278813.1|WP_001291080.1	2	2
LIC-DRS-nonpolyA-R2	LIC	DRS	nonpolyA	DRS	NC_005823.1	LIC_RS12980|LIC_RS12985	riboflavin synthase|bifunctional diaminohydroxyphosphoribosylaminopyrimidine deaminase/5-amino-6-(5-phosphoribosylamino)uracil reductase	-|-	CDS|CDS	WP_000494006.1|WP_000202680.1	2	1
LIC-DRS-nonpolyA-R2	LIC	DRS	nonpolyA	DRS	NC_005823.1	LIC_RS13050|LIC_RS13055	hypothetical protein|tRNA-Phe	+|-	CDS|tRNA	WP_000876121.1|	2	19
LIC-DRS-nonpolyA-R2	LIC	DRS	nonpolyA	DRS	NC_005823.1	LIC_RS13050|LIC_RS13055|LIC_RS13060|LIC_RS13065	hypothetical protein|tRNA-Phe|protein-L-isoaspartate O-methyltransferase|hypothetical protein	+|-|+|-	CDS|tRNA|CDS|CDS	WP_000876121.1||WP_000493050.1|WP_000971361.1	4	1
LIC-DRS-nonpolyA-R2	LIC	DRS	nonpolyA	DRS	NC_005823.1	LIC_RS13055|LIC_RS13060	tRNA-Phe|protein-L-isoaspartate O-methyltransferase	-|+	tRNA|CDS	|WP_000493050.1	2	1
LIC-DRS-nonpolyA-R2	LIC	DRS	nonpolyA	DRS	NC_005823.1	LIC_RS13150|LIC_RS13155	tRNA-Lys|tRNA-Glu	+|+	tRNA|tRNA	|	2	8
LIC-DRS-nonpolyA-R2	LIC	DRS	nonpolyA	DRS	NC_005823.1	LIC_RS13175|LIC_RS13180	molecular chaperone DnaJ|hypothetical protein	+|+	CDS|CDS	WP_000290363.1|WP_000849664.1	2	1
LIC-DRS-nonpolyA-R2	LIC	DRS	nonpolyA	DRS	NC_005823.1	LIC_RS13185|LIC_RS13190	ADP-forming succinate--CoA ligase subunit beta|succinate--CoA ligase subunit alpha	+|+	CDS|CDS	WP_000690686.1|WP_000279904.1	2	2
LIC-DRS-nonpolyA-R2	LIC	DRS	nonpolyA	DRS	NC_005823.1	LIC_RS13205|LIC_RS13210	hypothetical protein|UDP-2%2C3-diacylglucosamine diphosphatase LpxI	+|+	CDS|CDS	WP_001143646.1|WP_000517126.1	2	2
LIC-DRS-nonpolyA-R2	LIC	DRS	nonpolyA	DRS	NC_005823.1	LIC_RS13220|LIC_RS13225	hypothetical protein|SRPBCC family protein	+|-	CDS|CDS	WP_000828866.1|WP_001049451.1	2	3
LIC-DRS-nonpolyA-R2	LIC	DRS	nonpolyA	DRS	NC_005823.1	LIC_RS13315|LIC_RS13320|LIC_RS13325|LIC_RS13330	hypothetical protein|hypothetical protein|hypothetical protein|hypothetical protein	-|-|-|-	CDS|CDS|CDS|CDS	WP_001106690.1|WP_001173226.1|WP_000257955.1|WP_000614734.1	4	1
LIC-DRS-nonpolyA-R2	LIC	DRS	nonpolyA	DRS	NC_005823.1	LIC_RS13375|LIC_RS13380|LIC_RS13385	hypothetical protein|hypothetical protein|hypothetical protein	-|-|-	CDS|CDS|CDS	WP_000871054.1|WP_000990862.1|WP_001013415.1	3	1
LIC-DRS-nonpolyA-R2	LIC	DRS	nonpolyA	DRS	NC_005823.1	LIC_RS13380|LIC_RS13385	hypothetical protein|hypothetical protein	-|-	CDS|CDS	WP_000990862.1|WP_001013415.1	2	2
LIC-DRS-nonpolyA-R2	LIC	DRS	nonpolyA	DRS	NC_005823.1	LIC_RS13440|LIC_RS21375	hypothetical protein|alpha/beta hydrolase	-|+	CDS|CDS	WP_000892863.1|	2	1
LIC-DRS-nonpolyA-R2	LIC	DRS	nonpolyA	DRS	NC_005823.1	LIC_RS13455|LIC_RS13460|LIC_RS13465	hypothetical protein|crotonase/enoyl-CoA hydratase family protein|hypothetical protein	-|+|-	CDS|CDS|CDS	WP_001242356.1|WP_000848056.1|WP_001024527.1	3	1
LIC-DRS-nonpolyA-R2	LIC	DRS	nonpolyA	DRS	NC_005823.1	LIC_RS13460|LIC_RS13465	crotonase/enoyl-CoA hydratase family protein|hypothetical protein	+|-	CDS|CDS	WP_000848056.1|WP_001024527.1	2	2
LIC-DRS-nonpolyA-R2	LIC	DRS	nonpolyA	DRS	NC_005823.1	LIC_RS13500|LIC_RS13505	transcription termination factor Rho|50S ribosomal protein L31	+|+	CDS|CDS	WP_000179609.1|WP_000845534.1	2	1
LIC-DRS-nonpolyA-R2	LIC	DRS	nonpolyA	DRS	NC_005823.1	LIC_RS13605|LIC_RS13610	hypothetical protein|hypothetical protein	+|+	CDS|CDS	WP_000611884.1|WP_000129981.1	2	1
LIC-DRS-nonpolyA-R2	LIC	DRS	nonpolyA	DRS	NC_005823.1	LIC_RS13615|LIC_RS13620	AbrB/MazE/SpoVT family DNA-binding domain-containing protein|type II toxin-antitoxin system VapC family toxin	+|+	CDS|CDS	WP_001192484.1|WP_000281042.1	2	4
LIC-DRS-nonpolyA-R2	LIC	DRS	nonpolyA	DRS	NC_005823.1	LIC_RS13730|LIC_RS22710	RNA-binding protein|hypothetical protein	-|+	CDS|CDS	WP_016689676.1|WP_000251564.1	2	4
LIC-DRS-nonpolyA-R2	LIC	DRS	nonpolyA	DRS	NC_005823.1	LIC_RS13865|LIC_RS13870	tRNA pseudouridine(55) synthase TruB|30S ribosome-binding factor RbfA	-|-	CDS|CDS	WP_001082027.1|WP_001068306.1	2	1
LIC-DRS-nonpolyA-R2	LIC	DRS	nonpolyA	DRS	NC_005823.1	LIC_RS14050|LIC_RS14055	MarR family transcriptional regulator|MaoC family dehydratase	-|-	CDS|CDS	WP_000074962.1|WP_001151672.1	2	6
LIC-DRS-nonpolyA-R2	LIC	DRS	nonpolyA	DRS	NC_005823.1	LIC_RS14065|LIC_RS14070	NADH-quinone oxidoreductase subunit A|NADH-quinone oxidoreductase subunit B	+|+	CDS|CDS	WP_001057833.1|WP_000524416.1	2	1
LIC-DRS-nonpolyA-R2	LIC	DRS	nonpolyA	DRS	NC_005823.1	LIC_RS14245|LIC_RS14250	50S ribosomal protein L27|ribosomal-processing cysteine protease Prp	-|-	CDS|CDS	WP_000940600.1|WP_000619383.1	2	4
LIC-DRS-nonpolyA-R2	LIC	DRS	nonpolyA	DRS	NC_005823.1	LIC_RS14245|LIC_RS14250|LIC_RS14255	50S ribosomal protein L27|ribosomal-processing cysteine protease Prp|50S ribosomal protein L21	-|-|-	CDS|CDS|CDS	WP_000940600.1|WP_000619383.1|WP_000270913.1	3	1
LIC-DRS-nonpolyA-R2	LIC	DRS	nonpolyA	DRS	NC_005823.1	LIC_RS14365|LIC_RS14370	peptide-methionine (R)-S-oxide reductase MsrB|alpha/beta hydrolase	+|+	CDS|CDS	WP_002070109.1|WP_000997772.1	2	1
LIC-DRS-nonpolyA-R2	LIC	DRS	nonpolyA	DRS	NC_005823.1	LIC_RS14555|LIC_RS14560	TM2 domain-containing protein|DUF2752 domain-containing protein	+|+	CDS|CDS	WP_000999362.1|WP_000911426.1	2	2
LIC-DRS-nonpolyA-R2	LIC	DRS	nonpolyA	DRS	NC_005823.1	LIC_RS14610|LIC_RS14615	50S ribosomal protein L17|DNA-directed RNA polymerase subunit alpha	-|-	CDS|CDS	WP_001042619.1|WP_000054108.1	2	7
LIC-DRS-nonpolyA-R2	LIC	DRS	nonpolyA	DRS	NC_005823.1	LIC_RS14610|LIC_RS14615|LIC_RS14620	50S ribosomal protein L17|DNA-directed RNA polymerase subunit alpha|30S ribosomal protein S4	-|-|-	CDS|CDS|CDS	WP_001042619.1|WP_000054108.1|WP_000135260.1	3	1
LIC-DRS-nonpolyA-R2	LIC	DRS	nonpolyA	DRS	NC_005823.1	LIC_RS14635|LIC_RS14640	50S ribosomal protein L36|translation initiation factor IF-1	-|-	CDS|CDS	WP_000868428.1|WP_001040194.1	2	1
LIC-DRS-nonpolyA-R2	LIC	DRS	nonpolyA	DRS	NC_005823.1	LIC_RS14655|LIC_RS14660	50S ribosomal protein L15|50S ribosomal protein L30	-|-	CDS|CDS	WP_000712192.1|WP_000427711.1	2	5
LIC-DRS-nonpolyA-R2	LIC	DRS	nonpolyA	DRS	NC_005823.1	LIC_RS14655|LIC_RS14660|LIC_RS14665	50S ribosomal protein L15|50S ribosomal protein L30|30S ribosomal protein S5	-|-|-	CDS|CDS|CDS	WP_000712192.1|WP_000427711.1|WP_000331210.1	3	1
LIC-DRS-nonpolyA-R2	LIC	DRS	nonpolyA	DRS	NC_005823.1	LIC_RS14660|LIC_RS14665	50S ribosomal protein L30|30S ribosomal protein S5	-|-	CDS|CDS	WP_000427711.1|WP_000331210.1	2	2
LIC-DRS-nonpolyA-R2	LIC	DRS	nonpolyA	DRS	NC_005823.1	LIC_RS14665|LIC_RS14670|LIC_RS14675	30S ribosomal protein S5|50S ribosomal protein L18|50S ribosomal protein L6	-|-|-	CDS|CDS|CDS	WP_000331210.1|WP_000567189.1|WP_000086547.1	3	1
LIC-DRS-nonpolyA-R2	LIC	DRS	nonpolyA	DRS	NC_005823.1	LIC_RS14675|LIC_RS14680	50S ribosomal protein L6|30S ribosomal protein S8	-|-	CDS|CDS	WP_000086547.1|WP_000062824.1	2	1
LIC-DRS-nonpolyA-R2	LIC	DRS	nonpolyA	DRS	NC_005823.1	LIC_RS14690|LIC_RS14695	50S ribosomal protein L5|50S ribosomal protein L24	-|-	CDS|CDS	WP_000741297.1|WP_001096782.1	2	1
LIC-DRS-nonpolyA-R2	LIC	DRS	nonpolyA	DRS	NC_005823.1	LIC_RS14705|LIC_RS14710|LIC_RS14715	30S ribosomal protein S17|50S ribosomal protein L29|50S ribosomal protein L16	-|-|-	CDS|CDS|CDS	WP_000123883.1|WP_000721426.1|WP_000950835.1	3	1
LIC-DRS-nonpolyA-R2	LIC	DRS	nonpolyA	DRS	NC_005823.1	LIC_RS14710|LIC_RS14715	50S ribosomal protein L29|50S ribosomal protein L16	-|-	CDS|CDS	WP_000721426.1|WP_000950835.1	2	2
LIC-DRS-nonpolyA-R2	LIC	DRS	nonpolyA	DRS	NC_005823.1	LIC_RS14720|LIC_RS14725|LIC_RS14730	30S ribosomal protein S3|50S ribosomal protein L22|30S ribosomal protein S19	-|-|-	CDS|CDS|CDS	WP_000529953.1|WP_000387530.1|WP_000124499.1	3	1
LIC-DRS-nonpolyA-R2	LIC	DRS	nonpolyA	DRS	NC_005823.1	LIC_RS14740|LIC_RS14745	50S ribosomal protein L23|50S ribosomal protein L4	-|-	CDS|CDS	WP_001053134.1|WP_000647275.1	2	1
LIC-DRS-nonpolyA-R2	LIC	DRS	nonpolyA	DRS	NC_005823.1	LIC_RS14740|LIC_RS14745|LIC_RS14750	50S ribosomal protein L23|50S ribosomal protein L4|50S ribosomal protein L3	-|-|-	CDS|CDS|CDS	WP_001053134.1|WP_000647275.1|WP_001051846.1	3	1
LIC-DRS-nonpolyA-R2	LIC	DRS	nonpolyA	DRS	NC_005823.1	LIC_RS14850|LIC_RS14855	integrase core domain-containing protein|Ig domain-containing protein	+|-	CDS|CDS	|WP_000927895.1	2	1
LIC-DRS-nonpolyA-R2	LIC	DRS	nonpolyA	DRS	NC_005823.1	LIC_RS14850|LIC_RS14855|LIC_RS14860	integrase core domain-containing protein|Ig domain-containing protein|hypothetical protein	+|-|-	CDS|CDS|CDS	|WP_000927895.1|WP_000474070.1	3	1
LIC-DRS-nonpolyA-R2	LIC	DRS	nonpolyA	DRS	NC_005823.1	LIC_RS14855|LIC_RS14860	Ig domain-containing protein|hypothetical protein	-|-	CDS|CDS	WP_000927895.1|WP_000474070.1	2	1
LIC-DRS-nonpolyA-R2	LIC	DRS	nonpolyA	DRS	NC_005823.1	LIC_RS14860|LIC_RS14865	hypothetical protein|hypothetical protein	-|-	CDS|CDS	WP_000474070.1|WP_000502132.1	2	2
LIC-DRS-nonpolyA-R2	LIC	DRS	nonpolyA	DRS	NC_005823.1	LIC_RS14995|LIC_RS15000	hypothetical protein|hypothetical protein	-|+	CDS|CDS	WP_000058776.1|WP_002074435.1	2	1
LIC-DRS-nonpolyA-R2	LIC	DRS	nonpolyA	DRS	NC_005823.1	LIC_RS15085|LIC_RS15090	HNH endonuclease|class I mannose-6-phosphate isomerase	-|-	CDS|CDS	WP_000433083.1|WP_001174417.1	2	3
LIC-DRS-nonpolyA-R2	LIC	DRS	nonpolyA	DRS	NC_005823.1	LIC_RS15260|LIC_RS15265	lipoprotein LipL41|LipL41-expression chaperone Lep	+|+	CDS|CDS	WP_001228945.1|WP_000648447.1	2	6
LIC-DRS-nonpolyA-R2	LIC	DRS	nonpolyA	DRS	NC_005823.1	LIC_RS15525|LIC_RS15530	hypothetical protein|hypothetical protein	-|-	CDS|CDS	WP_000651384.1|WP_000336263.1	2	1
LIC-DRS-nonpolyA-R2	LIC	DRS	nonpolyA	DRS	NC_005823.1	LIC_RS15650|LIC_RS15655	N-acetyltransferase|hypothetical protein	+|+	CDS|CDS	WP_001068357.1|WP_000581246.1	2	1
LIC-DRS-nonpolyA-R2	LIC	DRS	nonpolyA	DRS	NC_005823.1	LIC_RS15730|LIC_RS15735	DoxX family protein|YfeK family protein	-|-	CDS|CDS	WP_001281604.1|WP_000619739.1	2	1
LIC-DRS-nonpolyA-R2	LIC	DRS	nonpolyA	DRS	NC_005823.1	LIC_RS15735|LIC_RS15740	YfeK family protein|hypothetical protein	-|-	CDS|CDS	WP_000619739.1|WP_000280393.1	2	1
LIC-DRS-nonpolyA-R2	LIC	DRS	nonpolyA	DRS	NC_005823.1	LIC_RS15870|LIC_RS15875	hypothetical protein|SPOR domain-containing protein	-|-	CDS|CDS	WP_000372769.1|WP_000659917.1	2	1
LIC-DRS-nonpolyA-R2	LIC	DRS	nonpolyA	DRS	NC_005823.1	LIC_RS15935|LIC_RS15940	tRNA-Pro|tRNA-Arg	+|+	tRNA|tRNA	|	2	2
LIC-DRS-nonpolyA-R2	LIC	DRS	nonpolyA	DRS	NC_005823.1	LIC_RS15965|LIC_RS15970	uracil-DNA glycosylase|STAS domain-containing protein	-|-	CDS|CDS	WP_001984957.1|WP_002068150.1	2	2
LIC-DRS-nonpolyA-R2	LIC	DRS	nonpolyA	DRS	NC_005823.1	LIC_RS16075|LIC_RS16080	tRNA-Val|DUF1569 domain-containing protein	-|-	tRNA|CDS	|WP_001170928.1	2	3
LIC-DRS-nonpolyA-R2	LIC	DRS	nonpolyA	DRS	NC_005823.1	LIC_RS16370|LIC_RS16375	glycerophosphodiester phosphodiesterase|hypothetical protein	-|-	CDS|CDS	WP_000572014.1|WP_000414808.1	2	1
LIC-DRS-nonpolyA-R2	LIC	DRS	nonpolyA	DRS	NC_005823.1	LIC_RS16630|LIC_RS16635	DUF2889 domain-containing protein|tRNA-Thr	+|+	CDS|tRNA	WP_000040881.1|	2	1
LIC-DRS-nonpolyA-R2	LIC	DRS	nonpolyA	DRS	NC_005823.1	LIC_RS16750|LIC_RS16755	LEA type 2 family protein|zinc-binding dehydrogenase	-|-	CDS|CDS	WP_000798179.1|WP_001053085.1	2	2
LIC-DRS-nonpolyA-R2	LIC	DRS	nonpolyA	DRS	NC_005823.1	LIC_RS16855|LIC_RS16860	suppressor of fused domain protein|hypothetical protein	-|-	CDS|CDS	WP_000200272.1|WP_000277167.1	2	2
LIC-DRS-nonpolyA-R2	LIC	DRS	nonpolyA	DRS	NC_005823.1	LIC_RS16900|LIC_RS16905	hypothetical protein|RNA polymerase sigma factor	-|-	CDS|CDS	WP_000445427.1|WP_000435437.1	2	1
LIC-DRS-nonpolyA-R2	LIC	DRS	nonpolyA	DRS	NC_005823.1	LIC_RS16900|LIC_RS16905|LIC_RS16910	hypothetical protein|RNA polymerase sigma factor|hypothetical protein	-|-|-	CDS|CDS|CDS	WP_000445427.1|WP_000435437.1|WP_001050790.1	3	4
LIC-DRS-nonpolyA-R2	LIC	DRS	nonpolyA	DRS	NC_005823.1	LIC_RS16905|LIC_RS16910	RNA polymerase sigma factor|hypothetical protein	-|-	CDS|CDS	WP_000435437.1|WP_001050790.1	2	2
LIC-DRS-nonpolyA-R2	LIC	DRS	nonpolyA	DRS	NC_005823.1	LIC_RS17135|LIC_RS17140	response regulator|PAS domain S-box protein	-|-	CDS|CDS	WP_001012319.1|WP_001288616.1	2	1
LIC-DRS-nonpolyA-R2	LIC	DRS	nonpolyA	DRS	NC_005823.1	LIC_RS17305|LIC_RS17310	hypothetical protein|CPBP family intramembrane metalloprotease	-|-	CDS|CDS	WP_001083103.1|WP_000961610.1	2	1
[truncated: 41 more rows]
