# Supplementary material for: Leptospira transcriptome sequencing using long-read technology reveals unannotated transcripts and potential polyadenylation of RNA molecules
Source: Microbiol Spectr. 2023 Oct 20;11(6):e02234-23. doi: 10.1128/spectrum.02234-23 (PMC10715090; doi:10.1128/spectrum.02234-23)
Supplement: Table S3 — Unannotated genomic regions identified in each sample. [file spectrum.02234-23-s0004.xlsx]

## Sheet: Sheet1
Table S3. Unannotated genomic regions identified from each sample. a) Unannotated genomic regions were determined from the mapping positions of the reads mapped to the unannotated regions in their corresponding reference genomes. Reads mapped between the same two annotated coding regions were grouped together in each sample and labelled by the combination of the neighboring gene ids (region_ids).…
			a) unannotated coding regions identified								b) Rfam annotations
region_id (before gene|after gene)	region_anot (before gene|after gene)	sample	serovar (LIC/LII/LBP)	protocol (cDNA/DRS)	is.polyA (nonpolyA/polyA)	dataset (raw/full-length/DRS)	chrom	region start	region end	n_read	query.name	Target.name	Rfam accession	target.from	target.to	query.from	query.to	trunc	gc	score	E.value	description.of.target
LIC_RS00070|LIC_RS00075	DNA polymerase III subunit delta|hypothetical protein	LIC-cDNA-nonpolyA	LIC	cDNA	nonpolyA	full-length	NC_005823.1	19508	19967	2	NC_005823.1:19508-19967 -	NA	NA	NA	NA	NA	NA	NA	NA	NA	NA	NA
LIC_RS03660|LIC_RS03665	imelysin family protein|thiol oxidoreductase	LIC-cDNA-nonpolyA	LIC	cDNA	nonpolyA	full-length	NC_005823.1	860907	862349	2	NC_005823.1:860907-862349 -	NA	NA	NA	NA	NA	NA	NA	NA	NA	NA	NA
LIC_RS04780|LIC_RS04785	pectin acetylesterase|23S ribosomal RNA	LIC-cDNA-nonpolyA	LIC	cDNA	nonpolyA	full-length	NC_005823.1	1113170	1114649	6	NC_005823.1:1113170-1114649 -	NA	NA	NA	NA	NA	NA	NA	NA	NA	NA	NA
LIC_RS07675|LIC_RS07680	chromosome segregation protein SMC|hypothetical protein	LIC-cDNA-nonpolyA	LIC	cDNA	nonpolyA	full-length	NC_005823.1	1850267	1850455	3	NC_005823.1:1850267-1850455 -	NA	NA	NA	NA	NA	NA	NA	NA	NA	NA	NA
LIC_RS10135|LIC_RS10140	RNA-binding protein|transcriptional regulator	LIC-cDNA-nonpolyA	LIC	cDNA	nonpolyA	full-length	NC_005823.1	2391020	2391147	9	NC_005823.1:2391020-2391147 -	NA	NA	NA	NA	NA	NA	NA	NA	NA	NA	NA
LIC_RS10450|LIC_RS10455	hypothetical protein|hypothetical protein	LIC-cDNA-nonpolyA	LIC	cDNA	nonpolyA	full-length	NC_005823.1	2465628	2465730	2	NC_005823.1:2465628-2465730 -	NA	NA	NA	NA	NA	NA	NA	NA	NA	NA	NA
LIC_RS11840|LIC_RS11845	response regulator|beta-ketoacyl synthase	LIC-cDNA-nonpolyA	LIC	cDNA	nonpolyA	full-length	NC_005823.1	2794669	2794932	2	NC_005823.1:2794669-2794932 -	NA	NA	NA	NA	NA	NA	NA	NA	NA	NA	NA
LIC_RS15610|LIC_RS15620	23S ribosomal RNA|hypothetical protein	LIC-cDNA-nonpolyA	LIC	cDNA	nonpolyA	full-length	NC_005823.1	3705661	3706023	3	NC_005823.1:3705661-3706023 -	NA	NA	NA	NA	NA	NA	NA	NA	NA	NA	NA
LIC_RS16840|LIC_RS16850	serine/threonine-protein phosphatase|hypothetical protein	LIC-cDNA-nonpolyA	LIC	cDNA	nonpolyA	full-length	NC_005823.1	4015031	4015206	2	NC_005823.1:4015031-4015206 -	NA	NA	NA	NA	NA	NA	NA	NA	NA	NA	NA
LIC_RS04780|LIC_RS04785	pectin acetylesterase|23S ribosomal RNA	LIC-cDNA-nonpolyA	LIC	cDNA	nonpolyA	full-length	NC_005823.1	1114420	1114779	6	NC_005823.1:1114420-1114779 -	NA	NA	NA	NA	NA	NA	NA	NA	NA	NA	NA
LIC_RS10450|LIC_RS10455	hypothetical protein|hypothetical protein	LIC-cDNA-nonpolyA	LIC	cDNA	nonpolyA	full-length	NC_005823.1	2465527	2465664	2	NC_005823.1:2465527-2465664 -	NA	NA	NA	NA	NA	NA	NA	NA	NA	NA	NA
LIC_RS11840|LIC_RS11845	response regulator|beta-ketoacyl synthase	LIC-cDNA-nonpolyA	LIC	cDNA	nonpolyA	full-length	NC_005823.1	2794662	2794832	2	NC_005823.1:2794662-2794832 -	NA	NA	NA	NA	NA	NA	NA	NA	NA	NA	NA
LIC_RS15610|LIC_RS15620	23S ribosomal RNA|hypothetical protein	LIC-cDNA-nonpolyA	LIC	cDNA	nonpolyA	full-length	NC_005823.1	3705797	3705928	3	NC_005823.1:3705797-3705928 -	NA	NA	NA	NA	NA	NA	NA	NA	NA	NA	NA
LIC_RS16840|LIC_RS16850	serine/threonine-protein phosphatase|hypothetical protein	LIC-cDNA-nonpolyA	LIC	cDNA	nonpolyA	full-length	NC_005823.1	4015031	4015142	2	NC_005823.1:4015031-4015142 -	NA	NA	NA	NA	NA	NA	NA	NA	NA	NA	NA
LIC_RS00070|LIC_RS00075	DNA polymerase III subunit delta|hypothetical protein	LIC-cDNA-nonpolyA	LIC	cDNA	nonpolyA	raw	NC_005823.1	19424	19967	8	NC_005823.1:19424-19967 -	NA	NA	NA	NA	NA	NA	NA	NA	NA	NA	NA
LIC_RS00100|LIC_RS00105	threonylcarbamoyl-AMP synthase|VCBS repeat-containing protein	LIC-cDNA-nonpolyA	LIC	cDNA	nonpolyA	raw	NC_005823.1	23883	24168	2	NC_005823.1:23883-24168 -	NA	NA	NA	NA	NA	NA	NA	NA	NA	NA	NA
LIC_RS00125|LIC_RS00130	adenylate/guanylate cyclase domain-containing protein|hypothetical protein	LIC-cDNA-nonpolyA	LIC	cDNA	nonpolyA	raw	NC_005823.1	31873	32122	3	NC_005823.1:31873-32122 -	NA	NA	NA	NA	NA	NA	NA	NA	NA	NA	NA
LIC_RS00215|LIC_RS00220	hypothetical protein|methyl-accepting chemotaxis protein	LIC-cDNA-nonpolyA	LIC	cDNA	nonpolyA	raw	NC_005823.1	51121	51754	2	NC_005823.1:51121-51754 -	NA	NA	NA	NA	NA	NA	NA	NA	NA	NA	NA
LIC_RS00290|LIC_RS00295	hypothetical protein|MATE family efflux transporter	LIC-cDNA-nonpolyA	LIC	cDNA	nonpolyA	raw	NC_005823.1	71469	71872	2	NC_005823.1:71469-71872 -	NA	NA	NA	NA	NA	NA	NA	NA	NA	NA	NA
LIC_RS19925|LIC_RS00750	transfer-messenger RNA|IS3-like element IS1500A family transposase	LIC-cDNA-nonpolyA	LIC	cDNA	nonpolyA	raw	NC_005823.1	176423	177094	2	NC_005823.1:176423-177094 -	NA	NA	NA	NA	NA	NA	NA	NA	NA	NA	NA
LIC_RS00820|LIC_RS00825	malate dehydrogenase|hypothetical protein	LIC-cDNA-nonpolyA	LIC	cDNA	nonpolyA	raw	NC_005823.1	191004	191373	2	NC_005823.1:191004-191373 -	NA	NA	NA	NA	NA	NA	NA	NA	NA	NA	NA
LIC_RS01100|LIC_RS01105	cytochrome c oxidase subunit 3 family protein|hypothetical protein	LIC-cDNA-nonpolyA	LIC	cDNA	nonpolyA	raw	NC_005823.1	240409	240802	3	NC_005823.1:240409-240802 -	NA	NA	NA	NA	NA	NA	NA	NA	NA	NA	NA
LIC_RS02155|LIC_RS02160	LptF/LptG family permease|alcohol dehydrogenase catalytic domain-containing protein	LIC-cDNA-nonpolyA	LIC	cDNA	nonpolyA	raw	NC_005823.1	471158	471799	2	NC_005823.1:471158-471799 -	NA	NA	NA	NA	NA	NA	NA	NA	NA	NA	NA
LIC_RS02195|LIC_RS02205	hypothetical protein|hypothetical protein	LIC-cDNA-nonpolyA	LIC	cDNA	nonpolyA	raw	NC_005823.1	482127	483024	5	NC_005823.1:482127-483024 -	NA	NA	NA	NA	NA	NA	NA	NA	NA	NA	NA
LIC_RS02935|LIC_RS02940	SCO family protein|single-stranded DNA-binding protein	LIC-cDNA-nonpolyA	LIC	cDNA	nonpolyA	raw	NC_005823.1	690297	690589	2	NC_005823.1:690297-690589 -	NA	NA	NA	NA	NA	NA	NA	NA	NA	NA	NA
LIC_RS02975|LIC_RS02985	DUF1566 domain-containing protein|amidohydrolase family protein	LIC-cDNA-nonpolyA	LIC	cDNA	nonpolyA	raw	NC_005823.1	698307	699200	4	NC_005823.1:698307-699200 -	NA	NA	NA	NA	NA	NA	NA	NA	NA	NA	NA
LIC_RS03175|LIC_RS03180	hypothetical protein|tetratricopeptide repeat protein	LIC-cDNA-nonpolyA	LIC	cDNA	nonpolyA	raw	NC_005823.1	751986	752356	2	NC_005823.1:751986-752356 -	NA	NA	NA	NA	NA	NA	NA	NA	NA	NA	NA
LIC_RS03435|LIC_RS03440	metalloregulator ArsR/SmtB family transcription factor|acyl-CoA thioesterase	LIC-cDNA-nonpolyA	LIC	cDNA	nonpolyA	raw	NC_005823.1	810984	811255	2	NC_005823.1:810984-811255 -	NA	NA	NA	NA	NA	NA	NA	NA	NA	NA	NA
LIC_RS03650|LIC_RS03655	hypothetical protein|OB-fold domain-containing protein	LIC-cDNA-nonpolyA	LIC	cDNA	nonpolyA	raw	NC_005823.1	856432	857051	3	NC_005823.1:856432-857051 -	NA	NA	NA	NA	NA	NA	NA	NA	NA	NA	NA
LIC_RS03760|LIC_RS03770	hypothetical protein|hypothetical protein	LIC-cDNA-nonpolyA	LIC	cDNA	nonpolyA	raw	NC_005823.1	889499	890010	3	NC_005823.1:889499-890010 -	NA	NA	NA	NA	NA	NA	NA	NA	NA	NA	NA
LIC_RS03895|LIC_RS03900	DNA-directed RNA polymerase subunit beta|DNA-directed RNA polymerase subunit beta'	LIC-cDNA-nonpolyA	LIC	cDNA	nonpolyA	raw	NC_005823.1	920094	921273	2	NC_005823.1:920094-921273 -	NA	NA	NA	NA	NA	NA	NA	NA	NA	NA	NA
LIC_RS20370|LIC_RS04595	transposase|energy transducer TonB	LIC-cDNA-nonpolyA	LIC	cDNA	nonpolyA	raw	NC_005823.1	1073309	1073623	2	NC_005823.1:1073309-1073623 -	NA	NA	NA	NA	NA	NA	NA	NA	NA	NA	NA
LIC_RS04645|LIC_RS04655	hypothetical protein|HAMP domain-containing protein	LIC-cDNA-nonpolyA	LIC	cDNA	nonpolyA	raw	NC_005823.1	1084374	1084831	2	NC_005823.1:1084374-1084831 -	NA	NA	NA	NA	NA	NA	NA	NA	NA	NA	NA
LIC_RS04780|LIC_RS04785	pectin acetylesterase|23S ribosomal RNA	LIC-cDNA-nonpolyA	LIC	cDNA	nonpolyA	raw	NC_005823.1	1113170	1114806	27	NC_005823.1:1113170-1114806 -	NA	NA	NA	NA	NA	NA	NA	NA	NA	NA	NA
LIC_RS05135|LIC_RS05140	alpha/beta hydrolase|EAL domain-containing protein	LIC-cDNA-nonpolyA	LIC	cDNA	nonpolyA	raw	NC_005823.1	1212712	1213179	5	NC_005823.1:1212712-1213179 -	NA	NA	NA	NA	NA	NA	NA	NA	NA	NA	NA
LIC_RS05325|LIC_RS05335	DUF1565 domain-containing protein|IS110 family transposase	LIC-cDNA-nonpolyA	LIC	cDNA	nonpolyA	raw	NC_005823.1	1271057	1271513	2	NC_005823.1:1271057-1271513 -	NA	NA	NA	NA	NA	NA	NA	NA	NA	NA	NA
LIC_RS23125|LIC_RS05415	hypothetical protein|WGR domain-containing protein	LIC-cDNA-nonpolyA	LIC	cDNA	nonpolyA	raw	NC_005823.1	1288628	1288867	5	NC_005823.1:1288628-1288867 -	NA	NA	NA	NA	NA	NA	NA	NA	NA	NA	NA
LIC_RS06145|LIC_RS06155	ornithine carbamoyltransferase|hypothetical protein	LIC-cDNA-nonpolyA	LIC	cDNA	nonpolyA	raw	NC_005823.1	1472270	1472560	2	NC_005823.1:1472270-1472560 -	NA	NA	NA	NA	NA	NA	NA	NA	NA	NA	NA
LIC_RS06275|LIC_RS06280	peroxiredoxin|Fe-S cluster assembly protein SufB	LIC-cDNA-nonpolyA	LIC	cDNA	nonpolyA	raw	NC_005823.1	1502849	1503246	2	NC_005823.1:1502849-1503246 -	NA	NA	NA	NA	NA	NA	NA	NA	NA	NA	NA
LIC_RS06515|LIC_RS06520	6-carboxytetrahydropterin synthase|sulfate ABC transporter substrate-binding protein	LIC-cDNA-nonpolyA	LIC	cDNA	nonpolyA	raw	NC_005823.1	1564802	1564961	6	NC_005823.1:1564802-1564961 -	NA	NA	NA	NA	NA	NA	NA	NA	NA	NA	NA
LIC_RS06785|LIC_RS06790	hypothetical protein|DNA methylase	LIC-cDNA-nonpolyA	LIC	cDNA	nonpolyA	raw	NC_005823.1	1631551	1631857	4	NC_005823.1:1631551-1631857 -	NA	NA	NA	NA	NA	NA	NA	NA	NA	NA	NA
LIC_RS06790|LIC_RS06795	DNA methylase|flagellar basal-body rod protein FlgG	LIC-cDNA-nonpolyA	LIC	cDNA	nonpolyA	raw	NC_005823.1	1634236	1634634	3	NC_005823.1:1634236-1634634 -	NA	NA	NA	NA	NA	NA	NA	NA	NA	NA	NA
LIC_RS07525|LIC_RS07530	hypothetical protein|thioredoxin-disulfide reductase	LIC-cDNA-nonpolyA	LIC	cDNA	nonpolyA	raw	NC_005823.1	1815751	1817136	4	NC_005823.1:1815751-1817136 -	NA	NA	NA	NA	NA	NA	NA	NA	NA	NA	NA
LIC_RS07675|LIC_RS07680	chromosome segregation protein SMC|hypothetical protein	LIC-cDNA-nonpolyA	LIC	cDNA	nonpolyA	raw	NC_005823.1	1850271	1850503	2	NC_005823.1:1850271-1850503 -	NA	NA	NA	NA	NA	NA	NA	NA	NA	NA	NA
LIC_RS07730|LIC_RS07735	16S ribosomal RNA|PepSY domain-containing protein	LIC-cDNA-nonpolyA	LIC	cDNA	nonpolyA	raw	NC_005823.1	1864061	1864432	3	NC_005823.1:1864061-1864432 -	NA	NA	NA	NA	NA	NA	NA	NA	NA	NA	NA
LIC_RS08175|LIC_RS08180	2-isopropylmalate synthase|aminoacyl-tRNA hydrolase	LIC-cDNA-nonpolyA	LIC	cDNA	nonpolyA	raw	NC_005823.1	1958385	1958835	4	NC_005823.1:1958385-1958835 -	NA	NA	NA	NA	NA	NA	NA	NA	NA	NA	NA
LIC_RS08180|LIC_RS08185	aminoacyl-tRNA hydrolase|tyrosine recombinase XerC	LIC-cDNA-nonpolyA	LIC	cDNA	nonpolyA	raw	NC_005823.1	1958395	1958582	2	NC_005823.1:1958395-1958582 -	NA	NA	NA	NA	NA	NA	NA	NA	NA	NA	NA
LIC_RS08265|LIC_RS08270	UbiD family decarboxylase|ADP-glyceromanno-heptose 6-epimerase	LIC-cDNA-nonpolyA	LIC	cDNA	nonpolyA	raw	NC_005823.1	1979611	1979989	5	NC_005823.1:1979611-1979989 -	NA	NA	NA	NA	NA	NA	NA	NA	NA	NA	NA
LIC_RS08330|LIC_RS08335	glycosyltransferase family 4 protein|hypothetical protein	LIC-cDNA-nonpolyA	LIC	cDNA	nonpolyA	raw	NC_005823.1	1993128	1993504	3	NC_005823.1:1993128-1993504 -	NA	NA	NA	NA	NA	NA	NA	NA	NA	NA	NA
LIC_RS08465|LIC_RS08470	phosphoribosylglycinamide formyltransferase|flagellar export chaperone FliS	LIC-cDNA-nonpolyA	LIC	cDNA	nonpolyA	raw	NC_005823.1	2022369	2022692	2	NC_005823.1:2022369-2022692 -	NA	NA	NA	NA	NA	NA	NA	NA	NA	NA	NA
LIC_RS23340|LIC_RS09070	hypothetical protein|biotin synthase BioB	LIC-cDNA-nonpolyA	LIC	cDNA	nonpolyA	raw	NC_005823.1	2168520	2168784	2	NC_005823.1:2168520-2168784 -	NA	NA	NA	NA	NA	NA	NA	NA	NA	NA	NA
LIC_RS09210|LIC_RS09215	BolA family transcriptional regulator|BolA/IbaG family iron-sulfur metabolism protein	LIC-cDNA-nonpolyA	LIC	cDNA	nonpolyA	raw	NC_005823.1	2200888	2201262	3	NC_005823.1:2200888-2201262 -	NA	NA	NA	NA	NA	NA	NA	NA	NA	NA	NA
LIC_RS10250|LIC_RS10260	acetyltransferase|1-aminocyclopropane-1-carboxylate deaminase	LIC-cDNA-nonpolyA	LIC	cDNA	nonpolyA	raw	NC_005823.1	2417716	2418053	3	NC_005823.1:2417716-2418053 -	NA	NA	NA	NA	NA	NA	NA	NA	NA	NA	NA
LIC_RS10580|LIC_RS10585	hypothetical protein|lipoyl(octanoyl) transferase LipB	LIC-cDNA-nonpolyA	LIC	cDNA	nonpolyA	raw	NC_005823.1	2510204	2510692	3	NC_005823.1:2510204-2510692 -	NA	NA	NA	NA	NA	NA	NA	NA	NA	NA	NA
LIC_RS10885|LIC_RS10890	hypothetical protein|TIGR04325 family methyltransferase	LIC-cDNA-nonpolyA	LIC	cDNA	nonpolyA	raw	NC_005823.1	2576895	2577203	2	NC_005823.1:2576895-2577203 -	NA	NA	NA	NA	NA	NA	NA	NA	NA	NA	NA
LIC_RS10965|LIC_RS10970	hypothetical protein|glycosyltransferase	LIC-cDNA-nonpolyA	LIC	cDNA	nonpolyA	raw	NC_005823.1	2597325	2597711	4	NC_005823.1:2597325-2597711 -	NA	NA	NA	NA	NA	NA	NA	NA	NA	NA	NA
LIC_RS11155|LIC_RS11160	fucose synthetase|methionyl-tRNA formyltransferase	LIC-cDNA-nonpolyA	LIC	cDNA	nonpolyA	raw	NC_005823.1	2639444	2639625	2	NC_005823.1:2639444-2639625 -	NA	NA	NA	NA	NA	NA	NA	NA	NA	NA	NA
LIC_RS11175|LIC_RS11180	WbuC family cupin fold metalloprotein|class I SAM-dependent methyltransferase	LIC-cDNA-nonpolyA	LIC	cDNA	nonpolyA	raw	NC_005823.1	2643446	2643750	2	NC_005823.1:2643446-2643750 -	NA	NA	NA	NA	NA	NA	NA	NA	NA	NA	NA
LIC_RS11270|LIC_RS11275	hypothetical protein|SBBP repeat-containing protein	LIC-cDNA-nonpolyA	LIC	cDNA	nonpolyA	raw	NC_005823.1	2662909	2663489	4	NC_005823.1:2662909-2663489 -	NA	NA	NA	NA	NA	NA	NA	NA	NA	NA	NA
LIC_RS11450|LIC_RS11460	tripartite tricarboxylate transporter TctB family protein|mannose-1-phosphate guanylyltransferase	LIC-cDNA-nonpolyA	LIC	cDNA	nonpolyA	raw	NC_005823.1	2707007	2707165	2	NC_005823.1:2707007-2707165 -	NA	NA	NA	NA	NA	NA	NA	NA	NA	NA	NA
LIC_RS11505|LIC_RS11510	DUF5982 domain-containing protein|DUF1566 domain-containing protein	LIC-cDNA-nonpolyA	LIC	cDNA	nonpolyA	raw	NC_005823.1	2718637	2718896	2	NC_005823.1:2718637-2718896 -	NA	NA	NA	NA	NA	NA	NA	NA	NA	NA	NA
LIC_RS11535|LIC_RS11540	DUF5982 domain-containing protein|Ig-like domain-containing protein	LIC-cDNA-nonpolyA	LIC	cDNA	nonpolyA	raw	NC_005823.1	2726557	2727299	3	NC_005823.1:2726557-2727299 -	NA	NA	NA	NA	NA	NA	NA	NA	NA	NA	NA
LIC_RS11830|LIC_RS11835	flippase-like domain-containing protein|DUF1554 domain-containing protein	LIC-cDNA-nonpolyA	LIC	cDNA	nonpolyA	raw	NC_005823.1	2790575	2791366	4	NC_005823.1:2790575-2791366 -	NA	NA	NA	NA	NA	NA	NA	NA	NA	NA	NA
LIC_RS11840|LIC_RS11845	response regulator|beta-ketoacyl synthase	LIC-cDNA-nonpolyA	LIC	cDNA	nonpolyA	raw	NC_005823.1	2794494	2794886	3	NC_005823.1:2794494-2794886 -	NA	NA	NA	NA	NA	NA	NA	NA	NA	NA	NA
LIC_RS12060|LIC_RS12065	pirin family protein|tetracycline resistance MFS efflux pump	LIC-cDNA-nonpolyA	LIC	cDNA	nonpolyA	raw	NC_005823.1	2860296	2860840	2	NC_005823.1:2860296-2860840 -	NA	NA	NA	NA	NA	NA	NA	NA	NA	NA	NA
LIC_RS12560|LIC_RS12570	chemotaxis protein CheW|5-formyltetrahydrofolate cyclo-ligase	LIC-cDNA-nonpolyA	LIC	cDNA	nonpolyA	raw	NC_005823.1	2976713	2977273	2	NC_005823.1:2976713-2977273 -	NA	NA	NA	NA	NA	NA	NA	NA	NA	NA	NA
LIC_RS12950|LIC_RS12955	sulfate ABC transporter substrate-binding protein|hypothetical protein	LIC-cDNA-nonpolyA	LIC	cDNA	nonpolyA	raw	NC_005823.1	3067277	3067671	2	NC_005823.1:3067277-3067671 -	NA	NA	NA	NA	NA	NA	NA	NA	NA	NA	NA
LIC_RS13125|LIC_RS13130	hypothetical protein|Rieske 2Fe-2S domain-containing protein	LIC-cDNA-nonpolyA	LIC	cDNA	nonpolyA	raw	NC_005823.1	3104509	3104796	2	NC_005823.1:3104509-3104796 -	NA	NA	NA	NA	NA	NA	NA	NA	NA	NA	NA
LIC_RS23185|LIC_RS13290	hypothetical protein|fumarylacetoacetate hydrolase family protein	LIC-cDNA-nonpolyA	LIC	cDNA	nonpolyA	raw	NC_005823.1	3143961	3144465	2	NC_005823.1:3143961-3144465 -	NA	NA	NA	NA	NA	NA	NA	NA	NA	NA	NA
LIC_RS13925|LIC_RS13930	DUF1561 domain-containing protein|alpha/beta hydrolase	LIC-cDNA-nonpolyA	LIC	cDNA	nonpolyA	raw	NC_005823.1	3305141	3305612	2	NC_005823.1:3305141-3305612 -	NA	NA	NA	NA	NA	NA	NA	NA	NA	NA	NA
LIC_RS21425|LIC_RS13970	IS110 family transposase|DUF1577 domain-containing protein	LIC-cDNA-nonpolyA	LIC	cDNA	nonpolyA	raw	NC_005823.1	3313981	3314233	2	NC_005823.1:3313981-3314233 -	NA	NA	NA	NA	NA	NA	NA	NA	NA	NA	NA
LIC_RS14395|LIC_RS14400	hypothetical protein|response regulator transcription factor	LIC-cDNA-nonpolyA	LIC	cDNA	nonpolyA	raw	NC_005823.1	3411633	3412207	4	NC_005823.1:3411633-3412207 -	NA	NA	NA	NA	NA	NA	NA	NA	NA	NA	NA
LIC_RS15225|LIC_RS15230	hypothetical protein|ATP-dependent DNA helicase	LIC-cDNA-nonpolyA	LIC	cDNA	nonpolyA	raw	NC_005823.1	3593966	3594407	2	NC_005823.1:3593966-3594407 -	NA	NA	NA	NA	NA	NA	NA	NA	NA	NA	NA
LIC_RS15400|LIC_RS15405	hypothetical protein|DUF1577 domain-containing protein	LIC-cDNA-nonpolyA	LIC	cDNA	nonpolyA	raw	NC_005823.1	3639055	3639689	4	NC_005823.1:3639055-3639689 -	NA	NA	NA	NA	NA	NA	NA	NA	NA	NA	NA
LIC_RS15610|LIC_RS15620	23S ribosomal RNA|hypothetical protein	LIC-cDNA-nonpolyA	LIC	cDNA	nonpolyA	raw	NC_005823.1	3705642	3706273	22	NC_005823.1:3705642-3706273 -	NA	NA	NA	NA	NA	NA	NA	NA	NA	NA	NA
LIC_RS15880|LIC_RS15890	dephospho-CoA kinase|LruC domain-containing protein	LIC-cDNA-nonpolyA	LIC	cDNA	nonpolyA	raw	NC_005823.1	3771094	3771589	2	NC_005823.1:3771094-3771589 -	NA	NA	NA	NA	NA	NA	NA	NA	NA	NA	NA
LIC_RS15925|LIC_RS15930	5'/3'-nucleotidase SurE|tetratricopeptide repeat protein	LIC-cDNA-nonpolyA	LIC	cDNA	nonpolyA	raw	NC_005823.1	3785153	3785522	2	NC_005823.1:3785153-3785522 -	NA	NA	NA	NA	NA	NA	NA	NA	NA	NA	NA
LIC_RS16285|LIC_RS16290	ATP-binding protein|hypothetical protein	LIC-cDNA-nonpolyA	LIC	cDNA	nonpolyA	raw	NC_005823.1	3875564	3875978	7	NC_005823.1:3875564-3875978 -	NA	NA	NA	NA	NA	NA	NA	NA	NA	NA	NA
LIC_RS16480|LIC_RS16485	hypothetical protein|cation diffusion facilitator family transporter	LIC-cDNA-nonpolyA	LIC	cDNA	nonpolyA	raw	NC_005823.1	3932849	3933190	2	NC_005823.1:3932849-3933190 -	NA	NA	NA	NA	NA	NA	NA	NA	NA	NA	NA
LIC_RS16840|LIC_RS16850	serine/threonine-protein phosphatase|hypothetical protein	LIC-cDNA-nonpolyA	LIC	cDNA	nonpolyA	raw	NC_005823.1	4015031	4015212	9	NC_005823.1:4015031-4015212 -	NA	NA	NA	NA	NA	NA	NA	NA	NA	NA	NA
LIC_RS16960|LIC_RS16965	DUF1554 domain-containing protein|hypothetical protein	LIC-cDNA-nonpolyA	LIC	cDNA	nonpolyA	raw	NC_005823.1	4045000	4045319	2	NC_005823.1:4045000-4045319 -	NA	NA	NA	NA	NA	NA	NA	NA	NA	NA	NA
LIC_RS17015|LIC_RS17020	hypothetical protein|internalin	LIC-cDNA-nonpolyA	LIC	cDNA	nonpolyA	raw	NC_005823.1	4054403	4054603	3	NC_005823.1:4054403-4054603 -	NA	NA	NA	NA	NA	NA	NA	NA	NA	NA	NA
LIC_RS17115|LIC_RS17120	nucleoside-diphosphate kinase|hypothetical protein	LIC-cDNA-nonpolyA	LIC	cDNA	nonpolyA	raw	NC_005823.1	4082031	4082322	5	NC_005823.1:4082031-4082322 -	NA	NA	NA	NA	NA	NA	NA	NA	NA	NA	NA
LIC_RS17515|LIC_RS17520	GTP cyclohydrolase I FolE|glycosyltransferase family 4 protein	LIC-cDNA-nonpolyA	LIC	cDNA	nonpolyA	raw	NC_005823.1	4176168	4176449	3	NC_005823.1:4176168-4176449 -	NA	NA	NA	NA	NA	NA	NA	NA	NA	NA	NA
LIC_RS17910|LIC_RS17915	YaaR family protein|IS3 family transposase	LIC-cDNA-nonpolyA	LIC	cDNA	nonpolyA	raw	NC_005823.1	4260294	4260965	2	NC_005823.1:4260294-4260965 -	NA	NA	NA	NA	NA	NA	NA	NA	NA	NA	NA
LIC_RS17945|LIC_RS17950	M20/M25/M40 family metallo-hydrolase|IS3 family transposase	LIC-cDNA-nonpolyA	LIC	cDNA	nonpolyA	raw	NC_005823.1	4268598	4269269	3	NC_005823.1:4268598-4269269 -	NA	NA	NA	NA	NA	NA	NA	NA	NA	NA	NA
LIC_RS17960|LIC_RS17965	hypothetical protein|tRNA uridine-5-carboxymethylaminomethyl(34) synthesis enzyme MnmG	LIC-cDNA-nonpolyA	LIC	cDNA	nonpolyA	raw	NC_005823.1	4271768	4272943	4	NC_005823.1:4271768-4272943 -	NA	NA	NA	NA	NA	NA	NA	NA	NA	NA	NA
LIC_RS01345|LIC_RS19980	hypothetical protein|IS110 family transposase	LIC-cDNA-nonpolyA	LIC	cDNA	nonpolyA	raw	NC_005823.1	300736	301135	2	NC_005823.1:300736-301135 -	NA	NA	NA	NA	NA	NA	NA	NA	NA	NA	NA
LIC_RS04565|LIC_RS20365	hypothetical protein|IS110 family transposase	LIC-cDNA-nonpolyA	LIC	cDNA	nonpolyA	raw	NC_005823.1	1069844	1070532	2	NC_005823.1:1069844-1070532 -	NA	NA	NA	NA	NA	NA	NA	NA	NA	NA	NA
LIC_RS16240|LIC_RS21745	Fic family protein|IS110 family transposase	LIC-cDNA-nonpolyA	LIC	cDNA	nonpolyA	raw	NC_005823.1	3870015	3870417	3	NC_005823.1:3870015-3870417 -	NA	NA	NA	NA	NA	NA	NA	NA	NA	NA	NA
LIC_RS17020|LIC_RS23070	internalin|hypothetical protein	LIC-cDNA-nonpolyA	LIC	cDNA	nonpolyA	raw	NC_005823.1	4055769	4056157	2	NC_005823.1:4055769-4056157 -	NA	NA	NA	NA	NA	NA	NA	NA	NA	NA	NA
LIC_RS00390|LIC_RS23215	hypothetical protein|hypothetical protein	LIC-cDNA-nonpolyA	LIC	cDNA	nonpolyA	raw	NC_005823.1	94731	95577	3	NC_005823.1:94731-95577 -	NA	NA	NA	NA	NA	NA	NA	NA	NA	NA	NA
LIC_RS12845|LIC_RS23355	histidinol-phosphate transaminase|hypothetical protein	LIC-cDNA-nonpolyA	LIC	cDNA	nonpolyA	raw	NC_005823.1	3038306	3038593	2	NC_005823.1:3038306-3038593 -	NA	NA	NA	NA	NA	NA	NA	NA	NA	NA	NA
LIC_RS00070|LIC_RS00075	DNA polymerase III subunit delta|hypothetical protein	LIC-cDNA-nonpolyA	LIC	cDNA	nonpolyA	raw	NC_005823.1	19486	19967	8	NC_005823.1:19486-19967 -	NA	NA	NA	NA	NA	NA	NA	NA	NA	NA	NA
LIC_RS00100|LIC_RS00105	threonylcarbamoyl-AMP synthase|VCBS repeat-containing protein	LIC-cDNA-nonpolyA	LIC	cDNA	nonpolyA	raw	NC_005823.1	23874	24215	2	NC_005823.1:23874-24215 -	NA	NA	NA	NA	NA	NA	NA	NA	NA	NA	NA
LIC_RS00125|LIC_RS00130	adenylate/guanylate cyclase domain-containing protein|hypothetical protein	LIC-cDNA-nonpolyA	LIC	cDNA	nonpolyA	raw	NC_005823.1	31873	32173	3	NC_005823.1:31873-32173 -	NA	NA	NA	NA	NA	NA	NA	NA	NA	NA	NA
LIC_RS19925|LIC_RS00750	transfer-messenger RNA|IS3-like element IS1500A family transposase	LIC-cDNA-nonpolyA	LIC	cDNA	nonpolyA	raw	NC_005823.1	176472	176883	2	NC_005823.1:176472-176883 -	NA	NA	NA	NA	NA	NA	NA	NA	NA	NA	NA
LIC_RS00820|LIC_RS00825	malate dehydrogenase|hypothetical protein	LIC-cDNA-nonpolyA	LIC	cDNA	nonpolyA	raw	NC_005823.1	190787	191038	2	NC_005823.1:190787-191038 -	NA	NA	NA	NA	NA	NA	NA	NA	NA	NA	NA
LIC_RS01100|LIC_RS01105	cytochrome c oxidase subunit 3 family protein|hypothetical protein	LIC-cDNA-nonpolyA	LIC	cDNA	nonpolyA	raw	NC_005823.1	240420	241683	3	NC_005823.1:240420-241683 -	NA	NA	NA	NA	NA	NA	NA	NA	NA	NA	NA
LIC_RS02195|LIC_RS02205	hypothetical protein|hypothetical protein	LIC-cDNA-nonpolyA	LIC	cDNA	nonpolyA	raw	NC_005823.1	482177	482987	5	NC_005823.1:482177-482987 -	NA	NA	NA	NA	NA	NA	NA	NA	NA	NA	NA
LIC_RS02935|LIC_RS02940	SCO family protein|single-stranded DNA-binding protein	LIC-cDNA-nonpolyA	LIC	cDNA	nonpolyA	raw	NC_005823.1	690261	690589	2	NC_005823.1:690261-690589 -	NA	NA	NA	NA	NA	NA	NA	NA	NA	NA	NA
LIC_RS02975|LIC_RS02985	DUF1566 domain-containing protein|amidohydrolase family protein	LIC-cDNA-nonpolyA	LIC	cDNA	nonpolyA	raw	NC_005823.1	698229	698542	4	NC_005823.1:698229-698542 -	NA	NA	NA	NA	NA	NA	NA	NA	NA	NA	NA
LIC_RS03175|LIC_RS03180	hypothetical protein|tetratricopeptide repeat protein	LIC-cDNA-nonpolyA	LIC	cDNA	nonpolyA	raw	NC_005823.1	752473	752813	2	NC_005823.1:752473-752813 -	NA	NA	NA	NA	NA	NA	NA	NA	NA	NA	NA
LIC_RS03435|LIC_RS03440	metalloregulator ArsR/SmtB family transcription factor|acyl-CoA thioesterase	LIC-cDNA-nonpolyA	LIC	cDNA	nonpolyA	raw	NC_005823.1	811658	812116	2	NC_005823.1:811658-812116 -	NA	NA	NA	NA	NA	NA	NA	NA	NA	NA	NA
LIC_RS03650|LIC_RS03655	hypothetical protein|OB-fold domain-containing protein	LIC-cDNA-nonpolyA	LIC	cDNA	nonpolyA	raw	NC_005823.1	856813	857051	3	NC_005823.1:856813-857051 -	NA	NA	NA	NA	NA	NA	NA	NA	NA	NA	NA
LIC_RS03760|LIC_RS03770	hypothetical protein|hypothetical protein	LIC-cDNA-nonpolyA	LIC	cDNA	nonpolyA	raw	NC_005823.1	889446	890044	3	NC_005823.1:889446-890044 -	NA	NA	NA	NA	NA	NA	NA	NA	NA	NA	NA
LIC_RS04645|LIC_RS04655	hypothetical protein|HAMP domain-containing protein	LIC-cDNA-nonpolyA	LIC	cDNA	nonpolyA	raw	NC_005823.1	1084400	1084831	2	NC_005823.1:1084400-1084831 -	NA	NA	NA	NA	NA	NA	NA	NA	NA	NA	NA
LIC_RS04780|LIC_RS04785	pectin acetylesterase|23S ribosomal RNA	LIC-cDNA-nonpolyA	LIC	cDNA	nonpolyA	raw	NC_005823.1	1113170	1114789	27	NC_005823.1:1113170-1114789 -	NA	NA	NA	NA	NA	NA	NA	NA	NA	NA	NA
LIC_RS05135|LIC_RS05140	alpha/beta hydrolase|EAL domain-containing protein	LIC-cDNA-nonpolyA	LIC	cDNA	nonpolyA	raw	NC_005823.1	1212712	1213062	5	NC_005823.1:1212712-1213062 -	NA	NA	NA	NA	NA	NA	NA	NA	NA	NA	NA
LIC_RS05215|LIC_RS05220	16S ribosomal RNA|carboxylating nicotinate-nucleotide diphosphorylase	LIC-cDNA-nonpolyA	LIC	cDNA	nonpolyA	raw	NC_005823.1	1232357	1232770	2	NC_005823.1:1232357-1232770 -	NA	NA	NA	NA	NA	NA	NA	NA	NA	NA	NA
LIC_RS23125|LIC_RS05415	hypothetical protein|WGR domain-containing protein	LIC-cDNA-nonpolyA	LIC	cDNA	nonpolyA	raw	NC_005823.1	1288652	1288859	5	NC_005823.1:1288652-1288859 -	NA	NA	NA	NA	NA	NA	NA	NA	NA	NA	NA
LIC_RS06145|LIC_RS06155	ornithine carbamoyltransferase|hypothetical protein	LIC-cDNA-nonpolyA	LIC	cDNA	nonpolyA	raw	NC_005823.1	1472271	1472563	2	NC_005823.1:1472271-1472563 -	NA	NA	NA	NA	NA	NA	NA	NA	NA	NA	NA
LIC_RS06275|LIC_RS06280	peroxiredoxin|Fe-S cluster assembly protein SufB	LIC-cDNA-nonpolyA	LIC	cDNA	nonpolyA	raw	NC_005823.1	1502906	1503271	2	NC_005823.1:1502906-1503271 -	NA	NA	NA	NA	NA	NA	NA	NA	NA	NA	NA
LIC_RS06515|LIC_RS06520	6-carboxytetrahydropterin synthase|sulfate ABC transporter substrate-binding protein	LIC-cDNA-nonpolyA	LIC	cDNA	nonpolyA	raw	NC_005823.1	1564775	1564961	6	NC_005823.1:1564775-1564961 -	NA	NA	NA	NA	NA	NA	NA	NA	NA	NA	NA
LIC_RS06785|LIC_RS06790	hypothetical protein|DNA methylase	LIC-cDNA-nonpolyA	LIC	cDNA	nonpolyA	raw	NC_005823.1	1631824	1632726	4	NC_005823.1:1631824-1632726 -	NA	NA	NA	NA	NA	NA	NA	NA	NA	NA	NA
LIC_RS06790|LIC_RS06795	DNA methylase|flagellar basal-body rod protein FlgG	LIC-cDNA-nonpolyA	LIC	cDNA	nonpolyA	raw	NC_005823.1	1634558	1636539	3	NC_005823.1:1634558-1636539 -	NA	NA	NA	NA	NA	NA	NA	NA	NA	NA	NA
LIC_RS07525|LIC_RS07530	hypothetical protein|thioredoxin-disulfide reductase	LIC-cDNA-nonpolyA	LIC	cDNA	nonpolyA	raw	NC_005823.1	1815755	1816274	4	NC_005823.1:1815755-1816274 -	NA	NA	NA	NA	NA	NA	NA	NA	NA	NA	NA
LIC_RS07730|LIC_RS07735	16S ribosomal RNA|PepSY domain-containing protein	LIC-cDNA-nonpolyA	LIC	cDNA	nonpolyA	raw	NC_005823.1	1864252	1864613	3	NC_005823.1:1864252-1864613 -	NA	NA	NA	NA	NA	NA	NA	NA	NA	NA	NA
LIC_RS08175|LIC_RS08180	2-isopropylmalate synthase|aminoacyl-tRNA hydrolase	LIC-cDNA-nonpolyA	LIC	cDNA	nonpolyA	raw	NC_005823.1	1958385	1959576	4	NC_005823.1:1958385-1959576 -	NA	NA	NA	NA	NA	NA	NA	NA	NA	NA	NA
LIC_RS08180|LIC_RS08185	aminoacyl-tRNA hydrolase|tyrosine recombinase XerC	LIC-cDNA-nonpolyA	LIC	cDNA	nonpolyA	raw	NC_005823.1	1958395	1958538	2	NC_005823.1:1958395-1958538 -	NA	NA	NA	NA	NA	NA	NA	NA	NA	NA	NA
LIC_RS08265|LIC_RS08270	UbiD family decarboxylase|ADP-glyceromanno-heptose 6-epimerase	LIC-cDNA-nonpolyA	LIC	cDNA	nonpolyA	raw	NC_005823.1	1979611	2107506	5	NC_005823.1:1979611-2107506 -	NA	NA	NA	NA	NA	NA	NA	NA	NA	NA	NA
LIC_RS08330|LIC_RS08335	glycosyltransferase family 4 protein|hypothetical protein	LIC-cDNA-nonpolyA	LIC	cDNA	nonpolyA	raw	NC_005823.1	1993058	1993622	3	NC_005823.1:1993058-1993622 -	NA	NA	NA	NA	NA	NA	NA	NA	NA	NA	NA
LIC_RS08465|LIC_RS08470	phosphoribosylglycinamide formyltransferase|flagellar export chaperone FliS	LIC-cDNA-nonpolyA	LIC	cDNA	nonpolyA	raw	NC_005823.1	2022478	2022590	2	NC_005823.1:2022478-2022590 -	NA	NA	NA	NA	NA	NA	NA	NA	NA	NA	NA
LIC_RS23340|LIC_RS09070	hypothetical protein|biotin synthase BioB	LIC-cDNA-nonpolyA	LIC	cDNA	nonpolyA	raw	NC_005823.1	2168574	2168772	2	NC_005823.1:2168574-2168772 -	NA	NA	NA	NA	NA	NA	NA	NA	NA	NA	NA
LIC_RS09210|LIC_RS09215	BolA family transcriptional regulator|BolA/IbaG family iron-sulfur metabolism protein	LIC-cDNA-nonpolyA	LIC	cDNA	nonpolyA	raw	NC_005823.1	2200883	2201476	3	NC_005823.1:2200883-2201476 -	NA	NA	NA	NA	NA	NA	NA	NA	NA	NA	NA
LIC_RS10250|LIC_RS10260	acetyltransferase|1-aminocyclopropane-1-carboxylate deaminase	LIC-cDNA-nonpolyA	LIC	cDNA	nonpolyA	raw	NC_005823.1	2417655	2418401	3	NC_005823.1:2417655-2418401 -	NA	NA	NA	NA	NA	NA	NA	NA	NA	NA	NA
LIC_RS10580|LIC_RS10585	hypothetical protein|lipoyl(octanoyl) transferase LipB	LIC-cDNA-nonpolyA	LIC	cDNA	nonpolyA	raw	NC_005823.1	2510117	2510650	3	NC_005823.1:2510117-2510650 -	NA	NA	NA	NA	NA	NA	NA	NA	NA	NA	NA
LIC_RS10835|LIC_RS10840	glycosyltransferase family 2 protein|glucose-1-phosphate thymidylyltransferase RfbA	LIC-cDNA-nonpolyA	LIC	cDNA	nonpolyA	raw	NC_005823.1	2564730	2565227	2	NC_005823.1:2564730-2565227 -	NA	NA	NA	NA	NA	NA	NA	NA	NA	NA	NA
LIC_RS10885|LIC_RS10890	hypothetical protein|TIGR04325 family methyltransferase	LIC-cDNA-nonpolyA	LIC	cDNA	nonpolyA	raw	NC_005823.1	2576895	2577211	2	NC_005823.1:2576895-2577211 -	NA	NA	NA	NA	NA	NA	NA	NA	NA	NA	NA
LIC_RS10965|LIC_RS10970	hypothetical protein|glycosyltransferase	LIC-cDNA-nonpolyA	LIC	cDNA	nonpolyA	raw	NC_005823.1	2597364	2597733	4	NC_005823.1:2597364-2597733 -	NA	NA	NA	NA	NA	NA	NA	NA	NA	NA	NA
LIC_RS11155|LIC_RS11160	fucose synthetase|methionyl-tRNA formyltransferase	LIC-cDNA-nonpolyA	LIC	cDNA	nonpolyA	raw	NC_005823.1	2639442	2639625	2	NC_005823.1:2639442-2639625 -	NA	NA	NA	NA	NA	NA	NA	NA	NA	NA	NA
LIC_RS11175|LIC_RS11180	WbuC family cupin fold metalloprotein|class I SAM-dependent methyltransferase	LIC-cDNA-nonpolyA	LIC	cDNA	nonpolyA	raw	NC_005823.1	2643451	2643798	2	NC_005823.1:2643451-2643798 -	NA	NA	NA	NA	NA	NA	NA	NA	NA	NA	NA
LIC_RS11270|LIC_RS11275	hypothetical protein|SBBP repeat-containing protein	LIC-cDNA-nonpolyA	LIC	cDNA	nonpolyA	raw	NC_005823.1	2662913	2663247	4	NC_005823.1:2662913-2663247 -	NA	NA	NA	NA	NA	NA	NA	NA	NA	NA	NA
LIC_RS11450|LIC_RS11460	tripartite tricarboxylate transporter TctB family protein|mannose-1-phosphate guanylyltransferase	LIC-cDNA-nonpolyA	LIC	cDNA	nonpolyA	raw	NC_005823.1	2707027	2707191	2	NC_005823.1:2707027-2707191 -	NA	NA	NA	NA	NA	NA	NA	NA	NA	NA	NA
LIC_RS11505|LIC_RS11510	DUF5982 domain-containing protein|DUF1566 domain-containing protein	LIC-cDNA-nonpolyA	LIC	cDNA	nonpolyA	raw	NC_005823.1	2718637	2718897	2	NC_005823.1:2718637-2718897 -	NA	NA	NA	NA	NA	NA	NA	NA	NA	NA	NA
LIC_RS11535|LIC_RS11540	DUF5982 domain-containing protein|Ig-like domain-containing protein	LIC-cDNA-nonpolyA	LIC	cDNA	nonpolyA	raw	NC_005823.1	2726566	2727104	3	NC_005823.1:2726566-2727104 -	NA	NA	NA	NA	NA	NA	NA	NA	NA	NA	NA
LIC_RS11830|LIC_RS11835	flippase-like domain-containing protein|DUF1554 domain-containing protein	LIC-cDNA-nonpolyA	LIC	cDNA	nonpolyA	raw	NC_005823.1	2790567	2791365	4	NC_005823.1:2790567-2791365 -	NA	NA	NA	NA	NA	NA	NA	NA	NA	NA	NA
LIC_RS11840|LIC_RS11845	response regulator|beta-ketoacyl synthase	LIC-cDNA-nonpolyA	LIC	cDNA	nonpolyA	raw	NC_005823.1	2794494	2794936	3	NC_005823.1:2794494-2794936 -	NA	NA	NA	NA	NA	NA	NA	NA	NA	NA	NA
LIC_RS12060|LIC_RS12065	pirin family protein|tetracycline resistance MFS efflux pump	LIC-cDNA-nonpolyA	LIC	cDNA	nonpolyA	raw	NC_005823.1	2860294	2860808	2	NC_005823.1:2860294-2860808 -	NA	NA	NA	NA	NA	NA	NA	NA	NA	NA	NA
LIC_RS12560|LIC_RS12570	chemotaxis protein CheW|5-formyltetrahydrofolate cyclo-ligase	LIC-cDNA-nonpolyA	LIC	cDNA	nonpolyA	raw	NC_005823.1	2976889	2977232	2	NC_005823.1:2976889-2977232 -	NA	NA	NA	NA	NA	NA	NA	NA	NA	NA	NA
LIC_RS12950|LIC_RS12955	sulfate ABC transporter substrate-binding protein|hypothetical protein	LIC-cDNA-nonpolyA	LIC	cDNA	nonpolyA	raw	NC_005823.1	3066834	3067118	2	NC_005823.1:3066834-3067118 -	NA	NA	NA	NA	NA	NA	NA	NA	NA	NA	NA
LIC_RS13125|LIC_RS13130	hypothetical protein|Rieske 2Fe-2S domain-containing protein	LIC-cDNA-nonpolyA	LIC	cDNA	nonpolyA	raw	NC_005823.1	3104509	3104796	2	NC_005823.1:3104509-3104796 -	NA	NA	NA	NA	NA	NA	NA	NA	NA	NA	NA
LIC_RS23185|LIC_RS13290	hypothetical protein|fumarylacetoacetate hydrolase family protein	LIC-cDNA-nonpolyA	LIC	cDNA	nonpolyA	raw	NC_005823.1	3143979	3144465	2	NC_005823.1:3143979-3144465 -	NA	NA	NA	NA	NA	NA	NA	NA	NA	NA	NA
LIC_RS13925|LIC_RS13930	DUF1561 domain-containing protein|alpha/beta hydrolase	LIC-cDNA-nonpolyA	LIC	cDNA	nonpolyA	raw	NC_005823.1	3304159	3304503	2	NC_005823.1:3304159-3304503 -	NA	NA	NA	NA	NA	NA	NA	NA	NA	NA	NA
LIC_RS21425|LIC_RS13970	IS110 family transposase|DUF1577 domain-containing protein	LIC-cDNA-nonpolyA	LIC	cDNA	nonpolyA	raw	NC_005823.1	3313979	3314272	2	NC_005823.1:3313979-3314272 -	NA	NA	NA	NA	NA	NA	NA	NA	NA	NA	NA
LIC_RS14395|LIC_RS14400	hypothetical protein|response regulator transcription factor	LIC-cDNA-nonpolyA	LIC	cDNA	nonpolyA	raw	NC_005823.1	3411594	3412080	4	NC_005823.1:3411594-3412080 -	NA	NA	NA	NA	NA	NA	NA	NA	NA	NA	NA
LIC_RS15400|LIC_RS15405	hypothetical protein|DUF1577 domain-containing protein	LIC-cDNA-nonpolyA	LIC	cDNA	nonpolyA	raw	NC_005823.1	3639055	3639689	4	NC_005823.1:3639055-3639689 -	NA	NA	NA	NA	NA	NA	NA	NA	NA	NA	NA
LIC_RS15610|LIC_RS15620	23S ribosomal RNA|hypothetical protein	LIC-cDNA-nonpolyA	LIC	cDNA	nonpolyA	raw	NC_005823.1	3705666	3706310	22	NC_005823.1:3705666-3706310 -	NA	NA	NA	NA	NA	NA	NA	NA	NA	NA	NA
LIC_RS15770|LIC_RS15775	DNA-3-methyladenine glycosylase I|DUF2804 domain-containing protein	LIC-cDNA-nonpolyA	LIC	cDNA	nonpolyA	raw	NC_005823.1	3740435	3740892	2	NC_005823.1:3740435-3740892 -	NA	NA	NA	NA	NA	NA	NA	NA	NA	NA	NA
LIC_RS15880|LIC_RS15890	dephospho-CoA kinase|LruC domain-containing protein	LIC-cDNA-nonpolyA	LIC	cDNA	nonpolyA	raw	NC_005823.1	3771135	3771542	2	NC_005823.1:3771135-3771542 -	NA	NA	NA	NA	NA	NA	NA	NA	NA	NA	NA
LIC_RS15925|LIC_RS15930	5'/3'-nucleotidase SurE|tetratricopeptide repeat protein	LIC-cDNA-nonpolyA	LIC	cDNA	nonpolyA	raw	NC_005823.1	3785160	3785522	2	NC_005823.1:3785160-3785522 -	NA	NA	NA	NA	NA	NA	NA	NA	NA	NA	NA
LIC_RS16285|LIC_RS16290	ATP-binding protein|hypothetical protein	LIC-cDNA-nonpolyA	LIC	cDNA	nonpolyA	raw	NC_005823.1	3875563	3875935	7	NC_005823.1:3875563-3875935 -	NA	NA	NA	NA	NA	NA	NA	NA	NA	NA	NA
LIC_RS16480|LIC_RS16485	hypothetical protein|cation diffusion facilitator family transporter	LIC-cDNA-nonpolyA	LIC	cDNA	nonpolyA	raw	NC_005823.1	3932336	3932929	2	NC_005823.1:3932336-3932929 -	NA	NA	NA	NA	NA	NA	NA	NA	NA	NA	NA
LIC_RS16840|LIC_RS16850	serine/threonine-protein phosphatase|hypothetical protein	LIC-cDNA-nonpolyA	LIC	cDNA	nonpolyA	raw	NC_005823.1	4015031	4015214	9	NC_005823.1:4015031-4015214 -	NA	NA	NA	NA	NA	NA	NA	NA	NA	NA	NA
LIC_RS16960|LIC_RS16965	DUF1554 domain-containing protein|hypothetical protein	LIC-cDNA-nonpolyA	LIC	cDNA	nonpolyA	raw	NC_005823.1	4045000	4045316	2	NC_005823.1:4045000-4045316 -	NA	NA	NA	NA	NA	NA	NA	NA	NA	NA	NA
LIC_RS17015|LIC_RS17020	hypothetical protein|internalin	LIC-cDNA-nonpolyA	LIC	cDNA	nonpolyA	raw	NC_005823.1	4054372	4054637	3	NC_005823.1:4054372-4054637 -	NA	NA	NA	NA	NA	NA	NA	NA	NA	NA	NA
LIC_RS17115|LIC_RS17120	nucleoside-diphosphate kinase|hypothetical protein	LIC-cDNA-nonpolyA	LIC	cDNA	nonpolyA	raw	NC_005823.1	4082031	4082338	5	NC_005823.1:4082031-4082338 -	NA	NA	NA	NA	NA	NA	NA	NA	NA	NA	NA
LIC_RS17515|LIC_RS17520	GTP cyclohydrolase I FolE|glycosyltransferase family 4 protein	LIC-cDNA-nonpolyA	LIC	cDNA	nonpolyA	raw	NC_005823.1	4176160	4176456	3	NC_005823.1:4176160-4176456 -	NA	NA	NA	NA	NA	NA	NA	NA	NA	NA	NA
LIC_RS17910|LIC_RS17915	YaaR family protein|IS3 family transposase	LIC-cDNA-nonpolyA	LIC	cDNA	nonpolyA	raw	NC_005823.1	4260343	4260754	2	NC_005823.1:4260343-4260754 -	NA	NA	NA	NA	NA	NA	NA	NA	NA	NA	NA
LIC_RS17945|LIC_RS17950	M20/M25/M40 family metallo-hydrolase|IS3 family transposase	LIC-cDNA-nonpolyA	LIC	cDNA	nonpolyA	raw	NC_005823.1	4268105	4269058	3	NC_005823.1:4268105-4269058 -	NA	NA	NA	NA	NA	NA	NA	NA	NA	NA	NA
LIC_RS13950|LIC_RS21425	tetratricopeptide repeat protein|IS110 family transposase	LIC-cDNA-nonpolyA	LIC	cDNA	nonpolyA	raw	NC_005823.1	3311546	3311942	2	NC_005823.1:3311546-3311942 -	NA	NA	NA	NA	NA	NA	NA	NA	NA	NA	NA
LIC_RS16240|LIC_RS21745	Fic family protein|IS110 family transposase	LIC-cDNA-nonpolyA	LIC	cDNA	nonpolyA	raw	NC_005823.1	3869849	3870389	3	NC_005823.1:3869849-3870389 -	NA	NA	NA	NA	NA	NA	NA	NA	NA	NA	NA
LIC_RS17020|LIC_RS23070	internalin|hypothetical protein	LIC-cDNA-nonpolyA	LIC	cDNA	nonpolyA	raw	NC_005823.1	4055780	4056136	2	NC_005823.1:4055780-4056136 -	NA	NA	NA	NA	NA	NA	NA	NA	NA	NA	NA
LIC_RS00390|LIC_RS23215	hypothetical protein|hypothetical protein	LIC-cDNA-nonpolyA	LIC	cDNA	nonpolyA	raw	NC_005823.1	95302	95574	3	NC_005823.1:95302-95574 -	NA	NA	NA	NA	NA	NA	NA	NA	NA	NA	NA
LIC_RS12845|LIC_RS23355	histidinol-phosphate transaminase|hypothetical protein	LIC-cDNA-nonpolyA	LIC	cDNA	nonpolyA	raw	NC_005823.1	3037937	3038316	2	NC_005823.1:3037937-3038316 -	NA	NA	NA	NA	NA	NA	NA	NA	NA	NA	NA
LIC_RS18465|LIC_RS18470	adenylate cyclase|hypothetical protein	LIC-cDNA-nonpolyA	LIC	cDNA	nonpolyA	raw	NC_005824.1	112099	112535	2	NC_005824.1:112099-112535 -	NA	NA	NA	NA	NA	NA	NA	NA	NA	NA	NA
LIC_RS18895|LIC_RS18900	50S ribosomal protein L33|putative Ig domain-containing protein	LIC-cDNA-nonpolyA	LIC	cDNA	nonpolyA	raw	NC_005824.1	215976	216403	2	NC_005824.1:215976-216403 -	NA	NA	NA	NA	NA	NA	NA	NA	NA	NA	NA
LIC_RS19405|LIC_RS19410	hypothetical protein|hypothetical protein	LIC-cDNA-nonpolyA	LIC	cDNA	nonpolyA	raw	NC_005824.1	342502	343104	4	NC_005824.1:342502-343104 -	NA	NA	NA	NA	NA	NA	NA	NA	NA	NA	NA
LIC_RS18465|LIC_RS18470	adenylate cyclase|hypothetical protein	LIC-cDNA-nonpolyA	LIC	cDNA	nonpolyA	raw	NC_005824.1	112127	112535	2	NC_005824.1:112127-112535 -	NA	NA	NA	NA	NA	NA	NA	NA	NA	NA	NA
LIC_RS18895|LIC_RS18900	50S ribosomal protein L33|putative Ig domain-containing protein	LIC-cDNA-nonpolyA	LIC	cDNA	nonpolyA	raw	NC_005824.1	215976	216426	2	NC_005824.1:215976-216426 -	NA	NA	NA	NA	NA	NA	NA	NA	NA	NA	NA
LIC_RS18980|LIC_RS18985	patatin-like phospholipase family protein|MFS transporter	LIC-cDNA-nonpolyA	LIC	cDNA	nonpolyA	raw	NC_005824.1	246094	246612	3	NC_005824.1:246094-246612 -	NA	NA	NA	NA	NA	NA	NA	NA	NA	NA	NA
LIC_RS19205|LIC_RS19210	DedA family protein|DUF1566 domain-containing protein	LIC-cDNA-nonpolyA	LIC	cDNA	nonpolyA	raw	NC_005824.1	298010	298666	2	NC_005824.1:298010-298666 -	NA	NA	NA	NA	NA	NA	NA	NA	NA	NA	NA
LIC_RS19405|LIC_RS19410	hypothetical protein|hypothetical protein	LIC-cDNA-nonpolyA	LIC	cDNA	nonpolyA	raw	NC_005824.1	342693	342850	4	NC_005824.1:342693-342850 -	NA	NA	NA	NA	NA	NA	NA	NA	NA	NA	NA
LIC_RS00070|LIC_RS00075	DNA polymerase III subunit delta|hypothetical protein	LIC-cDNA-polyA	LIC	cDNA	polyA	full-length	NC_005823.1	19428	19967	22	NC_005823.1:19428-19967 -	NA	NA	NA	NA	NA	NA	NA	NA	NA	NA	NA
LIC_RS00215|LIC_RS00220	hypothetical protein|methyl-accepting chemotaxis protein	LIC-cDNA-polyA	LIC	cDNA	polyA	full-length	NC_005823.1	51362	51626	2	NC_005823.1:51362-51626 -	NA	NA	NA	NA	NA	NA	NA	NA	NA	NA	NA
LIC_RS00220|LIC_RS00225	methyl-accepting chemotaxis protein|M50 family metallopeptidase	LIC-cDNA-polyA	LIC	cDNA	polyA	full-length	NC_005823.1	53997	54247	3	NC_005823.1:53997-54247 -	NA	NA	NA	NA	NA	NA	NA	NA	NA	NA	NA
LIC_RS00290|LIC_RS00295	hypothetical protein|MATE family efflux transporter	LIC-cDNA-polyA	LIC	cDNA	polyA	full-length	NC_005823.1	71497	71798	2	NC_005823.1:71497-71798 -	NA	NA	NA	NA	NA	NA	NA	NA	NA	NA	NA
LIC_RS00415|LIC_RS00420	hypothetical protein|tRNA-Arg	LIC-cDNA-polyA	LIC	cDNA	polyA	full-length	NC_005823.1	98936	99410	4	NC_005823.1:98936-99410 -	NA	NA	NA	NA	NA	NA	NA	NA	NA	NA	NA
LIC_RS00450|LIC_RS00455	hypothetical protein|hypothetical protein	LIC-cDNA-polyA	LIC	cDNA	polyA	full-length	NC_005823.1	102911	103404	5	NC_005823.1:102911-103404 -	NA	NA	NA	NA	NA	NA	NA	NA	NA	NA	NA
LIC_RS00510|LIC_RS00520	MASE1 domain-containing protein|aminotransferase class I/II-fold pyridoxal phosphate-dependent enzyme	LIC-cDNA-polyA	LIC	cDNA	polyA	full-length	NC_005823.1	119136	119244	4	NC_005823.1:119136-119244 -	NA	NA	NA	NA	NA	NA	NA	NA	NA	NA	NA
LIC_RS00565|LIC_RS00570	hypothetical protein|tRNA-Leu	LIC-cDNA-polyA	LIC	cDNA	polyA	full-length	NC_005823.1	128776	129827	6	NC_005823.1:128776-129827 -	NA	NA	NA	NA	NA	NA	NA	NA	NA	NA	NA
LIC_RS00600|LIC_RS00605	DUF885 domain-containing protein|bifunctional hydroxymethylpyrimidine kinase/phosphomethylpyrimidine kinase	LIC-cDNA-polyA	LIC	cDNA	polyA	full-length	NC_005823.1	136790	136943	2	NC_005823.1:136790-136943 -	NA	NA	NA	NA	NA	NA	NA	NA	NA	NA	NA
LIC_RS19925|LIC_RS00750	transfer-messenger RNA|IS3-like element IS1500A family transposase	LIC-cDNA-polyA	LIC	cDNA	polyA	full-length	NC_005823.1	176706	176873	3	NC_005823.1:176706-176873 -	NA	NA	NA	NA	NA	NA	NA	NA	NA	NA	NA
LIC_RS00990|LIC_RS00995	hypothetical protein|membrane protein	LIC-cDNA-polyA	LIC	cDNA	polyA	full-length	NC_005823.1	218019	218215	2	NC_005823.1:218019-218215 -	NA	NA	NA	NA	NA	NA	NA	NA	NA	NA	NA
LIC_RS01235|LIC_RS01240	DNA-3-methyladenine glycosylase|SBBP repeat-containing protein	LIC-cDNA-polyA	LIC	cDNA	polyA	full-length	NC_005823.1	275331	275598	2	NC_005823.1:275331-275598 -	NA	NA	NA	NA	NA	NA	NA	NA	NA	NA	NA
LIC_RS01365|LIC_RS01370	peptide chain release factor N(5)-glutamine methyltransferase|tRNA-Arg	LIC-cDNA-polyA	LIC	cDNA	polyA	full-length	NC_005823.1	304226	304542	3	NC_005823.1:304226-304542 -	NA	NA	NA	NA	NA	NA	NA	NA	NA	NA	NA
LIC_RS01420|LIC_RS01425	hypothetical protein|decaprenyl-phosphate phosphoribosyltransferase	LIC-cDNA-polyA	LIC	cDNA	polyA	full-length	NC_005823.1	314685	314982	2	NC_005823.1:314685-314982 -	NA	NA	NA	NA	NA	NA	NA	NA	NA	NA	NA
LIC_RS01425|LIC_RS01430	decaprenyl-phosphate phosphoribosyltransferase|redoxin family protein	LIC-cDNA-polyA	LIC	cDNA	polyA	full-length	NC_005823.1	316399	316566	2	NC_005823.1:316399-316566 -	NA	NA	NA	NA	NA	NA	NA	NA	NA	NA	NA
LIC_RS01430|LIC_RS01435	redoxin family protein|hypothetical protein	LIC-cDNA-polyA	LIC	cDNA	polyA	full-length	NC_005823.1	317524	317920	2	NC_005823.1:317524-317920 -	NA	NA	NA	NA	NA	NA	NA	NA	NA	NA	NA
LIC_RS01440|LIC_RS01445	fibronectin-binding protein|SRPBCC domain-containing protein	LIC-cDNA-polyA	LIC	cDNA	polyA	full-length	NC_005823.1	319527	319942	3	NC_005823.1:319527-319942 -	NA	NA	NA	NA	NA	NA	NA	NA	NA	NA	NA
LIC_RS01535|LIC_RS01540	GFA family protein|hypothetical protein	LIC-cDNA-polyA	LIC	cDNA	polyA	full-length	NC_005823.1	340407	341925	2	NC_005823.1:340407-341925 -	NA	NA	NA	NA	NA	NA	NA	NA	NA	NA	NA
LIC_RS01910|LIC_RS01915	putative Ig domain-containing protein|SBBP repeat-containing protein	LIC-cDNA-polyA	LIC	cDNA	polyA	full-length	NC_005823.1	417621	417912	4	NC_005823.1:417621-417912 -	NA	NA	NA	NA	NA	NA	NA	NA	NA	NA	NA
LIC_RS01965|LIC_RS01985	GyrI-like domain-containing protein|acyl-CoA dehydrogenase family protein	LIC-cDNA-polyA	LIC	cDNA	polyA	full-length	NC_005823.1	431401	431604	3	NC_005823.1:431401-431604 -	NA	NA	NA	NA	NA	NA	NA	NA	NA	NA	NA
LIC_RS02170|LIC_RS02180	hypothetical protein|hypothetical protein	LIC-cDNA-polyA	LIC	cDNA	polyA	full-length	NC_005823.1	475094	475401	2	NC_005823.1:475094-475401 -	NA	NA	NA	NA	NA	NA	NA	NA	NA	NA	NA
LIC_RS02185|LIC_RS02190	WYL domain-containing protein|UvrD-helicase domain-containing protein	LIC-cDNA-polyA	LIC	cDNA	polyA	full-length	NC_005823.1	477448	477677	3	NC_005823.1:477448-477677 -	NA	NA	NA	NA	NA	NA	NA	NA	NA	NA	NA
LIC_RS23085|LIC_RS02195	integrase core domain-containing protein|hypothetical protein	LIC-cDNA-polyA	LIC	cDNA	polyA	full-length	NC_005823.1	480411	480844	3	NC_005823.1:480411-480844 -	NA	NA	NA	NA	NA	NA	NA	NA	NA	NA	NA
LIC_RS02415|LIC_RS02420	lipoprotein adhesin LigB|lipoprotein adhesin LigA	LIC-cDNA-polyA	LIC	cDNA	polyA	full-length	NC_005823.1	532081	533298	5	NC_005823.1:532081-533298 -	Lig_thermometer	RF02815	1	161	161	1	3'	0.25	160.5	3.8e-27	Lig 5' UTR thermometer
LIC_RS02930|LIC_RS02935	hypothetical protein|SCO family protein	LIC-cDNA-polyA	LIC	cDNA	polyA	full-length	NC_005823.1	688311	688569	2	NC_005823.1:688311-688569 -	NA	NA	NA	NA	NA	NA	NA	NA	NA	NA	NA
LIC_RS02975|LIC_RS02985	DUF1566 domain-containing protein|amidohydrolase family protein	LIC-cDNA-polyA	LIC	cDNA	polyA	full-length	NC_005823.1	698666	698880	6	NC_005823.1:698666-698880 -	NA	NA	NA	NA	NA	NA	NA	NA	NA	NA	NA
LIC_RS03175|LIC_RS03180	hypothetical protein|tetratricopeptide repeat protein	LIC-cDNA-polyA	LIC	cDNA	polyA	full-length	NC_005823.1	751732	752316	6	NC_005823.1:751732-752316 -	NA	NA	NA	NA	NA	NA	NA	NA	NA	NA	NA
LIC_RS03195|LIC_RS03200	4%2C5-DOPA dioxygenase extradiol|hypothetical protein	LIC-cDNA-polyA	LIC	cDNA	polyA	full-length	NC_005823.1	757896	758254	3	NC_005823.1:757896-758254 -	NA	NA	NA	NA	NA	NA	NA	NA	NA	NA	NA
LIC_RS03245|LIC_RS03250	cytochrome c|glycerol kinase	LIC-cDNA-polyA	LIC	cDNA	polyA	full-length	NC_005823.1	765891	766701	2	NC_005823.1:765891-766701 -	NA	NA	NA	NA	NA	NA	NA	NA	NA	NA	NA
LIC_RS03250|LIC_RS03255	glycerol kinase|host attachment protein	LIC-cDNA-polyA	LIC	cDNA	polyA	full-length	NC_005823.1	768758	769371	3	NC_005823.1:768758-769371 -	NA	NA	NA	NA	NA	NA	NA	NA	NA	NA	NA
LIC_RS03375|LIC_RS03380	hypothetical protein|IS110 family transposase	LIC-cDNA-polyA	LIC	cDNA	polyA	full-length	NC_005823.1	799909	800109	25	NC_005823.1:799909-800109 -	NA	NA	NA	NA	NA	NA	NA	NA	NA	NA	NA
LIC_RS03540|LIC_RS03545	hypothetical protein|hypothetical protein	LIC-cDNA-polyA	LIC	cDNA	polyA	full-length	NC_005823.1	831985	832168	6	NC_005823.1:831985-832168 -	NA	NA	NA	NA	NA	NA	NA	NA	NA	NA	NA
LIC_RS03560|LIC_RS03565	WGR domain-containing protein|hypothetical protein	LIC-cDNA-polyA	LIC	cDNA	polyA	full-length	NC_005823.1	837389	837495	2	NC_005823.1:837389-837495 -	NA	NA	NA	NA	NA	NA	NA	NA	NA	NA	NA
LIC_RS23105|LIC_RS03615	hypothetical protein|hypothetical protein	LIC-cDNA-polyA	LIC	cDNA	polyA	full-length	NC_005823.1	849657	850761	2	NC_005823.1:849657-850761 -	NA	NA	NA	NA	NA	NA	NA	NA	NA	NA	NA
LIC_RS03650|LIC_RS03655	hypothetical protein|OB-fold domain-containing protein	LIC-cDNA-polyA	LIC	cDNA	polyA	full-length	NC_005823.1	855723	855845	4	NC_005823.1:855723-855845 -	NA	NA	NA	NA	NA	NA	NA	NA	NA	NA	NA
LIC_RS03680|LIC_RS03685	TonB-dependent receptor plug domain-containing protein|M4 family metallopeptidase	LIC-cDNA-polyA	LIC	cDNA	polyA	full-length	NC_005823.1	866189	866451	4	NC_005823.1:866189-866451 -	NA	NA	NA	NA	NA	NA	NA	NA	NA	NA	NA
LIC_RS03940|LIC_RS03945	YceI family protein|50S ribosomal protein L13	LIC-cDNA-polyA	LIC	cDNA	polyA	full-length	NC_005823.1	924929	925050	3	NC_005823.1:924929-925050 -	NA	NA	NA	NA	NA	NA	NA	NA	NA	NA	NA
LIC_RS04010|LIC_RS04015	DUF1565 domain-containing protein|hypothetical protein	LIC-cDNA-polyA	LIC	cDNA	polyA	full-length	NC_005823.1	942174	942487	4	NC_005823.1:942174-942487 -	NA	NA	NA	NA	NA	NA	NA	NA	NA	NA	NA
LIC_RS23115|LIC_RS04045	hypothetical protein|hypothetical protein	LIC-cDNA-polyA	LIC	cDNA	polyA	full-length	NC_005823.1	950452	950558	2	NC_005823.1:950452-950558 -	NA	NA	NA	NA	NA	NA	NA	NA	NA	NA	NA
LIC_RS04660|LIC_RS04665	FecR family protein|hypothetical protein	LIC-cDNA-polyA	LIC	cDNA	polyA	full-length	NC_005823.1	1088605	1088768	3	NC_005823.1:1088605-1088768 -	NA	NA	NA	NA	NA	NA	NA	NA	NA	NA	NA
LIC_RS04690|LIC_RS04695	hypothetical protein|tRNA-Tyr	LIC-cDNA-polyA	LIC	cDNA	polyA	full-length	NC_005823.1	1095113	1095704	4	NC_005823.1:1095113-1095704 -	NA	NA	NA	NA	NA	NA	NA	NA	NA	NA	NA
LIC_RS04710|LIC_RS04715	transketolase|transglutaminase-like domain-containing protein	LIC-cDNA-polyA	LIC	cDNA	polyA	full-length	NC_005823.1	1098282	1098419	4	NC_005823.1:1098282-1098419 -	NA	NA	NA	NA	NA	NA	NA	NA	NA	NA	NA
LIC_RS04985|LIC_RS04990	hypothetical protein|alpha/beta hydrolase	LIC-cDNA-polyA	LIC	cDNA	polyA	full-length	NC_005823.1	1164531	1164835	3	NC_005823.1:1164531-1164835 -	NA	NA	NA	NA	NA	NA	NA	NA	NA	NA	NA
LIC_RS05015|LIC_RS05020	acyl-CoA dehydrogenase family protein|cytochrome-c peroxidase	LIC-cDNA-polyA	LIC	cDNA	polyA	full-length	NC_005823.1	1171078	1171519	2	NC_005823.1:1171078-1171519 -	NA	NA	NA	NA	NA	NA	NA	NA	NA	NA	NA
LIC_RS05055|LIC_RS05060	TauD/TfdA family dioxygenase|IS3 family transposase	LIC-cDNA-polyA	LIC	cDNA	polyA	full-length	NC_005823.1	1186446	1186948	18	NC_005823.1:1186446-1186948 -	NA	NA	NA	NA	NA	NA	NA	NA	NA	NA	NA
LIC_RS05090|LIC_RS05095	immunity 44 family protein|hypothetical protein	LIC-cDNA-polyA	LIC	cDNA	polyA	full-length	NC_005823.1	1194235	1194343	2	NC_005823.1:1194235-1194343 -	NA	NA	NA	NA	NA	NA	NA	NA	NA	NA	NA
LIC_RS05210|LIC_RS05215	hypothetical protein|16S ribosomal RNA	LIC-cDNA-polyA	LIC	cDNA	polyA	full-length	NC_005823.1	1229343	1229757	5	NC_005823.1:1229343-1229757 -	NA	NA	NA	NA	NA	NA	NA	NA	NA	NA	NA
LIC_RS05215|LIC_RS05220	16S ribosomal RNA|carboxylating nicotinate-nucleotide diphosphorylase	LIC-cDNA-polyA	LIC	cDNA	polyA	full-length	NC_005823.1	1232078	1232772	6	NC_005823.1:1232078-1232772 -	NA	NA	NA	NA	NA	NA	NA	NA	NA	NA	NA
LIC_RS05325|LIC_RS05335	DUF1565 domain-containing protein|IS110 family transposase	LIC-cDNA-polyA	LIC	cDNA	polyA	full-length	NC_005823.1	1270859	1271493	58	NC_005823.1:1270859-1271493 -	NA	NA	NA	NA	NA	NA	NA	NA	NA	NA	NA
LIC_RS05365|LIC_RS05370	glutamate racemase|hypothetical protein	LIC-cDNA-polyA	LIC	cDNA	polyA	full-length	NC_005823.1	1279307	1279541	2	NC_005823.1:1279307-1279541 -	NA	NA	NA	NA	NA	NA	NA	NA	NA	NA	NA
LIC_RS05385|LIC_RS05390	hypothetical protein|hypothetical protein	LIC-cDNA-polyA	LIC	cDNA	polyA	full-length	NC_005823.1	1283349	1283809	2	NC_005823.1:1283349-1283809 -	NA	NA	NA	NA	NA	NA	NA	NA	NA	NA	NA
LIC_RS05490|LIC_RS05495	class I SAM-dependent methyltransferase|prolipoprotein diacylglyceryl transferase	LIC-cDNA-polyA	LIC	cDNA	polyA	full-length	NC_005823.1	1312052	1312549	2	NC_005823.1:1312052-1312549 -	NA	NA	NA	NA	NA	NA	NA	NA	NA	NA	NA
LIC_RS05515|LIC_RS05520	polymer-forming cytoskeletal protein|glycoside hydrolase family 25 protein	LIC-cDNA-polyA	LIC	cDNA	polyA	full-length	NC_005823.1	1319947	1320434	2	NC_005823.1:1319947-1320434 -	NA	NA	NA	NA	NA	NA	NA	NA	NA	NA	NA
LIC_RS05675|LIC_RS05680	metal-dependent hydrolase|hypothetical protein	LIC-cDNA-polyA	LIC	cDNA	polyA	full-length	NC_005823.1	1356523	1356741	2	NC_005823.1:1356523-1356741 -	NA	NA	NA	NA	NA	NA	NA	NA	NA	NA	NA
LIC_RS05835|LIC_RS05840	sensor domain-containing diguanylate cyclase|pyruvate kinase	LIC-cDNA-polyA	LIC	cDNA	polyA	full-length	NC_005823.1	1396490	1397600	2	NC_005823.1:1396490-1397600 -	NA	NA	NA	NA	NA	NA	NA	NA	NA	NA	NA
LIC_RS20600|LIC_RS06025	hypothetical protein|tetratricopeptide repeat protein	LIC-cDNA-polyA	LIC	cDNA	polyA	full-length	NC_005823.1	1438741	1439167	3	NC_005823.1:1438741-1439167 -	NA	NA	NA	NA	NA	NA	NA	NA	NA	NA	NA
LIC_RS22945|LIC_RS06040	hypothetical protein|S-methyl-5-thioribose-1-phosphate isomerase	LIC-cDNA-polyA	LIC	cDNA	polyA	full-length	NC_005823.1	1444179	1444456	2	NC_005823.1:1444179-1444456 -	NA	NA	NA	NA	NA	NA	NA	NA	NA	NA	NA
LIC_RS06135|LIC_RS06140	type II toxin-antitoxin system PemK/MazF family toxin|aldolase	LIC-cDNA-polyA	LIC	cDNA	polyA	full-length	NC_005823.1	1470943	1471208	2	NC_005823.1:1470943-1471208 -	NA	NA	NA	NA	NA	NA	NA	NA	NA	NA	NA
LIC_RS06145|LIC_RS06155	ornithine carbamoyltransferase|hypothetical protein	LIC-cDNA-polyA	LIC	cDNA	polyA	full-length	NC_005823.1	1472480	1472572	2	NC_005823.1:1472480-1472572 -	NA	NA	NA	NA	NA	NA	NA	NA	NA	NA	NA
LIC_RS06245|LIC_RS06250	hypothetical protein|hypothetical protein	LIC-cDNA-polyA	LIC	cDNA	polyA	full-length	NC_005823.1	1496523	1496881	3	NC_005823.1:1496523-1496881 -	NA	NA	NA	NA	NA	NA	NA	NA	NA	NA	NA
LIC_RS06265|LIC_RS06275	hypothetical protein|peroxiredoxin	LIC-cDNA-polyA	LIC	cDNA	polyA	full-length	NC_005823.1	1500844	1501660	3	NC_005823.1:1500844-1501660 -	NA	NA	NA	NA	NA	NA	NA	NA	NA	NA	NA
LIC_RS06495|LIC_RS06500	rod shape-determining protein RodA|hypothetical protein	LIC-cDNA-polyA	LIC	cDNA	polyA	full-length	NC_005823.1	1560504	1560722	2	NC_005823.1:1560504-1560722 -	NA	NA	NA	NA	NA	NA	NA	NA	NA	NA	NA
LIC_RS06515|LIC_RS06520	6-carboxytetrahydropterin synthase|sulfate ABC transporter substrate-binding protein	LIC-cDNA-polyA	LIC	cDNA	polyA	full-length	NC_005823.1	1564627	1564840	3	NC_005823.1:1564627-1564840 -	NA	NA	NA	NA	NA	NA	NA	NA	NA	NA	NA
LIC_RS06785|LIC_RS06790	hypothetical protein|DNA methylase	LIC-cDNA-polyA	LIC	cDNA	polyA	full-length	NC_005823.1	1631533	1631838	8	NC_005823.1:1631533-1631838 -	NA	NA	NA	NA	NA	NA	NA	NA	NA	NA	NA
LIC_RS06790|LIC_RS06795	DNA methylase|flagellar basal-body rod protein FlgG	LIC-cDNA-polyA	LIC	cDNA	polyA	full-length	NC_005823.1	1634144	1634685	2	NC_005823.1:1634144-1634685 -	NA	NA	NA	NA	NA	NA	NA	NA	NA	NA	NA
LIC_RS06855|LIC_RS06865	co-chaperone GroES|deoxyribodipyrimidine photo-lyase	LIC-cDNA-polyA	LIC	cDNA	polyA	full-length	NC_005823.1	1650348	1651798	4	NC_005823.1:1650348-1651798 -	NA	NA	NA	NA	NA	NA	NA	NA	NA	NA	NA
LIC_RS07125|LIC_RS07130	flagellar protein export ATPase FliI|flagellar M-ring protein FliF	LIC-cDNA-polyA	LIC	cDNA	polyA	full-length	NC_005823.1	1708457	1708717	2	NC_005823.1:1708457-1708717 -	NA	NA	NA	NA	NA	NA	NA	NA	NA	NA	NA
LIC_RS07415|LIC_RS07420	alpha/beta hydrolase|hypothetical protein	LIC-cDNA-polyA	LIC	cDNA	polyA	full-length	NC_005823.1	1784905	1785070	3	NC_005823.1:1784905-1785070 -	NA	NA	NA	NA	NA	NA	NA	NA	NA	NA	NA
LIC_RS20770|LIC_RS07440	IS110 family transposase|exodeoxyribonuclease III	LIC-cDNA-polyA	LIC	cDNA	polyA	full-length	NC_005823.1	1787962	1789033	28	NC_005823.1:1787962-1789033 -	NA	NA	NA	NA	NA	NA	NA	NA	NA	NA	NA
LIC_RS07490|LIC_RS07495	imidazole glycerol phosphate synthase subunit HisF|alpha/beta hydrolase	LIC-cDNA-polyA	LIC	cDNA	polyA	full-length	NC_005823.1	1804692	1804892	5	NC_005823.1:1804692-1804892 -	NA	NA	NA	NA	NA	NA	NA	NA	NA	NA	NA
LIC_RS07525|LIC_RS07530	hypothetical protein|thioredoxin-disulfide reductase	LIC-cDNA-polyA	LIC	cDNA	polyA	full-length	NC_005823.1	1817020	1817178	7	NC_005823.1:1817020-1817178 -	NA	NA	NA	NA	NA	NA	NA	NA	NA	NA	NA
LIC_RS07675|LIC_RS07680	chromosome segregation protein SMC|hypothetical protein	LIC-cDNA-polyA	LIC	cDNA	polyA	full-length	NC_005823.1	1850266	1850496	11	NC_005823.1:1850266-1850496 -	NA	NA	NA	NA	NA	NA	NA	NA	NA	NA	NA
LIC_RS07690|LIC_RS07695	DUF350 domain-containing protein|hypothetical protein	LIC-cDNA-polyA	LIC	cDNA	polyA	full-length	NC_005823.1	1852467	1853186	3	NC_005823.1:1852467-1853186 -	NA	NA	NA	NA	NA	NA	NA	NA	NA	NA	NA
LIC_RS07730|LIC_RS07735	16S ribosomal RNA|PepSY domain-containing protein	LIC-cDNA-polyA	LIC	cDNA	polyA	full-length	NC_005823.1	1863973	1864145	6	NC_005823.1:1863973-1864145 -	NA	NA	NA	NA	NA	NA	NA	NA	NA	NA	NA
LIC_RS07850|LIC_RS07855	flagellin|flagellin	LIC-cDNA-polyA	LIC	cDNA	polyA	full-length	NC_005823.1	1894715	1894970	6	NC_005823.1:1894715-1894970 -	NA	NA	NA	NA	NA	NA	NA	NA	NA	NA	NA
LIC_RS07965|LIC_RS07970	ribulose-phosphate 3-epimerase|30S ribosomal protein S16	LIC-cDNA-polyA	LIC	cDNA	polyA	full-length	NC_005823.1	1918673	1919087	2	NC_005823.1:1918673-1919087 -	NA	NA	NA	NA	NA	NA	NA	NA	NA	NA	NA
LIC_RS08465|LIC_RS08470	phosphoribosylglycinamide formyltransferase|flagellar export chaperone FliS	LIC-cDNA-polyA	LIC	cDNA	polyA	full-length	NC_005823.1	2022402	2022710	7	NC_005823.1:2022402-2022710 -	NA	NA	NA	NA	NA	NA	NA	NA	NA	NA	NA
LIC_RS08605|LIC_RS08610	hypothetical protein|S1/P1 nuclease	LIC-cDNA-polyA	LIC	cDNA	polyA	full-length	NC_005823.1	2049750	2049989	2	NC_005823.1:2049750-2049989 -	NA	NA	NA	NA	NA	NA	NA	NA	NA	NA	NA
LIC_RS08825|LIC_RS08830	SpoIIE family protein phosphatase|hypothetical protein	LIC-cDNA-polyA	LIC	cDNA	polyA	full-length	NC_005823.1	2109145	2109319	411	NC_005823.1:2109145-2109319 -	NA	NA	NA	NA	NA	NA	NA	NA	NA	NA	NA
LIC_RS08855|LIC_RS08860	2-dehydropantoate 2-reductase|hypothetical protein	LIC-cDNA-polyA	LIC	cDNA	polyA	full-length	NC_005823.1	2114338	2114536	2	NC_005823.1:2114338-2114536 -	NA	NA	NA	NA	NA	NA	NA	NA	NA	NA	NA
LIC_RS23340|LIC_RS09070	hypothetical protein|biotin synthase BioB	LIC-cDNA-polyA	LIC	cDNA	polyA	full-length	NC_005823.1	2168530	2168784	7	NC_005823.1:2168530-2168784 -	NA	NA	NA	NA	NA	NA	NA	NA	NA	NA	NA
LIC_RS09210|LIC_RS09215	BolA family transcriptional regulator|BolA/IbaG family iron-sulfur metabolism protein	LIC-cDNA-polyA	LIC	cDNA	polyA	full-length	NC_005823.1	2200104	2200833	4	NC_005823.1:2200104-2200833 -	NA	NA	NA	NA	NA	NA	NA	NA	NA	NA	NA
LIC_RS09270|LIC_RS09275	NrsF family protein|AAA family ATPase	LIC-cDNA-polyA	LIC	cDNA	polyA	full-length	NC_005823.1	2211829	2212414	2	NC_005823.1:2211829-2212414 -	NA	NA	NA	NA	NA	NA	NA	NA	NA	NA	NA
LIC_RS09560|LIC_RS09570	hypothetical protein|DUF1564 domain-containing protein	LIC-cDNA-polyA	LIC	cDNA	polyA	full-length	NC_005823.1	2272716	2273680	2	NC_005823.1:2272716-2273680 -	NA	NA	NA	NA	NA	NA	NA	NA	NA	NA	NA
LIC_RS09630|LIC_RS09640	flagellin|hypothetical protein	LIC-cDNA-polyA	LIC	cDNA	polyA	full-length	NC_005823.1	2288524	2288848	4	NC_005823.1:2288524-2288848 -	NA	NA	NA	NA	NA	NA	NA	NA	NA	NA	NA
LIC_RS22225|LIC_RS09855	arginyltransferase|hypothetical protein	LIC-cDNA-polyA	LIC	cDNA	polyA	full-length	NC_005823.1	2334333	2334462	4	NC_005823.1:2334333-2334462 -	NA	NA	NA	NA	NA	NA	NA	NA	NA	NA	NA
LIC_RS09970|LIC_RS09975	phosphopyruvate hydratase|hypothetical protein	LIC-cDNA-polyA	LIC	cDNA	polyA	full-length	NC_005823.1	2362111	2362330	3	NC_005823.1:2362111-2362330 -	NA	NA	NA	NA	NA	NA	NA	NA	NA	NA	NA
LIC_RS10105|LIC_RS10110	hypothetical protein|twin-arginine translocase TatA/TatE family subunit	LIC-cDNA-polyA	LIC	cDNA	polyA	full-length	NC_005823.1	2385667	2385884	2	NC_005823.1:2385667-2385884 -	NA	NA	NA	NA	NA	NA	NA	NA	NA	NA	NA
LIC_RS10120|LIC_RS10125	hypothetical protein|hypothetical protein	LIC-cDNA-polyA	LIC	cDNA	polyA	full-length	NC_005823.1	2388492	2388992	3	NC_005823.1:2388492-2388992 -	NA	NA	NA	NA	NA	NA	NA	NA	NA	NA	NA
LIC_RS10135|LIC_RS10140	RNA-binding protein|transcriptional regulator	LIC-cDNA-polyA	LIC	cDNA	polyA	full-length	NC_005823.1	2391020	2392312	21	NC_005823.1:2391020-2392312 -	NA	NA	NA	NA	NA	NA	NA	NA	NA	NA	NA
LIC_RS10175|LIC_RS10180	hypothetical protein|PaaI family thioesterase	LIC-cDNA-polyA	LIC	cDNA	polyA	full-length	NC_005823.1	2403243	2403906	5	NC_005823.1:2403243-2403906 -	NA	NA	NA	NA	NA	NA	NA	NA	NA	NA	NA
LIC_RS10250|LIC_RS10260	acetyltransferase|1-aminocyclopropane-1-carboxylate deaminase	LIC-cDNA-polyA	LIC	cDNA	polyA	full-length	NC_005823.1	2417537	2418145	6	NC_005823.1:2417537-2418145 -	NA	NA	NA	NA	NA	NA	NA	NA	NA	NA	NA
LIC_RS10290|LIC_RS10295	hypothetical protein|transcriptional regulator	LIC-cDNA-polyA	LIC	cDNA	polyA	full-length	NC_005823.1	2425818	2425951	3	NC_005823.1:2425818-2425951 -	NA	NA	NA	NA	NA	NA	NA	NA	NA	NA	NA
LIC_RS10365|LIC_RS10370	23S rRNA (guanosine(2251)-2'-O)-methyltransferase RlmB|alpha/beta hydrolase	LIC-cDNA-polyA	LIC	cDNA	polyA	full-length	NC_005823.1	2447623	2447974	2	NC_005823.1:2447623-2447974 -	NA	NA	NA	NA	NA	NA	NA	NA	NA	NA	NA
LIC_RS10390|LIC_RS10395	transcriptional repressor|flagellar hook-basal body protein	LIC-cDNA-polyA	LIC	cDNA	polyA	full-length	NC_005823.1	2455779	2456215	2	NC_005823.1:2455779-2456215 -	NA	NA	NA	NA	NA	NA	NA	NA	NA	NA	NA
LIC_RS10445|LIC_RS10450	transposase|hypothetical protein	LIC-cDNA-polyA	LIC	cDNA	polyA	full-length	NC_005823.1	2464961	2465195	2	NC_005823.1:2464961-2465195 -	NA	NA	NA	NA	NA	NA	NA	NA	NA	NA	NA
LIC_RS10450|LIC_RS10455	hypothetical protein|hypothetical protein	LIC-cDNA-polyA	LIC	cDNA	polyA	full-length	NC_005823.1	2465628	2467191	2	NC_005823.1:2465628-2467191 -	NA	NA	NA	NA	NA	NA	NA	NA	NA	NA	NA
LIC_RS10500|LIC_RS10505	hypothetical protein|IS3 family transposase	LIC-cDNA-polyA	LIC	cDNA	polyA	full-length	NC_005823.1	2489531	2490171	2	NC_005823.1:2489531-2490171 -	NA	NA	NA	NA	NA	NA	NA	NA	NA	NA	NA
LIC_RS10600|LIC_RS10605	hypothetical protein|hypothetical protein	LIC-cDNA-polyA	LIC	cDNA	polyA	full-length	NC_005823.1	2513545	2513687	3	NC_005823.1:2513545-2513687 -	NA	NA	NA	NA	NA	NA	NA	NA	NA	NA	NA
LIC_RS10625|LIC_RS10630	type I DNA topoisomerase|cysteine synthase A	LIC-cDNA-polyA	LIC	cDNA	polyA	full-length	NC_005823.1	2520755	2520969	2	NC_005823.1:2520755-2520969 -	NA	NA	NA	NA	NA	NA	NA	NA	NA	NA	NA
LIC_RS10815|LIC_RS10820	hypothetical protein|DASS family sodium-coupled anion symporter	LIC-cDNA-polyA	LIC	cDNA	polyA	full-length	NC_005823.1	2559424	2559690	3	NC_005823.1:2559424-2559690 -	NA	NA	NA	NA	NA	NA	NA	NA	NA	NA	NA
LIC_RS10835|LIC_RS10840	glycosyltransferase family 2 protein|glucose-1-phosphate thymidylyltransferase RfbA	LIC-cDNA-polyA	LIC	cDNA	polyA	full-length	NC_005823.1	2565238	2565623	3	NC_005823.1:2565238-2565623 -	NA	NA	NA	NA	NA	NA	NA	NA	NA	NA	NA
LIC_RS10860|LIC_RS10865	glycosyltransferase|glycosyltransferase	LIC-cDNA-polyA	LIC	cDNA	polyA	full-length	NC_005823.1	2571189	2571756	5	NC_005823.1:2571189-2571756 -	NA	NA	NA	NA	NA	NA	NA	NA	NA	NA	NA
LIC_RS10885|LIC_RS10890	hypothetical protein|TIGR04325 family methyltransferase	LIC-cDNA-polyA	LIC	cDNA	polyA	full-length	NC_005823.1	2576759	2577075	2	NC_005823.1:2576759-2577075 -	NA	NA	NA	NA	NA	NA	NA	NA	NA	NA	NA
LIC_RS11175|LIC_RS11180	WbuC family cupin fold metalloprotein|class I SAM-dependent methyltransferase	LIC-cDNA-polyA	LIC	cDNA	polyA	full-length	NC_005823.1	2643441	2643750	3	NC_005823.1:2643441-2643750 -	NA	NA	NA	NA	NA	NA	NA	NA	NA	NA	NA
LIC_RS11270|LIC_RS11275	hypothetical protein|SBBP repeat-containing protein	LIC-cDNA-polyA	LIC	cDNA	polyA	full-length	NC_005823.1	2663069	2663454	5	NC_005823.1:2663069-2663454 -	NA	NA	NA	NA	NA	NA	NA	NA	NA	NA	NA
LIC_RS11505|LIC_RS11510	DUF5982 domain-containing protein|DUF1566 domain-containing protein	LIC-cDNA-polyA	LIC	cDNA	polyA	full-length	NC_005823.1	2718739	2718928	3	NC_005823.1:2718739-2718928 -	NA	NA	NA	NA	NA	NA	NA	NA	NA	NA	NA
LIC_RS11530|LIC_RS11535	GNAT family N-acetyltransferase|DUF5982 domain-containing protein	LIC-cDNA-polyA	LIC	cDNA	polyA	full-length	NC_005823.1	2724297	2724411	3	NC_005823.1:2724297-2724411 -	NA	NA	NA	NA	NA	NA	NA	NA	NA	NA	NA
LIC_RS11535|LIC_RS11540	DUF5982 domain-containing protein|Ig-like domain-containing protein	LIC-cDNA-polyA	LIC	cDNA	polyA	full-length	NC_005823.1	2726660	2726922	3	NC_005823.1:2726660-2726922 -	NA	NA	NA	NA	NA	NA	NA	NA	NA	NA	NA
LIC_RS11605|LIC_RS11610	hypothetical protein|sensor domain-containing diguanylate cyclase	LIC-cDNA-polyA	LIC	cDNA	polyA	full-length	NC_005823.1	2744862	2745456	14	NC_005823.1:2744862-2745456 -	NA	NA	NA	NA	NA	NA	NA	NA	NA	NA	NA
LIC_RS11650|LIC_RS11655	hypothetical protein|hypothetical protein	LIC-cDNA-polyA	LIC	cDNA	polyA	full-length	NC_005823.1	2753244	2753641	4	NC_005823.1:2753244-2753641 -	NA	NA	NA	NA	NA	NA	NA	NA	NA	NA	NA
LIC_RS11670|LIC_RS11675	hypothetical protein|TRL-like family protein	LIC-cDNA-polyA	LIC	cDNA	polyA	full-length	NC_005823.1	2759238	2759566	2	NC_005823.1:2759238-2759566 -	NA	NA	NA	NA	NA	NA	NA	NA	NA	NA	NA
LIC_RS11830|LIC_RS11835	flippase-like domain-containing protein|DUF1554 domain-containing protein	LIC-cDNA-polyA	LIC	cDNA	polyA	full-length	NC_005823.1	2789893	2791367	13	NC_005823.1:2789893-2791367 -	NA	NA	NA	NA	NA	NA	NA	NA	NA	NA	NA
LIC_RS11840|LIC_RS11845	response regulator|beta-ketoacyl synthase	LIC-cDNA-polyA	LIC	cDNA	polyA	full-length	NC_005823.1	2793749	2794044	3	NC_005823.1:2793749-2794044 -	NA	NA	NA	NA	NA	NA	NA	NA	NA	NA	NA
LIC_RS11900|LIC_RS11905	GAF domain-containing protein|VOC family protein	LIC-cDNA-polyA	LIC	cDNA	polyA	full-length	NC_005823.1	2811122	2811777	4	NC_005823.1:2811122-2811777 -	NA	NA	NA	NA	NA	NA	NA	NA	NA	NA	NA
LIC_RS11905|LIC_RS11910	VOC family protein|IS3 family transposase	LIC-cDNA-polyA	LIC	cDNA	polyA	full-length	NC_005823.1	2812596	2813491	4	NC_005823.1:2812596-2813491 -	NA	NA	NA	NA	NA	NA	NA	NA	NA	NA	NA
LIC_RS11965|LIC_RS11970	DUF1561 domain-containing protein|hypothetical protein	LIC-cDNA-polyA	LIC	cDNA	polyA	full-length	NC_005823.1	2831942	2832255	4	NC_005823.1:2831942-2832255 -	NA	NA	NA	NA	NA	NA	NA	NA	NA	NA	NA
LIC_RS12060|LIC_RS12065	pirin family protein|tetracycline resistance MFS efflux pump	LIC-cDNA-polyA	LIC	cDNA	polyA	full-length	NC_005823.1	2860436	2860840	3	NC_005823.1:2860436-2860840 -	NA	NA	NA	NA	NA	NA	NA	NA	NA	NA	NA
LIC_RS12120|LIC_RS12125	ankyrin repeat domain-containing protein|hypothetical protein	LIC-cDNA-polyA	LIC	cDNA	polyA	full-length	NC_005823.1	2874880	2875141	2	NC_005823.1:2874880-2875141 -	NA	NA	NA	NA	NA	NA	NA	NA	NA	NA	NA
LIC_RS12220|LIC_RS12225	Gfo/Idh/MocA family oxidoreductase|amidase	LIC-cDNA-polyA	LIC	cDNA	polyA	full-length	NC_005823.1	2898067	2898204	2	NC_005823.1:2898067-2898204 -	NA	NA	NA	NA	NA	NA	NA	NA	NA	NA	NA
LIC_RS12275|LIC_RS12280	phosphoribosylformylglycinamidine synthase subunit PurL|thioredoxin family protein	LIC-cDNA-polyA	LIC	cDNA	polyA	full-length	NC_005823.1	2912925	2913072	2	NC_005823.1:2912925-2913072 -	NA	NA	NA	NA	NA	NA	NA	NA	NA	NA	NA
LIC_RS12280|LIC_RS12285	thioredoxin family protein|hypothetical protein	LIC-cDNA-polyA	LIC	cDNA	polyA	full-length	NC_005823.1	2915239	2915641	2	NC_005823.1:2915239-2915641 -	NA	NA	NA	NA	NA	NA	NA	NA	NA	NA	NA
LIC_RS12330|LIC_RS12335	DUF115 domain-containing protein|hypothetical protein	LIC-cDNA-polyA	LIC	cDNA	polyA	full-length	NC_005823.1	2929024	2929105	2	NC_005823.1:2929024-2929105 -	NA	NA	NA	NA	NA	NA	NA	NA	NA	NA	NA
LIC_RS12560|LIC_RS12570	chemotaxis protein CheW|5-formyltetrahydrofolate cyclo-ligase	LIC-cDNA-polyA	LIC	cDNA	polyA	full-length	NC_005823.1	2976699	2977231	4	NC_005823.1:2976699-2977231 -	NA	NA	NA	NA	NA	NA	NA	NA	NA	NA	NA
LIC_RS12595|LIC_RS12605	translation initiation factor IF-3|threonine--tRNA ligase	LIC-cDNA-polyA	LIC	cDNA	polyA	full-length	NC_005823.1	2980094	2981223	5	NC_005823.1:2980094-2981223 -	NA	NA	NA	NA	NA	NA	NA	NA	NA	NA	NA
LIC_RS12625|LIC_RS12630	tetratricopeptide repeat protein|HSP90 family protein	LIC-cDNA-polyA	LIC	cDNA	polyA	full-length	NC_005823.1	2988773	2989220	2	NC_005823.1:2988773-2989220 -	NA	NA	NA	NA	NA	NA	NA	NA	NA	NA	NA
LIC_RS12635|LIC_RS12640	hypothetical protein|DUF4349 domain-containing protein	LIC-cDNA-polyA	LIC	cDNA	polyA	full-length	NC_005823.1	2992890	2993055	2	NC_005823.1:2992890-2993055 -	NA	NA	NA	NA	NA	NA	NA	NA	NA	NA	NA
LIC_RS12650|LIC_RS12655	hypothetical protein|2-oxoglutarate dehydrogenase E1 component	LIC-cDNA-polyA	LIC	cDNA	polyA	full-length	NC_005823.1	2994975	2999169	2	NC_005823.1:2994975-2999169 -	NA	NA	NA	NA	NA	NA	NA	NA	NA	NA	NA
LIC_RS12680|LIC_RS12690	rhomboid family intramembrane serine protease|GNAT family N-acetyltransferase	LIC-cDNA-polyA	LIC	cDNA	polyA	full-length	NC_005823.1	3005054	3005648	2	NC_005823.1:3005054-3005648 -	NA	NA	NA	NA	NA	NA	NA	NA	NA	NA	NA
LIC_RS12730|LIC_RS12735	acyl-CoA thioesterase|hypothetical protein	LIC-cDNA-polyA	LIC	cDNA	polyA	full-length	NC_005823.1	3015725	3015997	2	NC_005823.1:3015725-3015997 -	NA	NA	NA	NA	NA	NA	NA	NA	NA	NA	NA
LIC_RS19860|LIC_RS12820	RNase P RNA component class A|response regulator	LIC-cDNA-polyA	LIC	cDNA	polyA	full-length	NC_005823.1	3031943	3032462	2	NC_005823.1:3031943-3032462 -	NA	NA	NA	NA	NA	NA	NA	NA	NA	NA	NA
LIC_RS12930|LIC_RS12935	DUF1566 domain-containing protein|sulfate ABC transporter ATP-binding protein	LIC-cDNA-polyA	LIC	cDNA	polyA	full-length	NC_005823.1	3062604	3062796	3	NC_005823.1:3062604-3062796 -	NA	NA	NA	NA	NA	NA	NA	NA	NA	NA	NA
LIC_RS12950|LIC_RS12955	sulfate ABC transporter substrate-binding protein|hypothetical protein	LIC-cDNA-polyA	LIC	cDNA	polyA	full-length	NC_005823.1	3067861	3068053	5	NC_005823.1:3067861-3068053 -	NA	NA	NA	NA	NA	NA	NA	NA	NA	NA	NA
LIC_RS13110|LIC_RS13120	DUF1564 domain-containing protein|dUTP diphosphatase	LIC-cDNA-polyA	LIC	cDNA	polyA	full-length	NC_005823.1	3101270	3102249	2	NC_005823.1:3101270-3102249 -	NA	NA	NA	NA	NA	NA	NA	NA	NA	NA	NA
LIC_RS13155|LIC_RS13160	tRNA-Glu|hypothetical protein	LIC-cDNA-polyA	LIC	cDNA	polyA	full-length	NC_005823.1	3112395	3112678	2	NC_005823.1:3112395-3112678 -	NA	NA	NA	NA	NA	NA	NA	NA	NA	NA	NA
LIC_RS23185|LIC_RS13290	hypothetical protein|fumarylacetoacetate hydrolase family protein	LIC-cDNA-polyA	LIC	cDNA	polyA	full-length	NC_005823.1	3143695	3144672	3	NC_005823.1:3143695-3144672 -	NA	NA	NA	NA	NA	NA	NA	NA	NA	NA	NA
LIC_RS13310|LIC_RS13315	alpha/beta fold hydrolase|hypothetical protein	LIC-cDNA-polyA	LIC	cDNA	polyA	full-length	NC_005823.1	3151568	3152026	3	NC_005823.1:3151568-3152026 -	NA	NA	NA	NA	NA	NA	NA	NA	NA	NA	NA
LIC_RS13455|LIC_RS13460	hypothetical protein|crotonase/enoyl-CoA hydratase family protein	LIC-cDNA-polyA	LIC	cDNA	polyA	full-length	NC_005823.1	3181655	3181876	2	NC_005823.1:3181655-3181876 -	NA	NA	NA	NA	NA	NA	NA	NA	NA	NA	NA
LIC_RS13745|LIC_RS13750	pyrimidine/purine nucleoside phosphorylase|SDR family NAD(P)-dependent oxidoreductase	LIC-cDNA-polyA	LIC	cDNA	polyA	full-length	NC_005823.1	3251553	3251849	3	NC_005823.1:3251553-3251849 -	NA	NA	NA	NA	NA	NA	NA	NA	NA	NA	NA
LIC_RS13925|LIC_RS13930	DUF1561 domain-containing protein|alpha/beta hydrolase	LIC-cDNA-polyA	LIC	cDNA	polyA	full-length	NC_005823.1	3304053	3304420	5	NC_005823.1:3304053-3304420 -	NA	NA	NA	NA	NA	NA	NA	NA	NA	NA	NA
LIC_RS13945|LIC_RS13950	acireductone synthase|tetratricopeptide repeat protein	LIC-cDNA-polyA	LIC	cDNA	polyA	full-length	NC_005823.1	3309836	3310228	3	NC_005823.1:3309836-3310228 -	NA	NA	NA	NA	NA	NA	NA	NA	NA	NA	NA
LIC_RS14015|LIC_RS14020	hypothetical protein|methylglyoxal synthase	LIC-cDNA-polyA	LIC	cDNA	polyA	full-length	NC_005823.1	3328208	3328980	3	NC_005823.1:3328208-3328980 -	NA	NA	NA	NA	NA	NA	NA	NA	NA	NA	NA
LIC_RS14045|LIC_RS14050	N-6 DNA methylase|MarR family transcriptional regulator	LIC-cDNA-polyA	LIC	cDNA	polyA	full-length	NC_005823.1	3335039	3336503	6	NC_005823.1:3335039-3336503 -	NA	NA	NA	NA	NA	NA	NA	NA	NA	NA	NA
LIC_RS14120|LIC_RS14125	NADH-quinone oxidoreductase subunit N|hypothetical protein	LIC-cDNA-polyA	LIC	cDNA	polyA	full-length	NC_005823.1	3350343	3350779	5	NC_005823.1:3350343-3350779 -	NA	NA	NA	NA	NA	NA	NA	NA	NA	NA	NA
LIC_RS14130|LIC_RS14135	hypothetical protein|hypothetical protein	LIC-cDNA-polyA	LIC	cDNA	polyA	full-length	NC_005823.1	3352395	3352627	2	NC_005823.1:3352395-3352627 -	NA	NA	NA	NA	NA	NA	NA	NA	NA	NA	NA
LIC_RS14160|LIC_RS14170	collagenase|aldehyde dehydrogenase family protein	LIC-cDNA-polyA	LIC	cDNA	polyA	full-length	NC_005823.1	3362495	3363166	3	NC_005823.1:3362495-3363166 -	NA	NA	NA	NA	NA	NA	NA	NA	NA	NA	NA
LIC_RS14170|LIC_RS14180	aldehyde dehydrogenase family protein|HDOD domain-containing protein	LIC-cDNA-polyA	LIC	cDNA	polyA	full-length	NC_005823.1	3365570	3365805	2	NC_005823.1:3365570-3365805 -	NA	NA	NA	NA	NA	NA	NA	NA	NA	NA	NA
LIC_RS14190|LIC_RS14195	biosynthetic-type acetolactate synthase large subunit|thiol peroxidase	LIC-cDNA-polyA	LIC	cDNA	polyA	full-length	NC_005823.1	3370831	3372247	3	NC_005823.1:3370831-3372247 -	NA	NA	NA	NA	NA	NA	NA	NA	NA	NA	NA
LIC_RS14195|LIC_RS14200	thiol peroxidase|STAS domain-containing protein	LIC-cDNA-polyA	LIC	cDNA	polyA	full-length	NC_005823.1	3371974	3372134	2	NC_005823.1:3371974-3372134 -	NA	NA	NA	NA	NA	NA	NA	NA	NA	NA	NA
LIC_RS14255|LIC_RS14260	50S ribosomal protein L21|IS110 family transposase	LIC-cDNA-polyA	LIC	cDNA	polyA	full-length	NC_005823.1	3381685	3382042	4	NC_005823.1:3381685-3382042 -	NA	NA	NA	NA	NA	NA	NA	NA	NA	NA	NA
LIC_RS14280|LIC_RS14285	hydroxymethylglutaryl-CoA lyase|glycosyltransferase family 39 protein	LIC-cDNA-polyA	LIC	cDNA	polyA	full-length	NC_005823.1	3387244	3387712	4	NC_005823.1:3387244-3387712 -	NA	NA	NA	NA	NA	NA	NA	NA	NA	NA	NA
LIC_RS14335|LIC_RS14340	biotin--[acetyl-CoA-carboxylase] ligase|hypothetical protein	LIC-cDNA-polyA	LIC	cDNA	polyA	full-length	NC_005823.1	3400589	3401324	2	NC_005823.1:3400589-3401324 -	NA	NA	NA	NA	NA	NA	NA	NA	NA	NA	NA
LIC_RS14395|LIC_RS14400	hypothetical protein|response regulator transcription factor	LIC-cDNA-polyA	LIC	cDNA	polyA	full-length	NC_005823.1	3411615	3412080	11	NC_005823.1:3411615-3412080 -	NA	NA	NA	NA	NA	NA	NA	NA	NA	NA	NA
LIC_RS14465|LIC_RS14470	tRNA-Arg|tetratricopeptide repeat protein	LIC-cDNA-polyA	LIC	cDNA	polyA	full-length	NC_005823.1	3422077	3422280	2	NC_005823.1:3422077-3422280 -	NA	NA	NA	NA	NA	NA	NA	NA	NA	NA	NA
LIC_RS14550|LIC_RS14555	DUF5063 domain-containing protein|TM2 domain-containing protein	LIC-cDNA-polyA	LIC	cDNA	polyA	full-length	NC_005823.1	3440971	3441400	4	NC_005823.1:3440971-3441400 -	NA	NA	NA	NA	NA	NA	NA	NA	NA	NA	NA
LIC_RS14775|LIC_RS14780	thioredoxin family protein|hypothetical protein	LIC-cDNA-polyA	LIC	cDNA	polyA	full-length	NC_005823.1	3475118	3475386	3	NC_005823.1:3475118-3475386 -	NA	NA	NA	NA	NA	NA	NA	NA	NA	NA	NA
LIC_RS14850|LIC_RS14855	integrase core domain-containing protein|Ig domain-containing protein	LIC-cDNA-polyA	LIC	cDNA	polyA	full-length	NC_005823.1	3492268	3492523	2	NC_005823.1:3492268-3492523 -	NA	NA	NA	NA	NA	NA	NA	NA	NA	NA	NA
LIC_RS14935|LIC_RS14940	DUF1554 domain-containing protein|Na+:solute symporter	LIC-cDNA-polyA	LIC	cDNA	polyA	full-length	NC_005823.1	3528584	3528871	4	NC_005823.1:3528584-3528871 -	NA	NA	NA	NA	NA	NA	NA	NA	NA	NA	NA
LIC_RS15225|LIC_RS15230	hypothetical protein|ATP-dependent DNA helicase	LIC-cDNA-polyA	LIC	cDNA	polyA	full-length	NC_005823.1	3593488	3593962	57	NC_005823.1:3593488-3593962 -	NA	NA	NA	NA	NA	NA	NA	NA	NA	NA	NA
LIC_RS15230|LIC_RS15245	ATP-dependent DNA helicase|DUF1561 domain-containing protein	LIC-cDNA-polyA	LIC	cDNA	polyA	full-length	NC_005823.1	3597141	3597413	2	NC_005823.1:3597141-3597413 -	NA	NA	NA	NA	NA	NA	NA	NA	NA	NA	NA
LIC_RS15300|LIC_RS15305	SET domain-containing protein|methyltransferase domain-containing protein	LIC-cDNA-polyA	LIC	cDNA	polyA	full-length	NC_005823.1	3612408	3612713	2	NC_005823.1:3612408-3612713 -	NA	NA	NA	NA	NA	NA	NA	NA	NA	NA	NA
LIC_RS15400|LIC_RS15405	hypothetical protein|DUF1577 domain-containing protein	LIC-cDNA-polyA	LIC	cDNA	polyA	full-length	NC_005823.1	3639049	3639689	24	NC_005823.1:3639049-3639689 -	NA	NA	NA	NA	NA	NA	NA	NA	NA	NA	NA
LIC_RS15470|LIC_RS15475	hypothetical protein|hypothetical protein	LIC-cDNA-polyA	LIC	cDNA	polyA	full-length	NC_005823.1	3660389	3660554	2	NC_005823.1:3660389-3660554 -	NA	NA	NA	NA	NA	NA	NA	NA	NA	NA	NA
LIC_RS15505|LIC_RS15510	hypothetical protein|endolytic transglycosylase MltG	LIC-cDNA-polyA	LIC	cDNA	polyA	full-length	NC_005823.1	3670378	3670677	4	NC_005823.1:3670378-3670677 -	NA	NA	NA	NA	NA	NA	NA	NA	NA	NA	NA
LIC_RS15515|LIC_RS15520	phosphoribosyl-AMP cyclohydrolase|efflux RND transporter permease subunit	LIC-cDNA-polyA	LIC	cDNA	polyA	full-length	NC_005823.1	3672445	3673367	3	NC_005823.1:3672445-3673367 -	NA	NA	NA	NA	NA	NA	NA	NA	NA	NA	NA
LIC_RS15520|LIC_RS15525	efflux RND transporter permease subunit|hypothetical protein	LIC-cDNA-polyA	LIC	cDNA	polyA	full-length	NC_005823.1	3678041	3678192	2	NC_005823.1:3678041-3678192 -	NA	NA	NA	NA	NA	NA	NA	NA	NA	NA	NA
LIC_RS22780|LIC_RS15600	hypothetical protein|glycosyl hydrolase	LIC-cDNA-polyA	LIC	cDNA	polyA	full-length	NC_005823.1	3698839	3699314	3	NC_005823.1:3698839-3699314 -	NA	NA	NA	NA	NA	NA	NA	NA	NA	NA	NA
LIC_RS15605|LIC_RS15610	hypothetical protein|23S ribosomal RNA	LIC-cDNA-polyA	LIC	cDNA	polyA	full-length	NC_005823.1	3702513	3702663	37	NC_005823.1:3702513-3702663 -	NA	NA	NA	NA	NA	NA	NA	NA	NA	NA	NA
LIC_RS15610|LIC_RS15620	23S ribosomal RNA|hypothetical protein	LIC-cDNA-polyA	LIC	cDNA	polyA	full-length	NC_005823.1	3705629	3706024	74	NC_005823.1:3705629-3706024 -	NA	NA	NA	NA	NA	NA	NA	NA	NA	NA	NA
LIC_RS15675|LIC_RS15685	helix-turn-helix domain-containing protein|hypothetical protein	LIC-cDNA-polyA	LIC	cDNA	polyA	full-length	NC_005823.1	3720214	3721680	3	NC_005823.1:3720214-3721680 -	NA	NA	NA	NA	NA	NA	NA	NA	NA	NA	NA
LIC_RS15705|LIC_RS15715	fatty acid desaturase|hypothetical protein	LIC-cDNA-polyA	LIC	cDNA	polyA	full-length	NC_005823.1	3727985	3728110	2	NC_005823.1:3727985-3728110 -	NA	NA	NA	NA	NA	NA	NA	NA	NA	NA	NA
LIC_RS15720|LIC_RS15730	flagellar motor protein MotB|DoxX family protein	LIC-cDNA-polyA	LIC	cDNA	polyA	full-length	NC_005823.1	3730326	3730596	2	NC_005823.1:3730326-3730596 -	NA	NA	NA	NA	NA	NA	NA	NA	NA	NA	NA
LIC_RS15740|LIC_RS15745	hypothetical protein|hypothetical protein	LIC-cDNA-polyA	LIC	cDNA	polyA	full-length	NC_005823.1	3732501	3732888	2	NC_005823.1:3732501-3732888 -	NA	NA	NA	NA	NA	NA	NA	NA	NA	NA	NA
LIC_RS21695|LIC_RS15800	IS110 family transposase|hypothetical protein	LIC-cDNA-polyA	LIC	cDNA	polyA	full-length	NC_005823.1	3745709	3745889	5	NC_005823.1:3745709-3745889 -	NA	NA	NA	NA	NA	NA	NA	NA	NA	NA	NA
LIC_RS15815|LIC_RS15820	guanylate cyclase|TetR/AcrR family transcriptional regulator	LIC-cDNA-polyA	LIC	cDNA	polyA	full-length	NC_005823.1	3753526	3754817	2	NC_005823.1:3753526-3754817 -	NA	NA	NA	NA	NA	NA	NA	NA	NA	NA	NA
LIC_RS15825|LIC_RS15830	efflux RND transporter permease subunit|DUF1566 domain-containing protein	LIC-cDNA-polyA	LIC	cDNA	polyA	full-length	NC_005823.1	3758102	3759678	4	NC_005823.1:3758102-3759678 -	NA	NA	NA	NA	NA	NA	NA	NA	NA	NA	NA
LIC_RS15925|LIC_RS15930	5'/3'-nucleotidase SurE|tetratricopeptide repeat protein	LIC-cDNA-polyA	LIC	cDNA	polyA	full-length	NC_005823.1	3784962	3785100	2	NC_005823.1:3784962-3785100 -	NA	NA	NA	NA	NA	NA	NA	NA	NA	NA	NA
LIC_RS15955|LIC_RS15960	TIGR01777 family oxidoreductase|Ig-like domain-containing protein	LIC-cDNA-polyA	LIC	cDNA	polyA	full-length	NC_005823.1	3789079	3789230	3	NC_005823.1:3789079-3789230 -	NA	NA	NA	NA	NA	NA	NA	NA	NA	NA	NA
LIC_RS21705|LIC_RS15985	hypothetical protein|hypothetical protein	LIC-cDNA-polyA	LIC	cDNA	polyA	full-length	NC_005823.1	3800298	3800773	5	NC_005823.1:3800298-3800773 -	NA	NA	NA	NA	NA	NA	NA	NA	NA	NA	NA
LIC_RS21710|LIC_RS16035	IS110 family transposase|MBL fold metallo-hydrolase	LIC-cDNA-polyA	LIC	cDNA	polyA	full-length	NC_005823.1	3811744	3812642	44	NC_005823.1:3811744-3812642 -	NA	NA	NA	NA	NA	NA	NA	NA	NA	NA	NA
LIC_RS16040|LIC_RS16050	DegT/DnrJ/EryC1/StrS family aminotransferase|hypothetical protein	LIC-cDNA-polyA	LIC	cDNA	polyA	full-length	NC_005823.1	3816445	3816698	2	NC_005823.1:3816445-3816698 -	NA	NA	NA	NA	NA	NA	NA	NA	NA	NA	NA
LIC_RS16070|LIC_RS16075	hypothetical protein|tRNA-Val	LIC-cDNA-polyA	LIC	cDNA	polyA	full-length	NC_005823.1	3822913	3823085	3	NC_005823.1:3822913-3823085 -	NA	NA	NA	NA	NA	NA	NA	NA	NA	NA	NA
LIC_RS16100|LIC_RS16105	methionine--tRNA ligase|HD domain-containing protein	LIC-cDNA-polyA	LIC	cDNA	polyA	full-length	NC_005823.1	3832109	3832746	6	NC_005823.1:3832109-3832746 -	NA	NA	NA	NA	NA	NA	NA	NA	NA	NA	NA
LIC_RS16120|LIC_RS16125	NAD-dependent epimerase/dehydratase family protein|efflux RND transporter permease subunit	LIC-cDNA-polyA	LIC	cDNA	polyA	full-length	NC_005823.1	3838716	3839165	7	NC_005823.1:3838716-3839165 -	NA	NA	NA	NA	NA	NA	NA	NA	NA	NA	NA
LIC_RS16480|LIC_RS16485	hypothetical protein|cation diffusion facilitator family transporter	LIC-cDNA-polyA	LIC	cDNA	polyA	full-length	NC_005823.1	3932382	3932884	7	NC_005823.1:3932382-3932884 -	NA	NA	NA	NA	NA	NA	NA	NA	NA	NA	NA
LIC_RS16485|LIC_RS16490	cation diffusion facilitator family transporter|PaaI family thioesterase	LIC-cDNA-polyA	LIC	cDNA	polyA	full-length	NC_005823.1	3934658	3934941	2	NC_005823.1:3934658-3934941 -	NA	NA	NA	NA	NA	NA	NA	NA	NA	NA	NA
LIC_RS16520|LIC_RS16525	hypothetical protein|hypothetical protein	LIC-cDNA-polyA	LIC	cDNA	polyA	full-length	NC_005823.1	3940010	3940447	4	NC_005823.1:3940010-3940447 -	NA	NA	NA	NA	NA	NA	NA	NA	NA	NA	NA
LIC_RS16545|LIC_RS16550	hypothetical protein|hypothetical protein	LIC-cDNA-polyA	LIC	cDNA	polyA	full-length	NC_005823.1	3945064	3945568	8	NC_005823.1:3945064-3945568 -	NA	NA	NA	NA	NA	NA	NA	NA	NA	NA	NA
LIC_RS16620|LIC_RS16625	formylglycine-generating enzyme family protein|SDR family oxidoreductase	LIC-cDNA-polyA	LIC	cDNA	polyA	full-length	NC_005823.1	3968336	3968801	2	NC_005823.1:3968336-3968801 -	NA	NA	NA	NA	NA	NA	NA	NA	NA	NA	NA
LIC_RS16705|LIC_RS16710	DUF1554 domain-containing protein|immunity 26/phosphotriesterase HocA family protein	LIC-cDNA-polyA	LIC	cDNA	polyA	full-length	NC_005823.1	3985470	3985673	2	NC_005823.1:3985470-3985673 -	NA	NA	NA	NA	NA	NA	NA	NA	NA	NA	NA
LIC_RS16730|LIC_RS16740	hypothetical protein|hypothetical protein	LIC-cDNA-polyA	LIC	cDNA	polyA	full-length	NC_005823.1	3991856	3992686	3	NC_005823.1:3991856-3992686 -	NA	NA	NA	NA	NA	NA	NA	NA	NA	NA	NA
LIC_RS16745|LIC_RS16750	hypothetical protein|LEA type 2 family protein	LIC-cDNA-polyA	LIC	cDNA	polyA	full-length	NC_005823.1	3993749	3993919	2	NC_005823.1:3993749-3993919 -	NA	NA	NA	NA	NA	NA	NA	NA	NA	NA	NA
LIC_RS21820|LIC_RS16820	integrase core domain-containing protein|response regulator transcription factor	LIC-cDNA-polyA	LIC	cDNA	polyA	full-length	NC_005823.1	4007427	4007573	2	NC_005823.1:4007427-4007573 -	NA	NA	NA	NA	NA	NA	NA	NA	NA	NA	NA
LIC_RS16860|LIC_RS16865	hypothetical protein|hypothetical protein	LIC-cDNA-polyA	LIC	cDNA	polyA	full-length	NC_005823.1	4017965	4018457	8	NC_005823.1:4017965-4018457 -	NA	NA	NA	NA	NA	NA	NA	NA	NA	NA	NA
LIC_RS17015|LIC_RS17020	hypothetical protein|internalin	LIC-cDNA-polyA	LIC	cDNA	polyA	full-length	NC_005823.1	4054515	4054639	2	NC_005823.1:4054515-4054639 -	NA	NA	NA	NA	NA	NA	NA	NA	NA	NA	NA
LIC_RS17115|LIC_RS17120	nucleoside-diphosphate kinase|hypothetical protein	LIC-cDNA-polyA	LIC	cDNA	polyA	full-length	NC_005823.1	4081967	4082101	2	NC_005823.1:4081967-4082101 -	NA	NA	NA	NA	NA	NA	NA	NA	NA	NA	NA
LIC_RS17295|LIC_RS17300	DUF4139 domain-containing protein|chloride channel protein	LIC-cDNA-polyA	LIC	cDNA	polyA	full-length	NC_005823.1	4122365	4122860	2	NC_005823.1:4122365-4122860 -	NA	NA	NA	NA	NA	NA	NA	NA	NA	NA	NA
LIC_RS17375|LIC_RS17380	FAD-dependent oxidoreductase|IS3 family transposase	LIC-cDNA-polyA	LIC	cDNA	polyA	full-length	NC_005823.1	4140157	4141242	19	NC_005823.1:4140157-4141242 -	NA	NA	NA	NA	NA	NA	NA	NA	NA	NA	NA
LIC_RS17555|LIC_RS17560	1-acyl-sn-glycerol-3-phosphate acyltransferase|formate-dependent phosphoribosylglycinamide formyltransferase	LIC-cDNA-polyA	LIC	cDNA	polyA	full-length	NC_005823.1	4185843	4186390	2	NC_005823.1:4185843-4186390 -	NA	NA	NA	NA	NA	NA	NA	NA	NA	NA	NA
LIC_RS17720|LIC_RS17725	monovalent cation:proton antiporter-2 (CPA2) family protein|hypothetical protein	LIC-cDNA-polyA	LIC	cDNA	polyA	full-length	NC_005823.1	4222655	4223441	661	NC_005823.1:4222655-4223441 -	NA	NA	NA	NA	NA	NA	NA	NA	NA	NA	NA
LIC_RS17910|LIC_RS17915	YaaR family protein|IS3 family transposase	LIC-cDNA-polyA	LIC	cDNA	polyA	full-length	NC_005823.1	4260411	4261051	4	NC_005823.1:4260411-4261051 -	NA	NA	NA	NA	NA	NA	NA	NA	NA	NA	NA
LIC_RS17945|LIC_RS17950	M20/M25/M40 family metallo-hydrolase|IS3 family transposase	LIC-cDNA-polyA	LIC	cDNA	polyA	full-length	NC_005823.1	4268020	4269355	3	NC_005823.1:4268020-4269355 -	NA	NA	NA	NA	NA	NA	NA	NA	NA	NA	NA
LIC_RS01345|LIC_RS19980	hypothetical protein|IS110 family transposase	LIC-cDNA-polyA	LIC	cDNA	polyA	full-length	NC_005823.1	300585	301115	67	NC_005823.1:300585-301115 -	NA	NA	NA	NA	NA	NA	NA	NA	NA	NA	NA
LIC_RS04565|LIC_RS20365	hypothetical protein|IS110 family transposase	LIC-cDNA-polyA	LIC	cDNA	polyA	full-length	NC_005823.1	1070260	1070512	27	NC_005823.1:1070260-1070512 -	NA	NA	NA	NA	NA	NA	NA	NA	NA	NA	NA
LIC_RS20365|LIC_RS20370	IS110 family transposase|transposase	LIC-cDNA-polyA	LIC	cDNA	polyA	full-length	NC_005823.1	1071748	1072145	5	NC_005823.1:1071748-1072145 -	NA	NA	NA	NA	NA	NA	NA	NA	NA	NA	NA
LIC_RS23165|LIC_RS21260	hypothetical protein|transposase	LIC-cDNA-polyA	LIC	cDNA	polyA	full-length	NC_005823.1	2917172	2917383	3	NC_005823.1:2917172-2917383 -	NA	NA	NA	NA	NA	NA	NA	NA	NA	NA	NA
LIC_RS13950|LIC_RS21425	tetratricopeptide repeat protein|IS110 family transposase	LIC-cDNA-polyA	LIC	cDNA	polyA	full-length	NC_005823.1	3311544	3311944	3	NC_005823.1:3311544-3311944 -	NA	NA	NA	NA	NA	NA	NA	NA	NA	NA	NA
LIC_RS15750|LIC_RS21685	lipoprotein LipL36|IS110 family transposase	LIC-cDNA-polyA	LIC	cDNA	polyA	full-length	NC_005823.1	3736781	3738147	76	NC_005823.1:3736781-3738147 -	NA	NA	NA	NA	NA	NA	NA	NA	NA	NA	NA
LIC_RS16015|LIC_RS21710	alpha/beta hydrolase|IS110 family transposase	LIC-cDNA-polyA	LIC	cDNA	polyA	full-length	NC_005823.1	3810017	3810309	2	NC_005823.1:3810017-3810309 -	NA	NA	NA	NA	NA	NA	NA	NA	NA	NA	NA
LIC_RS16240|LIC_RS21745	Fic family protein|IS110 family transposase	LIC-cDNA-polyA	LIC	cDNA	polyA	full-length	NC_005823.1	3869888	3870397	33	NC_005823.1:3869888-3870397 -	NA	NA	NA	NA	NA	NA	NA	NA	NA	NA	NA
LIC_RS21065|LIC_RS22625	hypothetical protein|choice-of-anchor D domain-containing protein	LIC-cDNA-polyA	LIC	cDNA	polyA	full-length	NC_005823.1	2479363	2479689	2	NC_005823.1:2479363-2479689 -	NA	NA	NA	NA	NA	NA	NA	NA	NA	NA	NA
LIC_RS14945|LIC_RS22765	aspartate kinase|CRISPR-associated helicase Cas3'	LIC-cDNA-polyA	LIC	cDNA	polyA	full-length	NC_005823.1	3534117	3535305	7	NC_005823.1:3534117-3535305 -	NA	NA	NA	NA	NA	NA	NA	NA	NA	NA	NA
LIC_RS00390|LIC_RS23215	hypothetical protein|hypothetical protein	LIC-cDNA-polyA	LIC	cDNA	polyA	full-length	NC_005823.1	94813	95029	3	NC_005823.1:94813-95029 -	NA	NA	NA	NA	NA	NA	NA	NA	NA	NA	NA
LIC_RS02020|LIC_RS23260	DoxX family protein|hypothetical protein	LIC-cDNA-polyA	LIC	cDNA	polyA	full-length	NC_005823.1	444184	444860	3	NC_005823.1:444184-444860 -	NA	NA	NA	NA	NA	NA	NA	NA	NA	NA	NA
LIC_RS19560|LIC_RS23295	Ig-like domain-containing protein|Rpn family recombination-promoting nuclease/putative transposase	LIC-cDNA-polyA	LIC	cDNA	polyA	full-length	NC_005823.1	1252019	1252335	4	NC_005823.1:1252019-1252335 -	NA	NA	NA	NA	NA	NA	NA	NA	NA	NA	NA
LIC_RS00215|LIC_RS00220	hypothetical protein|methyl-accepting chemotaxis protein	LIC-cDNA-polyA	LIC	cDNA	polyA	full-length	NC_005823.1	51218	51413	2	NC_005823.1:51218-51413 -	NA	NA	NA	NA	NA	NA	NA	NA	NA	NA	NA
LIC_RS00220|LIC_RS00225	methyl-accepting chemotaxis protein|M50 family metallopeptidase	LIC-cDNA-polyA	LIC	cDNA	polyA	full-length	NC_005823.1	54101	54292	3	NC_005823.1:54101-54292 -	NA	NA	NA	NA	NA	NA	NA	NA	NA	NA	NA
LIC_RS00290|LIC_RS00295	hypothetical protein|MATE family efflux transporter	LIC-cDNA-polyA	LIC	cDNA	polyA	full-length	NC_005823.1	71557	72067	2	NC_005823.1:71557-72067 -	NA	NA	NA	NA	NA	NA	NA	NA	NA	NA	NA
LIC_RS00325|LIC_RS00330	SpoIIE family protein phosphatase|DUF2147 domain-containing protein	LIC-cDNA-polyA	LIC	cDNA	polyA	full-length	NC_005823.1	83101	83351	2	NC_005823.1:83101-83351 -	NA	NA	NA	NA	NA	NA	NA	NA	NA	NA	NA
LIC_RS00415|LIC_RS00420	hypothetical protein|tRNA-Arg	LIC-cDNA-polyA	LIC	cDNA	polyA	full-length	NC_005823.1	98858	98983	4	NC_005823.1:98858-98983 -	NA	NA	NA	NA	NA	NA	NA	NA	NA	NA	NA
LIC_RS00450|LIC_RS00455	hypothetical protein|hypothetical protein	LIC-cDNA-polyA	LIC	cDNA	polyA	full-length	NC_005823.1	102900	103006	5	NC_005823.1:102900-103006 -	NA	NA	NA	NA	NA	NA	NA	NA	NA	NA	NA
LIC_RS00510|LIC_RS00520	MASE1 domain-containing protein|aminotransferase class I/II-fold pyridoxal phosphate-dependent enzyme	LIC-cDNA-polyA	LIC	cDNA	polyA	full-length	NC_005823.1	119188	119876	4	NC_005823.1:119188-119876 -	NA	NA	NA	NA	NA	NA	NA	NA	NA	NA	NA
LIC_RS00600|LIC_RS00605	DUF885 domain-containing protein|bifunctional hydroxymethylpyrimidine kinase/phosphomethylpyrimidine kinase	LIC-cDNA-polyA	LIC	cDNA	polyA	full-length	NC_005823.1	136091	136311	2	NC_005823.1:136091-136311 -	NA	NA	NA	NA	NA	NA	NA	NA	NA	NA	NA
LIC_RS00680|LIC_RS00685	sigma-54-dependent Fis family transcriptional regulator|hypothetical protein	LIC-cDNA-polyA	LIC	cDNA	polyA	full-length	NC_005823.1	159273	159617	3	NC_005823.1:159273-159617 -	NA	NA	NA	NA	NA	NA	NA	NA	NA	NA	NA
LIC_RS19925|LIC_RS00750	transfer-messenger RNA|IS3-like element IS1500A family transposase	LIC-cDNA-polyA	LIC	cDNA	polyA	full-length	NC_005823.1	176358	176618	3	NC_005823.1:176358-176618 -	NA	NA	NA	NA	NA	NA	NA	NA	NA	NA	NA
LIC_RS00820|LIC_RS00825	malate dehydrogenase|hypothetical protein	LIC-cDNA-polyA	LIC	cDNA	polyA	full-length	NC_005823.1	190787	191389	2	NC_005823.1:190787-191389 -	NA	NA	NA	NA	NA	NA	NA	NA	NA	NA	NA
LIC_RS00990|LIC_RS00995	hypothetical protein|membrane protein	LIC-cDNA-polyA	LIC	cDNA	polyA	full-length	NC_005823.1	218220	218550	2	NC_005823.1:218220-218550 -	NA	NA	NA	NA	NA	NA	NA	NA	NA	NA	NA
LIC_RS01145|LIC_RS01150	Asp-tRNA(Asn)/Glu-tRNA(Gln) amidotransferase subunit GatB|DNA polymerase III subunit alpha	LIC-cDNA-polyA	LIC	cDNA	polyA	full-length	NC_005823.1	251932	252769	2	NC_005823.1:251932-252769 -	NA	NA	NA	NA	NA	NA	NA	NA	NA	NA	NA
LIC_RS01220|LIC_RS01225	hypothetical protein|hypothetical protein	LIC-cDNA-polyA	LIC	cDNA	polyA	full-length	NC_005823.1	271992	272154	2	NC_005823.1:271992-272154 -	NA	NA	NA	NA	NA	NA	NA	NA	NA	NA	NA
LIC_RS01265|LIC_RS01270	hypothetical protein|adenylate/guanylate cyclase domain-containing protein	LIC-cDNA-polyA	LIC	cDNA	polyA	full-length	NC_005823.1	279889	280555	5	NC_005823.1:279889-280555 -	NA	NA	NA	NA	NA	NA	NA	NA	NA	NA	NA
LIC_RS01365|LIC_RS01370	peptide chain release factor N(5)-glutamine methyltransferase|tRNA-Arg	LIC-cDNA-polyA	LIC	cDNA	polyA	full-length	NC_005823.1	304605	304778	3	NC_005823.1:304605-304778 -	NA	NA	NA	NA	NA	NA	NA	NA	NA	NA	NA
LIC_RS01420|LIC_RS01425	hypothetical protein|decaprenyl-phosphate phosphoribosyltransferase	LIC-cDNA-polyA	LIC	cDNA	polyA	full-length	NC_005823.1	314574	314781	2	NC_005823.1:314574-314781 -	NA	NA	NA	NA	NA	NA	NA	NA	NA	NA	NA
LIC_RS01425|LIC_RS01430	decaprenyl-phosphate phosphoribosyltransferase|redoxin family protein	LIC-cDNA-polyA	LIC	cDNA	polyA	full-length	NC_005823.1	316399	316690	2	NC_005823.1:316399-316690 -	NA	NA	NA	NA	NA	NA	NA	NA	NA	NA	NA
LIC_RS01430|LIC_RS01435	redoxin family protein|hypothetical protein	LIC-cDNA-polyA	LIC	cDNA	polyA	full-length	NC_005823.1	317587	317933	2	NC_005823.1:317587-317933 -	NA	NA	NA	NA	NA	NA	NA	NA	NA	NA	NA
LIC_RS01440|LIC_RS01445	fibronectin-binding protein|SRPBCC domain-containing protein	LIC-cDNA-polyA	LIC	cDNA	polyA	full-length	NC_005823.1	319625	319894	3	NC_005823.1:319625-319894 -	NA	NA	NA	NA	NA	NA	NA	NA	NA	NA	NA
LIC_RS01465|LIC_RS01470	acyltransferase|penicillin acylase family protein	LIC-cDNA-polyA	LIC	cDNA	polyA	full-length	NC_005823.1	325727	325982	2	NC_005823.1:325727-325982 -	NA	NA	NA	NA	NA	NA	NA	NA	NA	NA	NA
LIC_RS01700|LIC_RS01710	methyltransferase domain-containing protein|WG repeat-containing protein	LIC-cDNA-polyA	LIC	cDNA	polyA	full-length	NC_005823.1	373344	373632	2	NC_005823.1:373344-373632 -	NA	NA	NA	NA	NA	NA	NA	NA	NA	NA	NA
LIC_RS01910|LIC_RS01915	putative Ig domain-containing protein|SBBP repeat-containing protein	LIC-cDNA-polyA	LIC	cDNA	polyA	full-length	NC_005823.1	417048	417962	4	NC_005823.1:417048-417962 -	NA	NA	NA	NA	NA	NA	NA	NA	NA	NA	NA
LIC_RS01915|LIC_RS01920	SBBP repeat-containing protein|hypothetical protein	LIC-cDNA-polyA	LIC	cDNA	polyA	full-length	NC_005823.1	419691	420085	5	NC_005823.1:419691-420085 -	NA	NA	NA	NA	NA	NA	NA	NA	NA	NA	NA
LIC_RS01965|LIC_RS01985	GyrI-like domain-containing protein|acyl-CoA dehydrogenase family protein	LIC-cDNA-polyA	LIC	cDNA	polyA	full-length	NC_005823.1	430568	430673	3	NC_005823.1:430568-430673 -	NA	NA	NA	NA	NA	NA	NA	NA	NA	NA	NA
LIC_RS02060|LIC_RS02070	TetR/AcrR family transcriptional regulator|acetyl-CoA C-acetyltransferase	LIC-cDNA-polyA	LIC	cDNA	polyA	full-length	NC_005823.1	452363	452937	4	NC_005823.1:452363-452937 -	NA	NA	NA	NA	NA	NA	NA	NA	NA	NA	NA
LIC_RS02155|LIC_RS02160	LptF/LptG family permease|alcohol dehydrogenase catalytic domain-containing protein	LIC-cDNA-polyA	LIC	cDNA	polyA	full-length	NC_005823.1	471117	471917	4	NC_005823.1:471117-471917 -	NA	NA	NA	NA	NA	NA	NA	NA	NA	NA	NA
LIC_RS02185|LIC_RS02190	WYL domain-containing protein|UvrD-helicase domain-containing protein	LIC-cDNA-polyA	LIC	cDNA	polyA	full-length	NC_005823.1	477625	477735	3	NC_005823.1:477625-477735 -	NA	NA	NA	NA	NA	NA	NA	NA	NA	NA	NA
LIC_RS23085|LIC_RS02195	integrase core domain-containing protein|hypothetical protein	LIC-cDNA-polyA	LIC	cDNA	polyA	full-length	NC_005823.1	480588	480846	3	NC_005823.1:480588-480846 -	NA	NA	NA	NA	NA	NA	NA	NA	NA	NA	NA
LIC_RS02195|LIC_RS02205	hypothetical protein|hypothetical protein	LIC-cDNA-polyA	LIC	cDNA	polyA	full-length	NC_005823.1	482119	482794	3	NC_005823.1:482119-482794 -	NA	NA	NA	NA	NA	NA	NA	NA	NA	NA	NA
LIC_RS02300|LIC_RS02310	ammonium transporter|methylcrotonoyl-CoA carboxylase	LIC-cDNA-polyA	LIC	cDNA	polyA	full-length	NC_005823.1	504592	504991	2	NC_005823.1:504592-504991 -	NA	NA	NA	NA	NA	NA	NA	NA	NA	NA	NA
LIC_RS02415|LIC_RS02420	lipoprotein adhesin LigB|lipoprotein adhesin LigA	LIC-cDNA-polyA	LIC	cDNA	polyA	full-length	NC_005823.1	532120	532226	5	NC_005823.1:532120-532226 -	Lig_thermometer	RF02815	17	122	106	1	5'&3'	0.25	102.4	5.2e-17	Lig 5' UTR thermometer
LIC_RS02815|LIC_RS02830	CatB-related O-acetyltransferase|acyl-CoA dehydrogenase family protein	LIC-cDNA-polyA	LIC	cDNA	polyA	full-length	NC_005823.1	662889	663036	2	NC_005823.1:662889-663036 -	NA	NA	NA	NA	NA	NA	NA	NA	NA	NA	NA
LIC_RS02845|LIC_RS02850	alpha/beta fold hydrolase|hypothetical protein	LIC-cDNA-polyA	LIC	cDNA	polyA	full-length	NC_005823.1	669164	669519	2	NC_005823.1:669164-669519 -	NA	NA	NA	NA	NA	NA	NA	NA	NA	NA	NA
LIC_RS02930|LIC_RS02935	hypothetical protein|SCO family protein	LIC-cDNA-polyA	LIC	cDNA	polyA	full-length	NC_005823.1	688406	688753	2	NC_005823.1:688406-688753 -	NA	NA	NA	NA	NA	NA	NA	NA	NA	NA	NA
LIC_RS02960|LIC_RS02965	DUF1564 domain-containing protein|STAS domain-containing protein	LIC-cDNA-polyA	LIC	cDNA	polyA	full-length	NC_005823.1	694479	694738	2	NC_005823.1:694479-694738 -	NA	NA	NA	NA	NA	NA	NA	NA	NA	NA	NA
LIC_RS02975|LIC_RS02985	DUF1566 domain-containing protein|amidohydrolase family protein	LIC-cDNA-polyA	LIC	cDNA	polyA	full-length	NC_005823.1	697836	699103	6	NC_005823.1:697836-699103 -	NA	NA	NA	NA	NA	NA	NA	NA	NA	NA	NA
LIC_RS02985|LIC_RS02990	amidohydrolase family protein|GTPase HflX	LIC-cDNA-polyA	LIC	cDNA	polyA	full-length	NC_005823.1	700787	701431	2	NC_005823.1:700787-701431 -	NA	NA	NA	NA	NA	NA	NA	NA	NA	NA	NA
LIC_RS03040|LIC_RS03045	glycosyltransferase|class II glutamine amidotransferase	LIC-cDNA-polyA	LIC	cDNA	polyA	full-length	NC_005823.1	715586	716186	4	NC_005823.1:715586-716186 -	NA	NA	NA	NA	NA	NA	NA	NA	NA	NA	NA
LIC_RS03165|LIC_RS03170	hypothetical protein|GNAT family N-acetyltransferase	LIC-cDNA-polyA	LIC	cDNA	polyA	full-length	NC_005823.1	749741	750104	2	NC_005823.1:749741-750104 -	NA	NA	NA	NA	NA	NA	NA	NA	NA	NA	NA
LIC_RS03175|LIC_RS03180	hypothetical protein|tetratricopeptide repeat protein	LIC-cDNA-polyA	LIC	cDNA	polyA	full-length	NC_005823.1	751230	752579	6	NC_005823.1:751230-752579 -	NA	NA	NA	NA	NA	NA	NA	NA	NA	NA	NA
LIC_RS03250|LIC_RS03255	glycerol kinase|host attachment protein	LIC-cDNA-polyA	LIC	cDNA	polyA	full-length	NC_005823.1	768770	768906	3	NC_005823.1:768770-768906 -	NA	NA	NA	NA	NA	NA	NA	NA	NA	NA	NA
LIC_RS03255|LIC_RS03260	host attachment protein|Fe-S cluster assembly ATPase SufC	LIC-cDNA-polyA	LIC	cDNA	polyA	full-length	NC_005823.1	770078	770554	4	NC_005823.1:770078-770554 -	NA	NA	NA	NA	NA	NA	NA	NA	NA	NA	NA
LIC_RS03540|LIC_RS03545	hypothetical protein|hypothetical protein	LIC-cDNA-polyA	LIC	cDNA	polyA	full-length	NC_005823.1	832201	832467	6	NC_005823.1:832201-832467 -	NA	NA	NA	NA	NA	NA	NA	NA	NA	NA	NA
LIC_RS03560|LIC_RS03565	WGR domain-containing protein|hypothetical protein	LIC-cDNA-polyA	LIC	cDNA	polyA	full-length	NC_005823.1	837227	837520	2	NC_005823.1:837227-837520 -	NA	NA	NA	NA	NA	NA	NA	NA	NA	NA	NA
LIC_RS03650|LIC_RS03655	hypothetical protein|OB-fold domain-containing protein	LIC-cDNA-polyA	LIC	cDNA	polyA	full-length	NC_005823.1	856158	857122	4	NC_005823.1:856158-857122 -	NA	NA	NA	NA	NA	NA	NA	NA	NA	NA	NA
LIC_RS03680|LIC_RS03685	TonB-dependent receptor plug domain-containing protein|M4 family metallopeptidase	LIC-cDNA-polyA	LIC	cDNA	polyA	full-length	NC_005823.1	865312	865702	4	NC_005823.1:865312-865702 -	NA	NA	NA	NA	NA	NA	NA	NA	NA	NA	NA
LIC_RS03790|LIC_RS03795	leucyl aminopeptidase|hypothetical protein	LIC-cDNA-polyA	LIC	cDNA	polyA	full-length	NC_005823.1	895163	895713	3	NC_005823.1:895163-895713 -	NA	NA	NA	NA	NA	NA	NA	NA	NA	NA	NA
LIC_RS03940|LIC_RS03945	YceI family protein|50S ribosomal protein L13	LIC-cDNA-polyA	LIC	cDNA	polyA	full-length	NC_005823.1	924974	925412	3	NC_005823.1:924974-925412 -	NA	NA	NA	NA	NA	NA	NA	NA	NA	NA	NA
LIC_RS04010|LIC_RS04015	DUF1565 domain-containing protein|hypothetical protein	LIC-cDNA-polyA	LIC	cDNA	polyA	full-length	NC_005823.1	942833	943306	4	NC_005823.1:942833-943306 -	NA	NA	NA	NA	NA	NA	NA	NA	NA	NA	NA
LIC_RS23115|LIC_RS04045	hypothetical protein|hypothetical protein	LIC-cDNA-polyA	LIC	cDNA	polyA	full-length	NC_005823.1	950476	950766	2	NC_005823.1:950476-950766 -	NA	NA	NA	NA	NA	NA	NA	NA	NA	NA	NA
LIC_RS23290|LIC_RS04060	transposase|endoflagellar filament sheath protein	LIC-cDNA-polyA	LIC	cDNA	polyA	full-length	NC_005823.1	953922	954239	3	NC_005823.1:953922-954239 -	NA	NA	NA	NA	NA	NA	NA	NA	NA	NA	NA
LIC_RS04490|LIC_RS04495	hypothetical protein|DUF1561 domain-containing protein	LIC-cDNA-polyA	LIC	cDNA	polyA	full-length	NC_005823.1	1049862	1050234	2	NC_005823.1:1049862-1050234 -	NA	NA	NA	NA	NA	NA	NA	NA	NA	NA	NA
LIC_RS20370|LIC_RS04595	transposase|energy transducer TonB	LIC-cDNA-polyA	LIC	cDNA	polyA	full-length	NC_005823.1	1073305	1073790	95	NC_005823.1:1073305-1073790 -	NA	NA	NA	NA	NA	NA	NA	NA	NA	NA	NA
LIC_RS04660|LIC_RS04665	FecR family protein|hypothetical protein	LIC-cDNA-polyA	LIC	cDNA	polyA	full-length	NC_005823.1	1088384	1089039	3	NC_005823.1:1088384-1089039 -	NA	NA	NA	NA	NA	NA	NA	NA	NA	NA	NA
LIC_RS04690|LIC_RS04695	hypothetical protein|tRNA-Tyr	LIC-cDNA-polyA	LIC	cDNA	polyA	full-length	NC_005823.1	1093487	1094489	4	NC_005823.1:1093487-1094489 -	NA	NA	NA	NA	NA	NA	NA	NA	NA	NA	NA
LIC_RS04710|LIC_RS04715	transketolase|transglutaminase-like domain-containing protein	LIC-cDNA-polyA	LIC	cDNA	polyA	full-length	NC_005823.1	1097576	1098465	4	NC_005823.1:1097576-1098465 -	NA	NA	NA	NA	NA	NA	NA	NA	NA	NA	NA
LIC_RS04780|LIC_RS04785	pectin acetylesterase|23S ribosomal RNA	LIC-cDNA-polyA	LIC	cDNA	polyA	full-length	NC_005823.1	1114201	1114811	74	NC_005823.1:1114201-1114811 -	NA	NA	NA	NA	NA	NA	NA	NA	NA	NA	NA
LIC_RS04920|LIC_RS04935	hypothetical protein|(E)-4-hydroxy-3-methylbut-2-enyl-diphosphate synthase	LIC-cDNA-polyA	LIC	cDNA	polyA	full-length	NC_005823.1	1150203	1150845	3	NC_005823.1:1150203-1150845 -	NA	NA	NA	NA	NA	NA	NA	NA	NA	NA	NA
LIC_RS05015|LIC_RS05020	acyl-CoA dehydrogenase family protein|cytochrome-c peroxidase	LIC-cDNA-polyA	LIC	cDNA	polyA	full-length	NC_005823.1	1171984	1172142	2	NC_005823.1:1171984-1172142 -	NA	NA	NA	NA	NA	NA	NA	NA	NA	NA	NA
LIC_RS05055|LIC_RS05060	TauD/TfdA family dioxygenase|IS3 family transposase	LIC-cDNA-polyA	LIC	cDNA	polyA	full-length	NC_005823.1	1185576	1186995	18	NC_005823.1:1185576-1186995 -	NA	NA	NA	NA	NA	NA	NA	NA	NA	NA	NA
LIC_RS05135|LIC_RS05140	alpha/beta hydrolase|EAL domain-containing protein	LIC-cDNA-polyA	LIC	cDNA	polyA	full-length	NC_005823.1	1212680	1213492	17	NC_005823.1:1212680-1213492 -	NA	NA	NA	NA	NA	NA	NA	NA	NA	NA	NA
LIC_RS05210|LIC_RS05215	hypothetical protein|16S ribosomal RNA	LIC-cDNA-polyA	LIC	cDNA	polyA	full-length	NC_005823.1	1229623	1230529	5	NC_005823.1:1229623-1230529 -	NA	NA	NA	NA	NA	NA	NA	NA	NA	NA	NA
LIC_RS05215|LIC_RS05220	16S ribosomal RNA|carboxylating nicotinate-nucleotide diphosphorylase	LIC-cDNA-polyA	LIC	cDNA	polyA	full-length	NC_005823.1	1232050	1232659	6	NC_005823.1:1232050-1232659 -	NA	NA	NA	NA	NA	NA	NA	NA	NA	NA	NA
LIC_RS05315|LIC_RS05320	PD40 domain-containing protein|DUF1565 domain-containing protein	LIC-cDNA-polyA	LIC	cDNA	polyA	full-length	NC_005823.1	1268513	1268692	2	NC_005823.1:1268513-1268692 -	NA	NA	NA	NA	NA	NA	NA	NA	NA	NA	NA
LIC_RS05325|LIC_RS05335	DUF1565 domain-containing protein|IS110 family transposase	LIC-cDNA-polyA	LIC	cDNA	polyA	full-length	NC_005823.1	1271200	1271503	58	NC_005823.1:1271200-1271503 -	NA	NA	NA	NA	NA	NA	NA	NA	NA	NA	NA
LIC_RS05335|LIC_RS05340	IS110 family transposase|hypothetical protein	LIC-cDNA-polyA	LIC	cDNA	polyA	full-length	NC_005823.1	1272715	1273347	4	NC_005823.1:1272715-1273347 -	NA	NA	NA	NA	NA	NA	NA	NA	NA	NA	NA
LIC_RS05640|LIC_RS05645	O-antigen ligase|glycosyltransferase	LIC-cDNA-polyA	LIC	cDNA	polyA	full-length	NC_005823.1	1348953	1349240	5	NC_005823.1:1348953-1349240 -	NA	NA	NA	NA	NA	NA	NA	NA	NA	NA	NA
LIC_RS05675|LIC_RS05680	metal-dependent hydrolase|hypothetical protein	LIC-cDNA-polyA	LIC	cDNA	polyA	full-length	NC_005823.1	1356073	1356336	2	NC_005823.1:1356073-1356336 -	NA	NA	NA	NA	NA	NA	NA	NA	NA	NA	NA
LIC_RS20600|LIC_RS06025	hypothetical protein|tetratricopeptide repeat protein	LIC-cDNA-polyA	LIC	cDNA	polyA	full-length	NC_005823.1	1438751	1439057	3	NC_005823.1:1438751-1439057 -	NA	NA	NA	NA	NA	NA	NA	NA	NA	NA	NA
LIC_RS22945|LIC_RS06040	hypothetical protein|S-methyl-5-thioribose-1-phosphate isomerase	LIC-cDNA-polyA	LIC	cDNA	polyA	full-length	NC_005823.1	1444062	1444258	2	NC_005823.1:1444062-1444258 -	NA	NA	NA	NA	NA	NA	NA	NA	NA	NA	NA
LIC_RS06135|LIC_RS06140	type II toxin-antitoxin system PemK/MazF family toxin|aldolase	LIC-cDNA-polyA	LIC	cDNA	polyA	full-length	NC_005823.1	1469194	1469391	2	NC_005823.1:1469194-1469391 -	NA	NA	NA	NA	NA	NA	NA	NA	NA	NA	NA
LIC_RS06145|LIC_RS06155	ornithine carbamoyltransferase|hypothetical protein	LIC-cDNA-polyA	LIC	cDNA	polyA	full-length	NC_005823.1	1472270	1472781	2	NC_005823.1:1472270-1472781 -	NA	NA	NA	NA	NA	NA	NA	NA	NA	NA	NA
LIC_RS06165|LIC_RS06170	GAF domain-containing protein|patatin-like phospholipase family protein	LIC-cDNA-polyA	LIC	cDNA	polyA	full-length	NC_005823.1	1475169	1475555	2	NC_005823.1:1475169-1475555 -	NA	NA	NA	NA	NA	NA	NA	NA	NA	NA	NA
LIC_RS06245|LIC_RS06250	hypothetical protein|hypothetical protein	LIC-cDNA-polyA	LIC	cDNA	polyA	full-length	NC_005823.1	1497224	1497322	3	NC_005823.1:1497224-1497322 -	NA	NA	NA	NA	NA	NA	NA	NA	NA	NA	NA
LIC_RS06275|LIC_RS06280	peroxiredoxin|Fe-S cluster assembly protein SufB	LIC-cDNA-polyA	LIC	cDNA	polyA	full-length	NC_005823.1	1502842	1503278	4	NC_005823.1:1502842-1503278 -	NA	NA	NA	NA	NA	NA	NA	NA	NA	NA	NA
LIC_RS06310|LIC_RS06315	DUF1761 domain-containing protein|FecR family protein	LIC-cDNA-polyA	LIC	cDNA	polyA	full-length	NC_005823.1	1516560	1516702	2	NC_005823.1:1516560-1516702 -	NA	NA	NA	NA	NA	NA	NA	NA	NA	NA	NA
LIC_RS06495|LIC_RS06500	rod shape-determining protein RodA|hypothetical protein	LIC-cDNA-polyA	LIC	cDNA	polyA	full-length	NC_005823.1	1560514	1560732	2	NC_005823.1:1560514-1560732 -	NA	NA	NA	NA	NA	NA	NA	NA	NA	NA	NA
LIC_RS06515|LIC_RS06520	6-carboxytetrahydropterin synthase|sulfate ABC transporter substrate-binding protein	LIC-cDNA-polyA	LIC	cDNA	polyA	full-length	NC_005823.1	1563997	1564175	3	NC_005823.1:1563997-1564175 -	NA	NA	NA	NA	NA	NA	NA	NA	NA	NA	NA
LIC_RS06525|LIC_RS06535	alginate export family protein|hypothetical protein	LIC-cDNA-polyA	LIC	cDNA	polyA	full-length	NC_005823.1	1568499	1569568	6	NC_005823.1:1568499-1569568 -	NA	NA	NA	NA	NA	NA	NA	NA	NA	NA	NA
LIC_RS06780|LIC_RS06785	hypothetical protein|hypothetical protein	LIC-cDNA-polyA	LIC	cDNA	polyA	full-length	NC_005823.1	1630671	1631041	2	NC_005823.1:1630671-1631041 -	NA	NA	NA	NA	NA	NA	NA	NA	NA	NA	NA
LIC_RS06785|LIC_RS06790	hypothetical protein|DNA methylase	LIC-cDNA-polyA	LIC	cDNA	polyA	full-length	NC_005823.1	1631824	1632901	8	NC_005823.1:1631824-1632901 -	NA	NA	NA	NA	NA	NA	NA	NA	NA	NA	NA
LIC_RS06855|LIC_RS06865	co-chaperone GroES|deoxyribodipyrimidine photo-lyase	LIC-cDNA-polyA	LIC	cDNA	polyA	full-length	NC_005823.1	1650143	1650970	4	NC_005823.1:1650143-1650970 -	NA	NA	NA	NA	NA	NA	NA	NA	NA	NA	NA
LIC_RS07020|LIC_RS07025	DUF971 domain-containing protein|flagellar motor switch protein FliN	LIC-cDNA-polyA	LIC	cDNA	polyA	full-length	NC_005823.1	1686731	1687027	4	NC_005823.1:1686731-1687027 -	NA	NA	NA	NA	NA	NA	NA	NA	NA	NA	NA
LIC_RS07125|LIC_RS07130	flagellar protein export ATPase FliI|flagellar M-ring protein FliF	LIC-cDNA-polyA	LIC	cDNA	polyA	full-length	NC_005823.1	1708785	1708902	2	NC_005823.1:1708785-1708902 -	NA	NA	NA	NA	NA	NA	NA	NA	NA	NA	NA
LIC_RS07370|LIC_RS07375	peptidylprolyl isomerase|ATP-binding protein	LIC-cDNA-polyA	LIC	cDNA	polyA	full-length	NC_005823.1	1773131	1773461	2	NC_005823.1:1773131-1773461 -	NA	NA	NA	NA	NA	NA	NA	NA	NA	NA	NA
LIC_RS07415|LIC_RS07420	alpha/beta hydrolase|hypothetical protein	LIC-cDNA-polyA	LIC	cDNA	polyA	full-length	NC_005823.1	1785188	1785861	3	NC_005823.1:1785188-1785861 -	NA	NA	NA	NA	NA	NA	NA	NA	NA	NA	NA
LIC_RS20770|LIC_RS07440	IS110 family transposase|exodeoxyribonuclease III	LIC-cDNA-polyA	LIC	cDNA	polyA	full-length	NC_005823.1	1787972	1788752	28	NC_005823.1:1787972-1788752 -	NA	NA	NA	NA	NA	NA	NA	NA	NA	NA	NA
LIC_RS07490|LIC_RS07495	imidazole glycerol phosphate synthase subunit HisF|alpha/beta hydrolase	LIC-cDNA-polyA	LIC	cDNA	polyA	full-length	NC_005823.1	1804618	1805123	5	NC_005823.1:1804618-1805123 -	NA	NA	NA	NA	NA	NA	NA	NA	NA	NA	NA
LIC_RS07495|LIC_RS07505	alpha/beta hydrolase|alpha/beta hydrolase	LIC-cDNA-polyA	LIC	cDNA	polyA	full-length	NC_005823.1	1806299	1806920	3	NC_005823.1:1806299-1806920 -	NA	NA	NA	NA	NA	NA	NA	NA	NA	NA	NA
LIC_RS07525|LIC_RS07530	hypothetical protein|thioredoxin-disulfide reductase	LIC-cDNA-polyA	LIC	cDNA	polyA	full-length	NC_005823.1	1815675	1816994	7	NC_005823.1:1815675-1816994 -	NA	NA	NA	NA	NA	NA	NA	NA	NA	NA	NA
LIC_RS07615|LIC_RS07620	tetratricopeptide repeat protein|hypothetical protein	LIC-cDNA-polyA	LIC	cDNA	polyA	full-length	NC_005823.1	1835356	1835494	2	NC_005823.1:1835356-1835494 -	NA	NA	NA	NA	NA	NA	NA	NA	NA	NA	NA
LIC_RS07675|LIC_RS07680	chromosome segregation protein SMC|hypothetical protein	LIC-cDNA-polyA	LIC	cDNA	polyA	full-length	NC_005823.1	1850281	1850480	11	NC_005823.1:1850281-1850480 -	NA	NA	NA	NA	NA	NA	NA	NA	NA	NA	NA
LIC_RS07725|LIC_RS07730	leucine-rich repeat domain-containing protein|16S ribosomal RNA	LIC-cDNA-polyA	LIC	cDNA	polyA	full-length	NC_005823.1	1861517	1862423	4	NC_005823.1:1861517-1862423 -	NA	NA	NA	NA	NA	NA	NA	NA	NA	NA	NA
LIC_RS07730|LIC_RS07735	16S ribosomal RNA|PepSY domain-containing protein	LIC-cDNA-polyA	LIC	cDNA	polyA	full-length	NC_005823.1	1863945	1864730	6	NC_005823.1:1863945-1864730 -	NA	NA	NA	NA	NA	NA	NA	NA	NA	NA	NA
LIC_RS07835|LIC_RS07840	PAS domain-containing protein|4-hydroxy-3-methylbut-2-enyl diphosphate reductase	LIC-cDNA-polyA	LIC	cDNA	polyA	full-length	NC_005823.1	1891152	1891330	5	NC_005823.1:1891152-1891330 -	NA	NA	NA	NA	NA	NA	NA	NA	NA	NA	NA
LIC_RS07845|LIC_RS07850	DUF1564 domain-containing protein|flagellin	LIC-cDNA-polyA	LIC	cDNA	polyA	full-length	NC_005823.1	1894491	1894646	2	NC_005823.1:1894491-1894646 -	NA	NA	NA	NA	NA	NA	NA	NA	NA	NA	NA
LIC_RS07850|LIC_RS07855	flagellin|flagellin	LIC-cDNA-polyA	LIC	cDNA	polyA	full-length	NC_005823.1	1894495	1895049	6	NC_005823.1:1894495-1895049 -	NA	NA	NA	NA	NA	NA	NA	NA	NA	NA	NA
LIC_RS07965|LIC_RS07970	ribulose-phosphate 3-epimerase|30S ribosomal protein S16	LIC-cDNA-polyA	LIC	cDNA	polyA	full-length	NC_005823.1	1918808	1919167	2	NC_005823.1:1918808-1919167 -	NA	NA	NA	NA	NA	NA	NA	NA	NA	NA	NA
LIC_RS08050|LIC_RS08055	type II secretion system ATPase GspE|type II secretion system F family protein	LIC-cDNA-polyA	LIC	cDNA	polyA	full-length	NC_005823.1	1934424	1935020	2	NC_005823.1:1934424-1935020 -	NA	NA	NA	NA	NA	NA	NA	NA	NA	NA	NA
LIC_RS08465|LIC_RS08470	phosphoribosylglycinamide formyltransferase|flagellar export chaperone FliS	LIC-cDNA-polyA	LIC	cDNA	polyA	full-length	NC_005823.1	2022381	2022759	7	NC_005823.1:2022381-2022759 -	NA	NA	NA	NA	NA	NA	NA	NA	NA	NA	NA
LIC_RS08510|LIC_RS08515	hypothetical protein|aminotransferase class V-fold PLP-dependent enzyme	LIC-cDNA-polyA	LIC	cDNA	polyA	full-length	NC_005823.1	2029044	2029258	2	NC_005823.1:2029044-2029258 -	NA	NA	NA	NA	NA	NA	NA	NA	NA	NA	NA
LIC_RS08580|LIC_RS08590	DUF1574 domain-containing protein|NAD-dependent deacylase	LIC-cDNA-polyA	LIC	cDNA	polyA	full-length	NC_005823.1	2046264	2046488	2	NC_005823.1:2046264-2046488 -	NA	NA	NA	NA	NA	NA	NA	NA	NA	NA	NA
LIC_RS08605|LIC_RS08610	hypothetical protein|S1/P1 nuclease	LIC-cDNA-polyA	LIC	cDNA	polyA	full-length	NC_005823.1	2049726	2049908	2	NC_005823.1:2049726-2049908 -	NA	NA	NA	NA	NA	NA	NA	NA	NA	NA	NA
LIC_RS08815|LIC_RS08820	peptidoglycan recognition protein family protein|FAD-dependent oxidoreductase	LIC-cDNA-polyA	LIC	cDNA	polyA	full-length	NC_005823.1	2103466	2103785	2	NC_005823.1:2103466-2103785 -	NA	NA	NA	NA	NA	NA	NA	NA	NA	NA	NA
LIC_RS08820|LIC_RS08825	FAD-dependent oxidoreductase|SpoIIE family protein phosphatase	LIC-cDNA-polyA	LIC	cDNA	polyA	full-length	NC_005823.1	2105812	2106141	5	NC_005823.1:2105812-2106141 -	NA	NA	NA	NA	NA	NA	NA	NA	NA	NA	NA
LIC_RS08825|LIC_RS08830	SpoIIE family protein phosphatase|hypothetical protein	LIC-cDNA-polyA	LIC	cDNA	polyA	full-length	NC_005823.1	2109135	2109322	411	NC_005823.1:2109135-2109322 -	NA	NA	NA	NA	NA	NA	NA	NA	NA	NA	NA
LIC_RS08855|LIC_RS08860	2-dehydropantoate 2-reductase|hypothetical protein	LIC-cDNA-polyA	LIC	cDNA	polyA	full-length	NC_005823.1	2114239	2114488	2	NC_005823.1:2114239-2114488 -	NA	NA	NA	NA	NA	NA	NA	NA	NA	NA	NA
LIC_RS22225|LIC_RS09855	arginyltransferase|hypothetical protein	LIC-cDNA-polyA	LIC	cDNA	polyA	full-length	NC_005823.1	2334267	2334560	4	NC_005823.1:2334267-2334560 -	NA	NA	NA	NA	NA	NA	NA	NA	NA	NA	NA
LIC_RS09970|LIC_RS09975	phosphopyruvate hydratase|hypothetical protein	LIC-cDNA-polyA	LIC	cDNA	polyA	full-length	NC_005823.1	2362285	2362379	3	NC_005823.1:2362285-2362379 -	NA	NA	NA	NA	NA	NA	NA	NA	NA	NA	NA
LIC_RS10135|LIC_RS10140	RNA-binding protein|transcriptional regulator	LIC-cDNA-polyA	LIC	cDNA	polyA	full-length	NC_005823.1	2391648	2391777	21	NC_005823.1:2391648-2391777 -	NA	NA	NA	NA	NA	NA	NA	NA	NA	NA	NA
LIC_RS10175|LIC_RS10180	hypothetical protein|PaaI family thioesterase	LIC-cDNA-polyA	LIC	cDNA	polyA	full-length	NC_005823.1	2403648	2403779	5	NC_005823.1:2403648-2403779 -	NA	NA	NA	NA	NA	NA	NA	NA	NA	NA	NA
LIC_RS10180|LIC_RS10185	PaaI family thioesterase|hypothetical protein	LIC-cDNA-polyA	LIC	cDNA	polyA	full-length	NC_005823.1	2404498	2404782	3	NC_005823.1:2404498-2404782 -	NA	NA	NA	NA	NA	NA	NA	NA	NA	NA	NA
LIC_RS10290|LIC_RS10295	hypothetical protein|transcriptional regulator	LIC-cDNA-polyA	LIC	cDNA	polyA	full-length	NC_005823.1	2426049	2426739	3	NC_005823.1:2426049-2426739 -	NA	NA	NA	NA	NA	NA	NA	NA	NA	NA	NA
LIC_RS10600|LIC_RS10605	hypothetical protein|hypothetical protein	LIC-cDNA-polyA	LIC	cDNA	polyA	full-length	NC_005823.1	2513417	2513682	3	NC_005823.1:2513417-2513682 -	NA	NA	NA	NA	NA	NA	NA	NA	NA	NA	NA
LIC_RS10625|LIC_RS10630	type I DNA topoisomerase|cysteine synthase A	LIC-cDNA-polyA	LIC	cDNA	polyA	full-length	NC_005823.1	2520643	2520970	2	NC_005823.1:2520643-2520970 -	NA	NA	NA	NA	NA	NA	NA	NA	NA	NA	NA
LIC_RS10815|LIC_RS10820	hypothetical protein|DASS family sodium-coupled anion symporter	LIC-cDNA-polyA	LIC	cDNA	polyA	full-length	NC_005823.1	2559489	2559676	3	NC_005823.1:2559489-2559676 -	NA	NA	NA	NA	NA	NA	NA	NA	NA	NA	NA
LIC_RS10885|LIC_RS10890	hypothetical protein|TIGR04325 family methyltransferase	LIC-cDNA-polyA	LIC	cDNA	polyA	full-length	NC_005823.1	2576856	2577075	2	NC_005823.1:2576856-2577075 -	NA	NA	NA	NA	NA	NA	NA	NA	NA	NA	NA
LIC_RS11045|LIC_RS11050	carbamoyltransferase|class I SAM-dependent methyltransferase	LIC-cDNA-polyA	LIC	cDNA	polyA	full-length	NC_005823.1	2614905	2615129	2	NC_005823.1:2614905-2615129 -	NA	NA	NA	NA	NA	NA	NA	NA	NA	NA	NA
LIC_RS11175|LIC_RS11180	WbuC family cupin fold metalloprotein|class I SAM-dependent methyltransferase	LIC-cDNA-polyA	LIC	cDNA	polyA	full-length	NC_005823.1	2643704	2643793	3	NC_005823.1:2643704-2643793 -	NA	NA	NA	NA	NA	NA	NA	NA	NA	NA	NA
LIC_RS11270|LIC_RS11275	hypothetical protein|SBBP repeat-containing protein	LIC-cDNA-polyA	LIC	cDNA	polyA	full-length	NC_005823.1	2663169	2663315	5	NC_005823.1:2663169-2663315 -	NA	NA	NA	NA	NA	NA	NA	NA	NA	NA	NA
LIC_RS11370|LIC_RS11375	alpha/beta hydrolase|DUF3015 domain-containing protein	LIC-cDNA-polyA	LIC	cDNA	polyA	full-length	NC_005823.1	2691113	2691473	7	NC_005823.1:2691113-2691473 -	NA	NA	NA	NA	NA	NA	NA	NA	NA	NA	NA
LIC_RS11530|LIC_RS11535	GNAT family N-acetyltransferase|DUF5982 domain-containing protein	LIC-cDNA-polyA	LIC	cDNA	polyA	full-length	NC_005823.1	2724269	2724554	3	NC_005823.1:2724269-2724554 -	NA	NA	NA	NA	NA	NA	NA	NA	NA	NA	NA
LIC_RS11605|LIC_RS11610	hypothetical protein|sensor domain-containing diguanylate cyclase	LIC-cDNA-polyA	LIC	cDNA	polyA	full-length	NC_005823.1	2744862	2745153	14	NC_005823.1:2744862-2745153 -	NA	NA	NA	NA	NA	NA	NA	NA	NA	NA	NA
LIC_RS11650|LIC_RS11655	hypothetical protein|hypothetical protein	LIC-cDNA-polyA	LIC	cDNA	polyA	full-length	NC_005823.1	2753396	2753546	4	NC_005823.1:2753396-2753546 -	NA	NA	NA	NA	NA	NA	NA	NA	NA	NA	NA
LIC_RS11830|LIC_RS11835	flippase-like domain-containing protein|DUF1554 domain-containing protein	LIC-cDNA-polyA	LIC	cDNA	polyA	full-length	NC_005823.1	2790623	2791233	13	NC_005823.1:2790623-2791233 -	NA	NA	NA	NA	NA	NA	NA	NA	NA	NA	NA
LIC_RS11840|LIC_RS11845	response regulator|beta-ketoacyl synthase	LIC-cDNA-polyA	LIC	cDNA	polyA	full-length	NC_005823.1	2794294	2794886	3	NC_005823.1:2794294-2794886 -	NA	NA	NA	NA	NA	NA	NA	NA	NA	NA	NA
LIC_RS11965|LIC_RS11970	DUF1561 domain-containing protein|hypothetical protein	LIC-cDNA-polyA	LIC	cDNA	polyA	full-length	NC_005823.1	2832000	2832256	4	NC_005823.1:2832000-2832256 -	NA	NA	NA	NA	NA	NA	NA	NA	NA	NA	NA
LIC_RS12120|LIC_RS12125	ankyrin repeat domain-containing protein|hypothetical protein	LIC-cDNA-polyA	LIC	cDNA	polyA	full-length	NC_005823.1	2874872	2875023	2	NC_005823.1:2874872-2875023 -	NA	NA	NA	NA	NA	NA	NA	NA	NA	NA	NA
LIC_RS12230|LIC_RS12235	hypothetical protein|hypothetical protein	LIC-cDNA-polyA	LIC	cDNA	polyA	full-length	NC_005823.1	2901046	2901254	3	NC_005823.1:2901046-2901254 -	NA	NA	NA	NA	NA	NA	NA	NA	NA	NA	NA
LIC_RS12275|LIC_RS12280	phosphoribosylformylglycinamidine synthase subunit PurL|thioredoxin family protein	LIC-cDNA-polyA	LIC	cDNA	polyA	full-length	NC_005823.1	2913101	2913276	2	NC_005823.1:2913101-2913276 -	NA	NA	NA	NA	NA	NA	NA	NA	NA	NA	NA
LIC_RS12280|LIC_RS12285	thioredoxin family protein|hypothetical protein	LIC-cDNA-polyA	LIC	cDNA	polyA	full-length	NC_005823.1	2915118	2915267	2	NC_005823.1:2915118-2915267 -	NA	NA	NA	NA	NA	NA	NA	NA	NA	NA	NA
LIC_RS12330|LIC_RS12335	DUF115 domain-containing protein|hypothetical protein	LIC-cDNA-polyA	LIC	cDNA	polyA	full-length	NC_005823.1	2928639	2928850	2	NC_005823.1:2928639-2928850 -	NA	NA	NA	NA	NA	NA	NA	NA	NA	NA	NA
LIC_RS12595|LIC_RS12605	translation initiation factor IF-3|threonine--tRNA ligase	LIC-cDNA-polyA	LIC	cDNA	polyA	full-length	NC_005823.1	2980128	2980260	5	NC_005823.1:2980128-2980260 -	NA	NA	NA	NA	NA	NA	NA	NA	NA	NA	NA
LIC_RS12655|LIC_RS12660	2-oxoglutarate dehydrogenase E1 component|dihydrolipoyl dehydrogenase	LIC-cDNA-polyA	LIC	cDNA	polyA	full-length	NC_005823.1	2999259	2999626	4	NC_005823.1:2999259-2999626 -	NA	NA	NA	NA	NA	NA	NA	NA	NA	NA	NA
LIC_RS12730|LIC_RS12735	acyl-CoA thioesterase|hypothetical protein	LIC-cDNA-polyA	LIC	cDNA	polyA	full-length	NC_005823.1	3015449	3015629	2	NC_005823.1:3015449-3015629 -	NA	NA	NA	NA	NA	NA	NA	NA	NA	NA	NA
LIC_RS12950|LIC_RS12955	sulfate ABC transporter substrate-binding protein|hypothetical protein	LIC-cDNA-polyA	LIC	cDNA	polyA	full-length	NC_005823.1	3067352	3067851	5	NC_005823.1:3067352-3067851 -	NA	NA	NA	NA	NA	NA	NA	NA	NA	NA	NA
LIC_RS13155|LIC_RS13160	tRNA-Glu|hypothetical protein	LIC-cDNA-polyA	LIC	cDNA	polyA	full-length	NC_005823.1	3113168	3113492	2	NC_005823.1:3113168-3113492 -	NA	NA	NA	NA	NA	NA	NA	NA	NA	NA	NA
LIC_RS13260|LIC_RS13265	NUDIX hydrolase|MFS transporter	LIC-cDNA-polyA	LIC	cDNA	polyA	full-length	NC_005823.1	3138610	3140348	2	NC_005823.1:3138610-3140348 -	NA	NA	NA	NA	NA	NA	NA	NA	NA	NA	NA
LIC_RS23185|LIC_RS13290	hypothetical protein|fumarylacetoacetate hydrolase family protein	LIC-cDNA-polyA	LIC	cDNA	polyA	full-length	NC_005823.1	3143730	3144038	3	NC_005823.1:3143730-3144038 -	NA	NA	NA	NA	NA	NA	NA	NA	NA	NA	NA
LIC_RS13310|LIC_RS13315	alpha/beta fold hydrolase|hypothetical protein	LIC-cDNA-polyA	LIC	cDNA	polyA	full-length	NC_005823.1	3151625	3151945	3	NC_005823.1:3151625-3151945 -	NA	NA	NA	NA	NA	NA	NA	NA	NA	NA	NA
LIC_RS13745|LIC_RS13750	pyrimidine/purine nucleoside phosphorylase|SDR family NAD(P)-dependent oxidoreductase	LIC-cDNA-polyA	LIC	cDNA	polyA	full-length	NC_005823.1	3250744	3251117	3	NC_005823.1:3250744-3251117 -	NA	NA	NA	NA	NA	NA	NA	NA	NA	NA	NA
LIC_RS13945|LIC_RS13950	acireductone synthase|tetratricopeptide repeat protein	LIC-cDNA-polyA	LIC	cDNA	polyA	full-length	NC_005823.1	3309432	3309866	3	NC_005823.1:3309432-3309866 -	NA	NA	NA	NA	NA	NA	NA	NA	NA	NA	NA
LIC_RS14045|LIC_RS14050	N-6 DNA methylase|MarR family transcriptional regulator	LIC-cDNA-polyA	LIC	cDNA	polyA	full-length	NC_005823.1	3335552	3335712	6	NC_005823.1:3335552-3335712 -	NA	NA	NA	NA	NA	NA	NA	NA	NA	NA	NA
LIC_RS14075|LIC_RS14080	NADH-quinone oxidoreductase subunit C|NADH-quinone oxidoreductase subunit D	LIC-cDNA-polyA	LIC	cDNA	polyA	full-length	NC_005823.1	3341230	3341390	2	NC_005823.1:3341230-3341390 -	NA	NA	NA	NA	NA	NA	NA	NA	NA	NA	NA
LIC_RS14130|LIC_RS14135	hypothetical protein|hypothetical protein	LIC-cDNA-polyA	LIC	cDNA	polyA	full-length	NC_005823.1	3352455	3352635	2	NC_005823.1:3352455-3352635 -	NA	NA	NA	NA	NA	NA	NA	NA	NA	NA	NA
LIC_RS14170|LIC_RS14180	aldehyde dehydrogenase family protein|HDOD domain-containing protein	LIC-cDNA-polyA	LIC	cDNA	polyA	full-length	NC_005823.1	3365572	3365959	2	NC_005823.1:3365572-3365959 -	NA	NA	NA	NA	NA	NA	NA	NA	NA	NA	NA
LIC_RS14255|LIC_RS14260	50S ribosomal protein L21|IS110 family transposase	LIC-cDNA-polyA	LIC	cDNA	polyA	full-length	NC_005823.1	3381811	3382042	4	NC_005823.1:3381811-3382042 -	NA	NA	NA	NA	NA	NA	NA	NA	NA	NA	NA
LIC_RS14395|LIC_RS14400	hypothetical protein|response regulator transcription factor	LIC-cDNA-polyA	LIC	cDNA	polyA	full-length	NC_005823.1	3411576	3412080	11	NC_005823.1:3411576-3412080 -	NA	NA	NA	NA	NA	NA	NA	NA	NA	NA	NA
LIC_RS14880|LIC_RS14885	TIGR04388 family protein|Rpn family recombination-promoting nuclease/putative transposase	LIC-cDNA-polyA	LIC	cDNA	polyA	full-length	NC_005823.1	3507596	3507864	2	NC_005823.1:3507596-3507864 -	NA	NA	NA	NA	NA	NA	NA	NA	NA	NA	NA
LIC_RS14885|LIC_RS14890	Rpn family recombination-promoting nuclease/putative transposase|TonB-dependent receptor plug domain-containing protein	LIC-cDNA-polyA	LIC	cDNA	polyA	full-length	NC_005823.1	3509668	3509815	3	NC_005823.1:3509668-3509815 -	NA	NA	NA	NA	NA	NA	NA	NA	NA	NA	NA
LIC_RS23195|LIC_RS15115	hypothetical protein|rhomboid family intramembrane serine protease	LIC-cDNA-polyA	LIC	cDNA	polyA	full-length	NC_005823.1	3569031	3569399	2	NC_005823.1:3569031-3569399 -	NA	NA	NA	NA	NA	NA	NA	NA	NA	NA	NA
LIC_RS15225|LIC_RS15230	hypothetical protein|ATP-dependent DNA helicase	LIC-cDNA-polyA	LIC	cDNA	polyA	full-length	NC_005823.1	3593406	3593587	57	NC_005823.1:3593406-3593587 -	NA	NA	NA	NA	NA	NA	NA	NA	NA	NA	NA
LIC_RS15230|LIC_RS15245	ATP-dependent DNA helicase|DUF1561 domain-containing protein	LIC-cDNA-polyA	LIC	cDNA	polyA	full-length	NC_005823.1	3598352	3598591	2	NC_005823.1:3598352-3598591 -	NA	NA	NA	NA	NA	NA	NA	NA	NA	NA	NA
LIC_RS15300|LIC_RS15305	SET domain-containing protein|methyltransferase domain-containing protein	LIC-cDNA-polyA	LIC	cDNA	polyA	full-length	NC_005823.1	3612842	3612989	2	NC_005823.1:3612842-3612989 -	NA	NA	NA	NA	NA	NA	NA	NA	NA	NA	NA
LIC_RS15505|LIC_RS15510	hypothetical protein|endolytic transglycosylase MltG	LIC-cDNA-polyA	LIC	cDNA	polyA	full-length	NC_005823.1	3670308	3670583	4	NC_005823.1:3670308-3670583 -	NA	NA	NA	NA	NA	NA	NA	NA	NA	NA	NA
LIC_RS22780|LIC_RS15600	hypothetical protein|glycosyl hydrolase	LIC-cDNA-polyA	LIC	cDNA	polyA	full-length	NC_005823.1	3699137	3699329	3	NC_005823.1:3699137-3699329 -	NA	NA	NA	NA	NA	NA	NA	NA	NA	NA	NA
LIC_RS15705|LIC_RS15715	fatty acid desaturase|hypothetical protein	LIC-cDNA-polyA	LIC	cDNA	polyA	full-length	NC_005823.1	3727848	3728169	2	NC_005823.1:3727848-3728169 -	NA	NA	NA	NA	NA	NA	NA	NA	NA	NA	NA
LIC_RS15720|LIC_RS15730	flagellar motor protein MotB|DoxX family protein	LIC-cDNA-polyA	LIC	cDNA	polyA	full-length	NC_005823.1	3730043	3730427	2	NC_005823.1:3730043-3730427 -	NA	NA	NA	NA	NA	NA	NA	NA	NA	NA	NA
LIC_RS15740|LIC_RS15745	hypothetical protein|hypothetical protein	LIC-cDNA-polyA	LIC	cDNA	polyA	full-length	NC_005823.1	3732893	3733293	2	NC_005823.1:3732893-3733293 -	NA	NA	NA	NA	NA	NA	NA	NA	NA	NA	NA
LIC_RS21695|LIC_RS15800	IS110 family transposase|hypothetical protein	LIC-cDNA-polyA	LIC	cDNA	polyA	full-length	NC_005823.1	3745460	3745624	5	NC_005823.1:3745460-3745624 -	NA	NA	NA	NA	NA	NA	NA	NA	NA	NA	NA
LIC_RS15825|LIC_RS15830	efflux RND transporter permease subunit|DUF1566 domain-containing protein	LIC-cDNA-polyA	LIC	cDNA	polyA	full-length	NC_005823.1	3759014	3759253	4	NC_005823.1:3759014-3759253 -	NA	NA	NA	NA	NA	NA	NA	NA	NA	NA	NA
LIC_RS15925|LIC_RS15930	5'/3'-nucleotidase SurE|tetratricopeptide repeat protein	LIC-cDNA-polyA	LIC	cDNA	polyA	full-length	NC_005823.1	3785150	3785814	2	NC_005823.1:3785150-3785814 -	NA	NA	NA	NA	NA	NA	NA	NA	NA	NA	NA
LIC_RS15955|LIC_RS15960	TIGR01777 family oxidoreductase|Ig-like domain-containing protein	LIC-cDNA-polyA	LIC	cDNA	polyA	full-length	NC_005823.1	3788954	3789219	3	NC_005823.1:3788954-3789219 -	NA	NA	NA	NA	NA	NA	NA	NA	NA	NA	NA
LIC_RS15960|LIC_RS15965	Ig-like domain-containing protein|uracil-DNA glycosylase	LIC-cDNA-polyA	LIC	cDNA	polyA	full-length	NC_005823.1	3793770	3794205	2	NC_005823.1:3793770-3794205 -	NA	NA	NA	NA	NA	NA	NA	NA	NA	NA	NA
LIC_RS21705|LIC_RS15985	hypothetical protein|hypothetical protein	LIC-cDNA-polyA	LIC	cDNA	polyA	full-length	NC_005823.1	3800265	3800719	5	NC_005823.1:3800265-3800719 -	NA	NA	NA	NA	NA	NA	NA	NA	NA	NA	NA
LIC_RS21710|LIC_RS16035	IS110 family transposase|MBL fold metallo-hydrolase	LIC-cDNA-polyA	LIC	cDNA	polyA	full-length	NC_005823.1	3811754	3812004	44	NC_005823.1:3811754-3812004 -	NA	NA	NA	NA	NA	NA	NA	NA	NA	NA	NA
LIC_RS16040|LIC_RS16050	DegT/DnrJ/EryC1/StrS family aminotransferase|hypothetical protein	LIC-cDNA-polyA	LIC	cDNA	polyA	full-length	NC_005823.1	3816456	3816786	2	NC_005823.1:3816456-3816786 -	NA	NA	NA	NA	NA	NA	NA	NA	NA	NA	NA
LIC_RS16100|LIC_RS16105	methionine--tRNA ligase|HD domain-containing protein	LIC-cDNA-polyA	LIC	cDNA	polyA	full-length	NC_005823.1	3831984	3832111	6	NC_005823.1:3831984-3832111 -	NA	NA	NA	NA	NA	NA	NA	NA	NA	NA	NA
LIC_RS16285|LIC_RS16290	ATP-binding protein|hypothetical protein	LIC-cDNA-polyA	LIC	cDNA	polyA	full-length	NC_005823.1	3875316	3875983	4	NC_005823.1:3875316-3875983 -	NA	NA	NA	NA	NA	NA	NA	NA	NA	NA	NA
LIC_RS16420|LIC_RS16425	hybrid sensor histidine kinase/response regulator|ribosome small subunit-dependent GTPase A	LIC-cDNA-polyA	LIC	cDNA	polyA	full-length	NC_005823.1	3909988	3910197	4	NC_005823.1:3909988-3910197 -	NA	NA	NA	NA	NA	NA	NA	NA	NA	NA	NA
LIC_RS16480|LIC_RS16485	hypothetical protein|cation diffusion facilitator family transporter	LIC-cDNA-polyA	LIC	cDNA	polyA	full-length	NC_005823.1	3932345	3933465	7	NC_005823.1:3932345-3933465 -	NA	NA	NA	NA	NA	NA	NA	NA	NA	NA	NA
LIC_RS16485|LIC_RS16490	cation diffusion facilitator family transporter|PaaI family thioesterase	LIC-cDNA-polyA	LIC	cDNA	polyA	full-length	NC_005823.1	3934625	3934757	2	NC_005823.1:3934625-3934757 -	NA	NA	NA	NA	NA	NA	NA	NA	NA	NA	NA
LIC_RS16520|LIC_RS16525	hypothetical protein|hypothetical protein	LIC-cDNA-polyA	LIC	cDNA	polyA	full-length	NC_005823.1	3939891	3940375	4	NC_005823.1:3939891-3940375 -	NA	NA	NA	NA	NA	NA	NA	NA	NA	NA	NA
LIC_RS16545|LIC_RS16550	hypothetical protein|hypothetical protein	LIC-cDNA-polyA	LIC	cDNA	polyA	full-length	NC_005823.1	3945395	3945573	8	NC_005823.1:3945395-3945573 -	NA	NA	NA	NA	NA	NA	NA	NA	NA	NA	NA
LIC_RS16605|LIC_RS16610	YdeI/OmpD-associated family protein|alginate export family protein	LIC-cDNA-polyA	LIC	cDNA	polyA	full-length	NC_005823.1	3960758	3962446	2	NC_005823.1:3960758-3962446 -	NA	NA	NA	NA	NA	NA	NA	NA	NA	NA	NA
LIC_RS16620|LIC_RS16625	formylglycine-generating enzyme family protein|SDR family oxidoreductase	LIC-cDNA-polyA	LIC	cDNA	polyA	full-length	NC_005823.1	3968395	3968681	2	NC_005823.1:3968395-3968681 -	NA	NA	NA	NA	NA	NA	NA	NA	NA	NA	NA
LIC_RS16655|LIC_RS16660	LA_2444/LA_4059 family outer membrane protein|hypothetical protein	LIC-cDNA-polyA	LIC	cDNA	polyA	full-length	NC_005823.1	3975819	3976083	2	NC_005823.1:3975819-3976083 -	NA	NA	NA	NA	NA	NA	NA	NA	NA	NA	NA
LIC_RS16730|LIC_RS16740	hypothetical protein|hypothetical protein	LIC-cDNA-polyA	LIC	cDNA	polyA	full-length	NC_005823.1	3991838	3991965	3	NC_005823.1:3991838-3991965 -	NA	NA	NA	NA	NA	NA	NA	NA	NA	NA	NA
LIC_RS16840|LIC_RS16850	serine/threonine-protein phosphatase|hypothetical protein	LIC-cDNA-polyA	LIC	cDNA	polyA	full-length	NC_005823.1	4015024	4015255	10	NC_005823.1:4015024-4015255 -	NA	NA	NA	NA	NA	NA	NA	NA	NA	NA	NA
LIC_RS16860|LIC_RS16865	hypothetical protein|hypothetical protein	LIC-cDNA-polyA	LIC	cDNA	polyA	full-length	NC_005823.1	4017690	4018258	8	NC_005823.1:4017690-4018258 -	NA	NA	NA	NA	NA	NA	NA	NA	NA	NA	NA
LIC_RS17015|LIC_RS17020	hypothetical protein|internalin	LIC-cDNA-polyA	LIC	cDNA	polyA	full-length	NC_005823.1	4054172	4054501	2	NC_005823.1:4054172-4054501 -	NA	NA	NA	NA	NA	NA	NA	NA	NA	NA	NA
LIC_RS23070|LIC_RS17030	hypothetical protein|hypothetical protein	LIC-cDNA-polyA	LIC	cDNA	polyA	full-length	NC_005823.1	4056470	4056786	2	NC_005823.1:4056470-4056786 -	NA	NA	NA	NA	NA	NA	NA	NA	NA	NA	NA
LIC_RS17095|LIC_RS17100	M4 family metallopeptidase|M4 family metallopeptidase	LIC-cDNA-polyA	LIC	cDNA	polyA	full-length	NC_005823.1	4076011	4076597	2	NC_005823.1:4076011-4076597 -	NA	NA	NA	NA	NA	NA	NA	NA	NA	NA	NA
LIC_RS17115|LIC_RS17120	nucleoside-diphosphate kinase|hypothetical protein	LIC-cDNA-polyA	LIC	cDNA	polyA	full-length	NC_005823.1	4082070	4082232	2	NC_005823.1:4082070-4082232 -	NA	NA	NA	NA	NA	NA	NA	NA	NA	NA	NA
LIC_RS17255|LIC_RS17260	NAD(P)/FAD-dependent oxidoreductase|hypothetical protein	LIC-cDNA-polyA	LIC	cDNA	polyA	full-length	NC_005823.1	4112291	4112420	3	NC_005823.1:4112291-4112420 -	NA	NA	NA	NA	NA	NA	NA	NA	NA	NA	NA
LIC_RS17375|LIC_RS17380	FAD-dependent oxidoreductase|IS3 family transposase	LIC-cDNA-polyA	LIC	cDNA	polyA	full-length	NC_005823.1	4140366	4141665	19	NC_005823.1:4140366-4141665 -	NA	NA	NA	NA	NA	NA	NA	NA	NA	NA	NA
LIC_RS17445|LIC_RS17450	hypothetical protein|hypothetical protein	LIC-cDNA-polyA	LIC	cDNA	polyA	full-length	NC_005823.1	4155199	4155291	2	NC_005823.1:4155199-4155291 -	NA	NA	NA	NA	NA	NA	NA	NA	NA	NA	NA
LIC_RS17460|LIC_RS17465	ketol-acid reductoisomerase|methyl-accepting chemotaxis protein	LIC-cDNA-polyA	LIC	cDNA	polyA	full-length	NC_005823.1	4159245	4159594	2	NC_005823.1:4159245-4159594 -	NA	NA	NA	NA	NA	NA	NA	NA	NA	NA	NA
LIC_RS17530|LIC_RS17540	metalloregulator ArsR/SmtB family transcription factor|NAD(P)-dependent oxidoreductase	LIC-cDNA-polyA	LIC	cDNA	polyA	full-length	NC_005823.1	4179433	4179819	2	NC_005823.1:4179433-4179819 -	NA	NA	NA	NA	NA	NA	NA	NA	NA	NA	NA
LIC_RS17675|LIC_RS17680	hypothetical protein|hypothetical protein	LIC-cDNA-polyA	LIC	cDNA	polyA	full-length	NC_005823.1	4213338	4213729	2	NC_005823.1:4213338-4213729 -	NA	NA	NA	NA	NA	NA	NA	NA	NA	NA	NA
LIC_RS17720|LIC_RS17725	monovalent cation:proton antiporter-2 (CPA2) family protein|hypothetical protein	LIC-cDNA-polyA	LIC	cDNA	polyA	full-length	NC_005823.1	4222668	4222815	661	NC_005823.1:4222668-4222815 -	NA	NA	NA	NA	NA	NA	NA	NA	NA	NA	NA
LIC_RS17780|LIC_RS17790	hypothetical protein|hypothetical protein	LIC-cDNA-polyA	LIC	cDNA	polyA	full-length	NC_005823.1	4235684	4236019	2	NC_005823.1:4235684-4236019 -	NA	NA	NA	NA	NA	NA	NA	NA	NA	NA	NA
LIC_RS17910|LIC_RS17915	YaaR family protein|IS3 family transposase	LIC-cDNA-polyA	LIC	cDNA	polyA	full-length	NC_005823.1	4260110	4260425	4	NC_005823.1:4260110-4260425 -	NA	NA	NA	NA	NA	NA	NA	NA	NA	NA	NA
LIC_RS17940|LIC_RS17945	ribosomal RNA small subunit methyltransferase G|M20/M25/M40 family metallo-hydrolase	LIC-cDNA-polyA	LIC	cDNA	polyA	full-length	NC_005823.1	4265841	4266387	7	NC_005823.1:4265841-4266387 -	NA	NA	NA	NA	NA	NA	NA	NA	NA	NA	NA
LIC_RS17960|LIC_RS17965	hypothetical protein|tRNA uridine-5-carboxymethylaminomethyl(34) synthesis enzyme MnmG	LIC-cDNA-polyA	LIC	cDNA	polyA	full-length	NC_005823.1	4271559	4272588	3	NC_005823.1:4271559-4272588 -	NA	NA	NA	NA	NA	NA	NA	NA	NA	NA	NA
LIC_RS01105|LIC_RS19955	hypothetical protein|hypothetical protein	LIC-cDNA-polyA	LIC	cDNA	polyA	full-length	NC_005823.1	242159	242433	4	NC_005823.1:242159-242433 -	NA	NA	NA	NA	NA	NA	NA	NA	NA	NA	NA
LIC_RS01345|LIC_RS19980	hypothetical protein|IS110 family transposase	LIC-cDNA-polyA	LIC	cDNA	polyA	full-length	NC_005823.1	300822	301125	67	NC_005823.1:300822-301125 -	NA	NA	NA	NA	NA	NA	NA	NA	NA	NA	NA
LIC_RS03830|LIC_RS20295	hypothetical protein|IS110 family transposase	LIC-cDNA-polyA	LIC	cDNA	polyA	full-length	NC_005823.1	905301	906508	2	NC_005823.1:905301-906508 -	NA	NA	NA	NA	NA	NA	NA	NA	NA	NA	NA
LIC_RS04565|LIC_RS20365	hypothetical protein|IS110 family transposase	LIC-cDNA-polyA	LIC	cDNA	polyA	full-length	NC_005823.1	1069876	1070459	27	NC_005823.1:1069876-1070459 -	NA	NA	NA	NA	NA	NA	NA	NA	NA	NA	NA
LIC_RS20365|LIC_RS20370	IS110 family transposase|transposase	LIC-cDNA-polyA	LIC	cDNA	polyA	full-length	NC_005823.1	1071771	1072034	5	NC_005823.1:1071771-1072034 -	NA	NA	NA	NA	NA	NA	NA	NA	NA	NA	NA
LIC_RS07530|LIC_RS20800	thioredoxin-disulfide reductase|IS110 family transposase	LIC-cDNA-polyA	LIC	cDNA	polyA	full-length	NC_005823.1	1819142	1819489	2	NC_005823.1:1819142-1819489 -	NA	NA	NA	NA	NA	NA	NA	NA	NA	NA	NA
LIC_RS08610|LIC_RS20855	S1/P1 nuclease|FkbM family methyltransferase	LIC-cDNA-polyA	LIC	cDNA	polyA	full-length	NC_005823.1	2051074	2051381	3	NC_005823.1:2051074-2051381 -	NA	NA	NA	NA	NA	NA	NA	NA	NA	NA	NA
LIC_RS13950|LIC_RS21425	tetratricopeptide repeat protein|IS110 family transposase	LIC-cDNA-polyA	LIC	cDNA	polyA	full-length	NC_005823.1	3311704	3311944	3	NC_005823.1:3311704-3311944 -	NA	NA	NA	NA	NA	NA	NA	NA	NA	NA	NA
LIC_RS15175|LIC_RS21605	bifunctional folylpolyglutamate synthase/dihydrofolate synthase|hypothetical protein	LIC-cDNA-polyA	LIC	cDNA	polyA	full-length	NC_005823.1	3582333	3583083	5	NC_005823.1:3582333-3583083 -	NA	NA	NA	NA	NA	NA	NA	NA	NA	NA	NA
LIC_RS15750|LIC_RS21685	lipoprotein LipL36|IS110 family transposase	LIC-cDNA-polyA	LIC	cDNA	polyA	full-length	NC_005823.1	3737205	3738157	76	NC_005823.1:3737205-3738157 -	NA	NA	NA	NA	NA	NA	NA	NA	NA	NA	NA
LIC_RS16015|LIC_RS21710	alpha/beta hydrolase|IS110 family transposase	LIC-cDNA-polyA	LIC	cDNA	polyA	full-length	NC_005823.1	3810326	3810454	2	NC_005823.1:3810326-3810454 -	NA	NA	NA	NA	NA	NA	NA	NA	NA	NA	NA
LIC_RS16240|LIC_RS21745	Fic family protein|IS110 family transposase	LIC-cDNA-polyA	LIC	cDNA	polyA	full-length	NC_005823.1	3870104	3870407	33	NC_005823.1:3870104-3870407 -	NA	NA	NA	NA	NA	NA	NA	NA	NA	NA	NA
LIC_RS14945|LIC_RS22765	aspartate kinase|CRISPR-associated helicase Cas3'	LIC-cDNA-polyA	LIC	cDNA	polyA	full-length	NC_005823.1	3533971	3534736	7	NC_005823.1:3533971-3534736 -	NA	NA	NA	NA	NA	NA	NA	NA	NA	NA	NA
LIC_RS20800|LIC_RS22980	IS110 family transposase|hypothetical protein	LIC-cDNA-polyA	LIC	cDNA	polyA	full-length	NC_005823.1	1820918	1821024	3	NC_005823.1:1820918-1821024 -	NA	NA	NA	NA	NA	NA	NA	NA	NA	NA	NA
LIC_RS20295|LIC_RS23110	IS110 family transposase|hypothetical protein	LIC-cDNA-polyA	LIC	cDNA	polyA	full-length	NC_005823.1	908026	908138	3	NC_005823.1:908026-908138 -	NA	NA	NA	NA	NA	NA	NA	NA	NA	NA	NA
LIC_RS08720|LIC_RS23140	response regulator|magnesium-translocating P-type ATPase	LIC-cDNA-polyA	LIC	cDNA	polyA	full-length	NC_005823.1	2078671	2078868	2	NC_005823.1:2078671-2078868 -	NA	NA	NA	NA	NA	NA	NA	NA	NA	NA	NA
LIC_RS00390|LIC_RS23215	hypothetical protein|hypothetical protein	LIC-cDNA-polyA	LIC	cDNA	polyA	full-length	NC_005823.1	94751	95642	3	NC_005823.1:94751-95642 -	NA	NA	NA	NA	NA	NA	NA	NA	NA	NA	NA
LIC_RS02020|LIC_RS23260	DoxX family protein|hypothetical protein	LIC-cDNA-polyA	LIC	cDNA	polyA	full-length	NC_005823.1	444778	444953	3	NC_005823.1:444778-444953 -	NA	NA	NA	NA	NA	NA	NA	NA	NA	NA	NA
LIC_RS19560|LIC_RS23295	Ig-like domain-containing protein|Rpn family recombination-promoting nuclease/putative transposase	LIC-cDNA-polyA	LIC	cDNA	polyA	full-length	NC_005823.1	1251906	1252379	4	NC_005823.1:1251906-1252379 -	NA	NA	NA	NA	NA	NA	NA	NA	NA	NA	NA
LIC_RS18155|LIC_RS18165	LIC20035 family adhesin|hypothetical protein	LIC-cDNA-polyA	LIC	cDNA	polyA	full-length	NC_005824.1	36875	37249	12	NC_005824.1:36875-37249 -	NA	NA	NA	NA	NA	NA	NA	NA	NA	NA	NA
LIC_RS18240|LIC_RS18245	hypothetical protein|acyl-CoA desaturase	LIC-cDNA-polyA	LIC	cDNA	polyA	full-length	NC_005824.1	52643	52854	2	NC_005824.1:52643-52854 -	NA	NA	NA	NA	NA	NA	NA	NA	NA	NA	NA
LIC_RS18450|LIC_RS18455	SDR family oxidoreductase|M61 family metallopeptidase	LIC-cDNA-polyA	LIC	cDNA	polyA	full-length	NC_005824.1	106080	106210	2	NC_005824.1:106080-106210 -	NA	NA	NA	NA	NA	NA	NA	NA	NA	NA	NA
LIC_RS18585|LIC_RS18590	hypothetical protein|hypothetical protein	LIC-cDNA-polyA	LIC	cDNA	polyA	full-length	NC_005824.1	140827	141141	2	NC_005824.1:140827-141141 -	NA	NA	NA	NA	NA	NA	NA	NA	NA	NA	NA
|LIC_RS18685	|hypothetical protein	LIC-cDNA-polyA	LIC	cDNA	polyA	full-length	NC_005824.1	159576	159819	6	NC_005824.1:159576-159819 -	NA	NA	NA	NA	NA	NA	NA	NA	NA	NA	NA
LIC_RS18785|LIC_RS18790	hypothetical protein|YbaB/EbfC family nucleoid-associated protein	LIC-cDNA-polyA	LIC	cDNA	polyA	full-length	NC_005824.1	188711	188962	2	NC_005824.1:188711-188962 -	NA	NA	NA	NA	NA	NA	NA	NA	NA	NA	NA
LIC_RS18895|LIC_RS18900	50S ribosomal protein L33|putative Ig domain-containing protein	LIC-cDNA-polyA	LIC	cDNA	polyA	full-length	NC_005824.1	216284	216462	3	NC_005824.1:216284-216462 -	NA	NA	NA	NA	NA	NA	NA	NA	NA	NA	NA
LIC_RS18905|LIC_RS18910	DUF1566 domain-containing protein|helix-turn-helix domain-containing protein	LIC-cDNA-polyA	LIC	cDNA	polyA	full-length	NC_005824.1	220019	220558	4	NC_005824.1:220019-220558 -	NA	NA	NA	NA	NA	NA	NA	NA	NA	NA	NA
LIC_RS18915|LIC_RS18920	hypothetical protein|EAL domain-containing protein	LIC-cDNA-polyA	LIC	cDNA	polyA	full-length	NC_005824.1	225328	225537	2	NC_005824.1:225328-225537 -	NA	NA	NA	NA	NA	NA	NA	NA	NA	NA	NA
LIC_RS18980|LIC_RS18985	patatin-like phospholipase family protein|MFS transporter	LIC-cDNA-polyA	LIC	cDNA	polyA	full-length	NC_005824.1	246125	246587	25	NC_005824.1:246125-246587 -	NA	NA	NA	NA	NA	NA	NA	NA	NA	NA	NA
LIC_RS19065|LIC_RS19070	methylmalonyl Co-A mutase-associated GTPase MeaB|hypothetical protein	LIC-cDNA-polyA	LIC	cDNA	polyA	full-length	NC_005824.1	271514	272041	4	NC_005824.1:271514-272041 -	NA	NA	NA	NA	NA	NA	NA	NA	NA	NA	NA
LIC_RS19165|LIC_RS19170	elongation factor P|phosphate ABC transporter substrate-binding protein	LIC-cDNA-polyA	LIC	cDNA	polyA	full-length	NC_005824.1	290985	291447	3	NC_005824.1:290985-291447 -	NA	NA	NA	NA	NA	NA	NA	NA	NA	NA	NA
LIC_RS19230|LIC_RS19235	adenosylmethionine decarboxylase|DUF2505 family protein	LIC-cDNA-polyA	LIC	cDNA	polyA	full-length	NC_005824.1	303177	303592	4	NC_005824.1:303177-303592 -	NA	NA	NA	NA	NA	NA	NA	NA	NA	NA	NA
LIC_RS19255|LIC_RS19260	hypothetical protein|hypothetical protein	LIC-cDNA-polyA	LIC	cDNA	polyA	full-length	NC_005824.1	308301	308568	2	NC_005824.1:308301-308568 -	NA	NA	NA	NA	NA	NA	NA	NA	NA	NA	NA
LIC_RS19355|LIC_RS19360	cytochrome oxidase|DUF1761 domain-containing protein	LIC-cDNA-polyA	LIC	cDNA	polyA	full-length	NC_005824.1	327934	328262	3	NC_005824.1:327934-328262 -	NA	NA	NA	NA	NA	NA	NA	NA	NA	NA	NA
LIC_RS19400|LIC_RS19405	MBOAT family protein|hypothetical protein	LIC-cDNA-polyA	LIC	cDNA	polyA	full-length	NC_005824.1	341399	342171	2	NC_005824.1:341399-342171 -	NA	NA	NA	NA	NA	NA	NA	NA	NA	NA	NA
LIC_RS19405|LIC_RS19410	hypothetical protein|hypothetical protein	LIC-cDNA-polyA	LIC	cDNA	polyA	full-length	NC_005824.1	342605	343060	4	NC_005824.1:342605-343060 -	NA	NA	NA	NA	NA	NA	NA	NA	NA	NA	NA
LIC_RS19435|LIC_RS19440	ParB/RepB/Spo0J family partition protein|helix-turn-helix domain-containing protein	LIC-cDNA-polyA	LIC	cDNA	polyA	full-length	NC_005824.1	349033	349178	3	NC_005824.1:349033-349178 -	NA	NA	NA	NA	NA	NA	NA	NA	NA	NA	NA
LIC_RS18150|LIC_RS18155	DUF1574 domain-containing protein|LIC20035 family adhesin	LIC-cDNA-polyA	LIC	cDNA	polyA	full-length	NC_005824.1	33453	33885	3	NC_005824.1:33453-33885 -	NA	NA	NA	NA	NA	NA	NA	NA	NA	NA	NA
LIC_RS18155|LIC_RS18165	LIC20035 family adhesin|hypothetical protein	LIC-cDNA-polyA	LIC	cDNA	polyA	full-length	NC_005824.1	35977	36386	12	NC_005824.1:35977-36386 -	NA	NA	NA	NA	NA	NA	NA	NA	NA	NA	NA
LIC_RS18245|LIC_RS18250	acyl-CoA desaturase|hypothetical protein	LIC-cDNA-polyA	LIC	cDNA	polyA	full-length	NC_005824.1	53827	54343	6	NC_005824.1:53827-54343 -	NA	NA	NA	NA	NA	NA	NA	NA	NA	NA	NA
LIC_RS18250|LIC_RS18255	hypothetical protein|hypothetical protein	LIC-cDNA-polyA	LIC	cDNA	polyA	full-length	NC_005824.1	55871	56410	2	NC_005824.1:55871-56410 -	NA	NA	NA	NA	NA	NA	NA	NA	NA	NA	NA
LIC_RS18450|LIC_RS18455	SDR family oxidoreductase|M61 family metallopeptidase	LIC-cDNA-polyA	LIC	cDNA	polyA	full-length	NC_005824.1	105955	106289	2	NC_005824.1:105955-106289 -	NA	NA	NA	NA	NA	NA	NA	NA	NA	NA	NA
LIC_RS18500|LIC_RS18505	chemotaxis protein CheD|TraB/GumN family protein	LIC-cDNA-polyA	LIC	cDNA	polyA	full-length	NC_005824.1	119245	119455	2	NC_005824.1:119245-119455 -	NA	NA	NA	NA	NA	NA	NA	NA	NA	NA	NA
LIC_RS18525|LIC_RS18530	EAL domain-containing protein|hypothetical protein	LIC-cDNA-polyA	LIC	cDNA	polyA	full-length	NC_005824.1	126907	127521	2	NC_005824.1:126907-127521 -	NA	NA	NA	NA	NA	NA	NA	NA	NA	NA	NA
|LIC_RS18685	|hypothetical protein	LIC-cDNA-polyA	LIC	cDNA	polyA	full-length	NC_005824.1	159634	160377	6	NC_005824.1:159634-160377 -	NA	NA	NA	NA	NA	NA	NA	NA	NA	NA	NA
LIC_RS18705|LIC_RS18710	permease|protease HtpX	LIC-cDNA-polyA	LIC	cDNA	polyA	full-length	NC_005824.1	167968	168321	10	NC_005824.1:167968-168321 -	NA	NA	NA	NA	NA	NA	NA	NA	NA	NA	NA
LIC_RS18895|LIC_RS18900	50S ribosomal protein L33|putative Ig domain-containing protein	LIC-cDNA-polyA	LIC	cDNA	polyA	full-length	NC_005824.1	215179	217267	3	NC_005824.1:215179-217267 -	NA	NA	NA	NA	NA	NA	NA	NA	NA	NA	NA
LIC_RS18905|LIC_RS18910	DUF1566 domain-containing protein|helix-turn-helix domain-containing protein	LIC-cDNA-polyA	LIC	cDNA	polyA	full-length	NC_005824.1	220783	221026	4	NC_005824.1:220783-221026 -	NA	NA	NA	NA	NA	NA	NA	NA	NA	NA	NA
LIC_RS18915|LIC_RS18920	hypothetical protein|EAL domain-containing protein	LIC-cDNA-polyA	LIC	cDNA	polyA	full-length	NC_005824.1	225153	225372	2	NC_005824.1:225153-225372 -	NA	NA	NA	NA	NA	NA	NA	NA	NA	NA	NA
LIC_RS18980|LIC_RS18985	patatin-like phospholipase family protein|MFS transporter	LIC-cDNA-polyA	LIC	cDNA	polyA	full-length	NC_005824.1	246296	246610	25	NC_005824.1:246296-246610 -	NA	NA	NA	NA	NA	NA	NA	NA	NA	NA	NA
LIC_RS19165|LIC_RS19170	elongation factor P|phosphate ABC transporter substrate-binding protein	LIC-cDNA-polyA	LIC	cDNA	polyA	full-length	NC_005824.1	291196	291503	3	NC_005824.1:291196-291503 -	NA	NA	NA	NA	NA	NA	NA	NA	NA	NA	NA
LIC_RS19230|LIC_RS19235	adenosylmethionine decarboxylase|DUF2505 family protein	LIC-cDNA-polyA	LIC	cDNA	polyA	full-length	NC_005824.1	303258	303475	4	NC_005824.1:303258-303475 -	NA	NA	NA	NA	NA	NA	NA	NA	NA	NA	NA
LIC_RS19355|LIC_RS19360	cytochrome oxidase|DUF1761 domain-containing protein	LIC-cDNA-polyA	LIC	cDNA	polyA	full-length	NC_005824.1	327520	327691	3	NC_005824.1:327520-327691 -	NA	NA	NA	NA	NA	NA	NA	NA	NA	NA	NA
LIC_RS19405|LIC_RS19410	hypothetical protein|hypothetical protein	LIC-cDNA-polyA	LIC	cDNA	polyA	full-length	NC_005824.1	342956	343078	4	NC_005824.1:342956-343078 -	NA	NA	NA	NA	NA	NA	NA	NA	NA	NA	NA
LIC_RS19435|LIC_RS19440	ParB/RepB/Spo0J family partition protein|helix-turn-helix domain-containing protein	LIC-cDNA-polyA	LIC	cDNA	polyA	full-length	NC_005824.1	348931	349161	3	NC_005824.1:348931-349161 -	NA	NA	NA	NA	NA	NA	NA	NA	NA	NA	NA
LIC_RS00005|LIC_RS00010	chromosomal replication initiator protein DnaA|DNA polymerase III subunit beta	LIC-cDNA-polyA	LIC	cDNA	polyA	raw	NC_005823.1	1801	2591	4	NC_005823.1:1801-2591 -	NA	NA	NA	NA	NA	NA	NA	NA	NA	NA	NA
LIC_RS00045|LIC_RS00050	lipoprotein LenA|hypothetical protein	LIC-cDNA-polyA	LIC	cDNA	polyA	raw	NC_005823.1	13473	13709	4	NC_005823.1:13473-13709 -	NA	NA	NA	NA	NA	NA	NA	NA	NA	NA	NA
LIC_RS00070|LIC_RS00075	DNA polymerase III subunit delta|hypothetical protein	LIC-cDNA-polyA	LIC	cDNA	polyA	raw	NC_005823.1	19502	19967	32	NC_005823.1:19502-19967 -	NA	NA	NA	NA	NA	NA	NA	NA	NA	NA	NA
LIC_RS00100|LIC_RS00105	threonylcarbamoyl-AMP synthase|VCBS repeat-containing protein	LIC-cDNA-polyA	LIC	cDNA	polyA	raw	NC_005823.1	23928	24179	3	NC_005823.1:23928-24179 -	NA	NA	NA	NA	NA	NA	NA	NA	NA	NA	NA
LIC_RS00105|LIC_RS00115	VCBS repeat-containing protein|arsenate reductase family protein	LIC-cDNA-polyA	LIC	cDNA	polyA	raw	NC_005823.1	26383	26656	5	NC_005823.1:26383-26656 -	NA	NA	NA	NA	NA	NA	NA	NA	NA	NA	NA
LIC_RS00115|LIC_RS00120	arsenate reductase family protein|flagellar motor switch protein FliG	LIC-cDNA-polyA	LIC	cDNA	polyA	raw	NC_005823.1	27229	27454	2	NC_005823.1:27229-27454 -	NA	NA	NA	NA	NA	NA	NA	NA	NA	NA	NA
LIC_RS00125|LIC_RS00130	adenylate/guanylate cyclase domain-containing protein|hypothetical protein	LIC-cDNA-polyA	LIC	cDNA	polyA	raw	NC_005823.1	31683	32142	7	NC_005823.1:31683-32142 -	NA	NA	NA	NA	NA	NA	NA	NA	NA	NA	NA
LIC_RS00155|LIC_RS00160	hypothetical protein|beta-galactosidase	LIC-cDNA-polyA	LIC	cDNA	polyA	raw	NC_005823.1	37151	37504	2	NC_005823.1:37151-37504 -	NA	NA	NA	NA	NA	NA	NA	NA	NA	NA	NA
LIC_RS00215|LIC_RS00220	hypothetical protein|methyl-accepting chemotaxis protein	LIC-cDNA-polyA	LIC	cDNA	polyA	raw	NC_005823.1	51100	52064	7	NC_005823.1:51100-52064 -	NA	NA	NA	NA	NA	NA	NA	NA	NA	NA	NA
LIC_RS00220|LIC_RS00225	methyl-accepting chemotaxis protein|M50 family metallopeptidase	LIC-cDNA-polyA	LIC	cDNA	polyA	raw	NC_005823.1	54100	54292	5	NC_005823.1:54100-54292 -	NA	NA	NA	NA	NA	NA	NA	NA	NA	NA	NA
LIC_RS00290|LIC_RS00295	hypothetical protein|MATE family efflux transporter	LIC-cDNA-polyA	LIC	cDNA	polyA	raw	NC_005823.1	71497	72067	3	NC_005823.1:71497-72067 -	NA	NA	NA	NA	NA	NA	NA	NA	NA	NA	NA
LIC_RS00325|LIC_RS00330	SpoIIE family protein phosphatase|DUF2147 domain-containing protein	LIC-cDNA-polyA	LIC	cDNA	polyA	raw	NC_005823.1	83106	83463	6	NC_005823.1:83106-83463 -	NA	NA	NA	NA	NA	NA	NA	NA	NA	NA	NA
LIC_RS00345|LIC_RS00350	IPT/TIG domain-containing protein|hypothetical protein	LIC-cDNA-polyA	LIC	cDNA	polyA	raw	NC_005823.1	86791	87303	4	NC_005823.1:86791-87303 -	NA	NA	NA	NA	NA	NA	NA	NA	NA	NA	NA
LIC_RS00410|LIC_RS00415	WbuC family cupin fold metalloprotein|hypothetical protein	LIC-cDNA-polyA	LIC	cDNA	polyA	raw	NC_005823.1	97673	98029	2	NC_005823.1:97673-98029 -	NA	NA	NA	NA	NA	NA	NA	NA	NA	NA	NA
LIC_RS00415|LIC_RS00420	hypothetical protein|tRNA-Arg	LIC-cDNA-polyA	LIC	cDNA	polyA	raw	NC_005823.1	99184	99410	4	NC_005823.1:99184-99410 -	NA	NA	NA	NA	NA	NA	NA	NA	NA	NA	NA
LIC_RS00450|LIC_RS00455	hypothetical protein|hypothetical protein	LIC-cDNA-polyA	LIC	cDNA	polyA	raw	NC_005823.1	102900	103400	9	NC_005823.1:102900-103400 -	NA	NA	NA	NA	NA	NA	NA	NA	NA	NA	NA
LIC_RS00510|LIC_RS00520	MASE1 domain-containing protein|aminotransferase class I/II-fold pyridoxal phosphate-dependent enzyme	LIC-cDNA-polyA	LIC	cDNA	polyA	raw	NC_005823.1	118904	120130	9	NC_005823.1:118904-120130 -	NA	NA	NA	NA	NA	NA	NA	NA	NA	NA	NA
LIC_RS00565|LIC_RS00570	hypothetical protein|tRNA-Leu	LIC-cDNA-polyA	LIC	cDNA	polyA	raw	NC_005823.1	129448	129639	43	NC_005823.1:129448-129639 -	NA	NA	NA	NA	NA	NA	NA	NA	NA	NA	NA
LIC_RS00605|LIC_RS00610	bifunctional hydroxymethylpyrimidine kinase/phosphomethylpyrimidine kinase|MGMT family protein	LIC-cDNA-polyA	LIC	cDNA	polyA	raw	NC_005823.1	138506	138591	3	NC_005823.1:138506-138591 -	NA	NA	NA	NA	NA	NA	NA	NA	NA	NA	NA
LIC_RS00645|LIC_RS00650	tetratricopeptide repeat protein|tRNA (guanosine(46)-N7)-methyltransferase TrmB	LIC-cDNA-polyA	LIC	cDNA	polyA	raw	NC_005823.1	150570	151025	4	NC_005823.1:150570-151025 -	NA	NA	NA	NA	NA	NA	NA	NA	NA	NA	NA
LIC_RS00675|LIC_RS00680	tRNA lysidine(34) synthetase TilS|sigma-54-dependent Fis family transcriptional regulator	LIC-cDNA-polyA	LIC	cDNA	polyA	raw	NC_005823.1	156496	157142	3	NC_005823.1:156496-157142 -	NA	NA	NA	NA	NA	NA	NA	NA	NA	NA	NA
LIC_RS00680|LIC_RS00685	sigma-54-dependent Fis family transcriptional regulator|hypothetical protein	LIC-cDNA-polyA	LIC	cDNA	polyA	raw	NC_005823.1	159337	159656	11	NC_005823.1:159337-159656 -	NA	NA	NA	NA	NA	NA	NA	NA	NA	NA	NA
LIC_RS00710|LIC_RS00715	hypothetical protein|hypothetical protein	LIC-cDNA-polyA	LIC	cDNA	polyA	raw	NC_005823.1	166251	166709	4	NC_005823.1:166251-166709 -	NA	NA	NA	NA	NA	NA	NA	NA	NA	NA	NA
LIC_RS00720|LIC_RS00725	chorismate synthase|(2Fe-2S)-binding protein	LIC-cDNA-polyA	LIC	cDNA	polyA	raw	NC_005823.1	169829	170446	6	NC_005823.1:169829-170446 -	NA	NA	NA	NA	NA	NA	NA	NA	NA	NA	NA
LIC_RS19925|LIC_RS00750	transfer-messenger RNA|IS3-like element IS1500A family transposase	LIC-cDNA-polyA	LIC	cDNA	polyA	raw	NC_005823.1	176109	177293	13	NC_005823.1:176109-177293 -	NA	NA	NA	NA	NA	NA	NA	NA	NA	NA	NA
LIC_RS00820|LIC_RS00825	malate dehydrogenase|hypothetical protein	LIC-cDNA-polyA	LIC	cDNA	polyA	raw	NC_005823.1	190787	191406	6	NC_005823.1:190787-191406 -	NA	NA	NA	NA	NA	NA	NA	NA	NA	NA	NA
LIC_RS00885|LIC_RS00890	helix-turn-helix domain-containing protein|hypothetical protein	LIC-cDNA-polyA	LIC	cDNA	polyA	raw	NC_005823.1	199836	200009	2	NC_005823.1:199836-200009 -	NA	NA	NA	NA	NA	NA	NA	NA	NA	NA	NA
LIC_RS00990|LIC_RS00995	hypothetical protein|membrane protein	LIC-cDNA-polyA	LIC	cDNA	polyA	raw	NC_005823.1	218019	218667	13	NC_005823.1:218019-218667 -	NA	NA	NA	NA	NA	NA	NA	NA	NA	NA	NA
LIC_RS22885|LIC_RS01070	hypothetical protein|heme o synthase	LIC-cDNA-polyA	LIC	cDNA	polyA	raw	NC_005823.1	233304	233896	5	NC_005823.1:233304-233896 -	NA	NA	NA	NA	NA	NA	NA	NA	NA	NA	NA
LIC_RS23240|LIC_RS01085	hypothetical protein|SCO family protein	LIC-cDNA-polyA	LIC	cDNA	polyA	raw	NC_005823.1	237043	238153	2	NC_005823.1:237043-238153 -	NA	NA	NA	NA	NA	NA	NA	NA	NA	NA	NA
LIC_RS01100|LIC_RS01105	cytochrome c oxidase subunit 3 family protein|hypothetical protein	LIC-cDNA-polyA	LIC	cDNA	polyA	raw	NC_005823.1	240375	241387	6	NC_005823.1:240375-241387 -	NA	NA	NA	NA	NA	NA	NA	NA	NA	NA	NA
LIC_RS01145|LIC_RS01150	Asp-tRNA(Asn)/Glu-tRNA(Gln) amidotransferase subunit GatB|DNA polymerase III subunit alpha	LIC-cDNA-polyA	LIC	cDNA	polyA	raw	NC_005823.1	252337	252585	3	NC_005823.1:252337-252585 -	NA	NA	NA	NA	NA	NA	NA	NA	NA	NA	NA
LIC_RS01155|LIC_RS01160	hypothetical protein|M23 family metallopeptidase	LIC-cDNA-polyA	LIC	cDNA	polyA	raw	NC_005823.1	256825	259614	4	NC_005823.1:256825-259614 -	NA	NA	NA	NA	NA	NA	NA	NA	NA	NA	NA
LIC_RS01180|LIC_RS01185	hypothetical protein|hypothetical protein	LIC-cDNA-polyA	LIC	cDNA	polyA	raw	NC_005823.1	263047	263367	3	NC_005823.1:263047-263367 -	NA	NA	NA	NA	NA	NA	NA	NA	NA	NA	NA
LIC_RS01185|LIC_RS01195	hypothetical protein|hypothetical protein	LIC-cDNA-polyA	LIC	cDNA	polyA	raw	NC_005823.1	264049	265192	6	NC_005823.1:264049-265192 -	NA	NA	NA	NA	NA	NA	NA	NA	NA	NA	NA
LIC_RS01220|LIC_RS01225	hypothetical protein|hypothetical protein	LIC-cDNA-polyA	LIC	cDNA	polyA	raw	NC_005823.1	271992	272154	2	NC_005823.1:271992-272154 -	NA	NA	NA	NA	NA	NA	NA	NA	NA	NA	NA
LIC_RS01235|LIC_RS01240	DNA-3-methyladenine glycosylase|SBBP repeat-containing protein	LIC-cDNA-polyA	LIC	cDNA	polyA	raw	NC_005823.1	275473	275598	3	NC_005823.1:275473-275598 -	NA	NA	NA	NA	NA	NA	NA	NA	NA	NA	NA
LIC_RS23080|LIC_RS01265	DUF2071 domain-containing protein|hypothetical protein	LIC-cDNA-polyA	LIC	cDNA	polyA	raw	NC_005823.1	278901	279108	3	NC_005823.1:278901-279108 -	NA	NA	NA	NA	NA	NA	NA	NA	NA	NA	NA
LIC_RS01265|LIC_RS01270	hypothetical protein|adenylate/guanylate cyclase domain-containing protein	LIC-cDNA-polyA	LIC	cDNA	polyA	raw	NC_005823.1	279889	280555	5	NC_005823.1:279889-280555 -	NA	NA	NA	NA	NA	NA	NA	NA	NA	NA	NA
LIC_RS01285|LIC_RS01290	23S rRNA (uracil(1939)-C(5))-methyltransferase RlmD|AAA family ATPase	LIC-cDNA-polyA	LIC	cDNA	polyA	raw	NC_005823.1	284977	285207	2	NC_005823.1:284977-285207 -	NA	NA	NA	NA	NA	NA	NA	NA	NA	NA	NA
LIC_RS19980|LIC_RS01365	IS110 family transposase|peptide chain release factor N(5)-glutamine methyltransferase	LIC-cDNA-polyA	LIC	cDNA	polyA	raw	NC_005823.1	302375	302865	8	NC_005823.1:302375-302865 -	NA	NA	NA	NA	NA	NA	NA	NA	NA	NA	NA
LIC_RS01365|LIC_RS01370	peptide chain release factor N(5)-glutamine methyltransferase|tRNA-Arg	LIC-cDNA-polyA	LIC	cDNA	polyA	raw	NC_005823.1	304272	304778	4	NC_005823.1:304272-304778 -	NA	NA	NA	NA	NA	NA	NA	NA	NA	NA	NA
LIC_RS01420|LIC_RS01425	hypothetical protein|decaprenyl-phosphate phosphoribosyltransferase	LIC-cDNA-polyA	LIC	cDNA	polyA	raw	NC_005823.1	314567	315172	10	NC_005823.1:314567-315172 -	NA	NA	NA	NA	NA	NA	NA	NA	NA	NA	NA
LIC_RS01425|LIC_RS01430	decaprenyl-phosphate phosphoribosyltransferase|redoxin family protein	LIC-cDNA-polyA	LIC	cDNA	polyA	raw	NC_005823.1	316399	316751	4	NC_005823.1:316399-316751 -	NA	NA	NA	NA	NA	NA	NA	NA	NA	NA	NA
LIC_RS01440|LIC_RS01445	fibronectin-binding protein|SRPBCC domain-containing protein	LIC-cDNA-polyA	LIC	cDNA	polyA	raw	NC_005823.1	319527	319944	4	NC_005823.1:319527-319944 -	NA	NA	NA	NA	NA	NA	NA	NA	NA	NA	NA
LIC_RS01445|LIC_RS01450	SRPBCC domain-containing protein|medium chain dehydrogenase/reductase family protein	LIC-cDNA-polyA	LIC	cDNA	polyA	raw	NC_005823.1	320560	320955	5	NC_005823.1:320560-320955 -	NA	NA	NA	NA	NA	NA	NA	NA	NA	NA	NA
LIC_RS01450|LIC_RS01455	medium chain dehydrogenase/reductase family protein|polyprenyl synthetase family protein	LIC-cDNA-polyA	LIC	cDNA	polyA	raw	NC_005823.1	322323	322565	3	NC_005823.1:322323-322565 -	NA	NA	NA	NA	NA	NA	NA	NA	NA	NA	NA
LIC_RS01465|LIC_RS01470	acyltransferase|penicillin acylase family protein	LIC-cDNA-polyA	LIC	cDNA	polyA	raw	NC_005823.1	325784	326091	4	NC_005823.1:325784-326091 -	NA	NA	NA	NA	NA	NA	NA	NA	NA	NA	NA
LIC_RS01470|LIC_RS01475	penicillin acylase family protein|hypothetical protein	LIC-cDNA-polyA	LIC	cDNA	polyA	raw	NC_005823.1	328967	329245	3	NC_005823.1:328967-329245 -	NA	NA	NA	NA	NA	NA	NA	NA	NA	NA	NA
LIC_RS01535|LIC_RS01540	GFA family protein|hypothetical protein	LIC-cDNA-polyA	LIC	cDNA	polyA	raw	NC_005823.1	340407	341924	3	NC_005823.1:340407-341924 -	NA	NA	NA	NA	NA	NA	NA	NA	NA	NA	NA
LIC_RS01615|LIC_RS01620	glycine cleavage system aminomethyltransferase GcvT|hypothetical protein	LIC-cDNA-polyA	LIC	cDNA	polyA	raw	NC_005823.1	355477	355889	2	NC_005823.1:355477-355889 -	NA	NA	NA	NA	NA	NA	NA	NA	NA	NA	NA
LIC_RS01700|LIC_RS01710	methyltransferase domain-containing protein|WG repeat-containing protein	LIC-cDNA-polyA	LIC	cDNA	polyA	raw	NC_005823.1	373345	373632	5	NC_005823.1:373345-373632 -	NA	NA	NA	NA	NA	NA	NA	NA	NA	NA	NA
LIC_RS01765|LIC_RS01775	hypothetical protein|hypothetical protein	LIC-cDNA-polyA	LIC	cDNA	polyA	raw	NC_005823.1	387826	388202	3	NC_005823.1:387826-388202 -	NA	NA	NA	NA	NA	NA	NA	NA	NA	NA	NA
LIC_RS01805|LIC_RS01810	hypothetical protein|tRNA-Pro	LIC-cDNA-polyA	LIC	cDNA	polyA	raw	NC_005823.1	395203	395458	3	NC_005823.1:395203-395458 -	NA	NA	NA	NA	NA	NA	NA	NA	NA	NA	NA
LIC_RS01845|LIC_RS01850	hypothetical protein|tryptophan--tRNA ligase	LIC-cDNA-polyA	LIC	cDNA	polyA	raw	NC_005823.1	404092	404261	5	NC_005823.1:404092-404261 -	NA	NA	NA	NA	NA	NA	NA	NA	NA	NA	NA
LIC_RS01910|LIC_RS01915	putative Ig domain-containing protein|SBBP repeat-containing protein	LIC-cDNA-polyA	LIC	cDNA	polyA	raw	NC_005823.1	417050	417967	9	NC_005823.1:417050-417967 -	NA	NA	NA	NA	NA	NA	NA	NA	NA	NA	NA
LIC_RS01915|LIC_RS01920	SBBP repeat-containing protein|hypothetical protein	LIC-cDNA-polyA	LIC	cDNA	polyA	raw	NC_005823.1	419573	420031	7	NC_005823.1:419573-420031 -	NA	NA	NA	NA	NA	NA	NA	NA	NA	NA	NA
LIC_RS01965|LIC_RS01985	GyrI-like domain-containing protein|acyl-CoA dehydrogenase family protein	LIC-cDNA-polyA	LIC	cDNA	polyA	raw	NC_005823.1	430570	431844	9	NC_005823.1:430570-431844 -	NA	NA	NA	NA	NA	NA	NA	NA	NA	NA	NA
LIC_RS01985|LIC_RS01990	acyl-CoA dehydrogenase family protein|2%2C3-bisphosphoglycerate-independent phosphoglycerate mutase	LIC-cDNA-polyA	LIC	cDNA	polyA	raw	NC_005823.1	433791	434161	3	NC_005823.1:433791-434161 -	NA	NA	NA	NA	NA	NA	NA	NA	NA	NA	NA
LIC_RS02000|LIC_RS02005	hypothetical protein|hypothetical protein	LIC-cDNA-polyA	LIC	cDNA	polyA	raw	NC_005823.1	438382	438621	3	NC_005823.1:438382-438621 -	NA	NA	NA	NA	NA	NA	NA	NA	NA	NA	NA
LIC_RS02060|LIC_RS02070	TetR/AcrR family transcriptional regulator|acetyl-CoA C-acetyltransferase	LIC-cDNA-polyA	LIC	cDNA	polyA	raw	NC_005823.1	452362	452937	16	NC_005823.1:452362-452937 -	NA	NA	NA	NA	NA	NA	NA	NA	NA	NA	NA
LIC_RS02155|LIC_RS02160	LptF/LptG family permease|alcohol dehydrogenase catalytic domain-containing protein	LIC-cDNA-polyA	LIC	cDNA	polyA	raw	NC_005823.1	471112	471917	7	NC_005823.1:471112-471917 -	NA	NA	NA	NA	NA	NA	NA	NA	NA	NA	NA
LIC_RS02160|LIC_RS02165	alcohol dehydrogenase catalytic domain-containing protein|hypothetical protein	LIC-cDNA-polyA	LIC	cDNA	polyA	raw	NC_005823.1	474495	474617	2	NC_005823.1:474495-474617 -	NA	NA	NA	NA	NA	NA	NA	NA	NA	NA	NA
LIC_RS02170|LIC_RS02180	hypothetical protein|hypothetical protein	LIC-cDNA-polyA	LIC	cDNA	polyA	raw	NC_005823.1	475094	475403	3	NC_005823.1:475094-475403 -	NA	NA	NA	NA	NA	NA	NA	NA	NA	NA	NA
LIC_RS02185|LIC_RS02190	WYL domain-containing protein|UvrD-helicase domain-containing protein	LIC-cDNA-polyA	LIC	cDNA	polyA	raw	NC_005823.1	477124	477735	5	NC_005823.1:477124-477735 -	NA	NA	NA	NA	NA	NA	NA	NA	NA	NA	NA
LIC_RS23085|LIC_RS02195	integrase core domain-containing protein|hypothetical protein	LIC-cDNA-polyA	LIC	cDNA	polyA	raw	NC_005823.1	480303	480844	6	NC_005823.1:480303-480844 -	NA	NA	NA	NA	NA	NA	NA	NA	NA	NA	NA
LIC_RS02195|LIC_RS02205	hypothetical protein|hypothetical protein	LIC-cDNA-polyA	LIC	cDNA	polyA	raw	NC_005823.1	482102	483022	7	NC_005823.1:482102-483022 -	NA	NA	NA	NA	NA	NA	NA	NA	NA	NA	NA
LIC_RS02210|LIC_RS02215	hypothetical protein|WYL domain-containing protein	LIC-cDNA-polyA	LIC	cDNA	polyA	raw	NC_005823.1	485696	486420	4	NC_005823.1:485696-486420 -	NA	NA	NA	NA	NA	NA	NA	NA	NA	NA	NA
LIC_RS02300|LIC_RS02310	ammonium transporter|methylcrotonoyl-CoA carboxylase	LIC-cDNA-polyA	LIC	cDNA	polyA	raw	NC_005823.1	504187	504658	3	NC_005823.1:504187-504658 -	NA	NA	NA	NA	NA	NA	NA	NA	NA	NA	NA
LIC_RS02340|LIC_RS02345	hypothetical protein|hypothetical protein	LIC-cDNA-polyA	LIC	cDNA	polyA	raw	NC_005823.1	513861	514920	3	NC_005823.1:513861-514920 -	NA	NA	NA	NA	NA	NA	NA	NA	NA	NA	NA
LIC_RS02355|LIC_RS02360	glycosyltransferase family 2 protein|hypothetical protein	LIC-cDNA-polyA	LIC	cDNA	polyA	raw	NC_005823.1	516003	516288	3	NC_005823.1:516003-516288 -	NA	NA	NA	NA	NA	NA	NA	NA	NA	NA	NA
LIC_RS02385|LIC_RS02390	alpha/beta hydrolase|adenosine deaminase	LIC-cDNA-polyA	LIC	cDNA	polyA	raw	NC_005823.1	522670	523222	2	NC_005823.1:522670-523222 -	NA	NA	NA	NA	NA	NA	NA	NA	NA	NA	NA
LIC_RS02415|LIC_RS02420	lipoprotein adhesin LigB|lipoprotein adhesin LigA	LIC-cDNA-polyA	LIC	cDNA	polyA	raw	NC_005823.1	532081	533408	8	NC_005823.1:532081-533408 -	Lig_thermometer	RF02815	1	161	161	1	3'	0.25	160.5	4.2e-27	Lig 5' UTR thermometer
LIC_RS02465|LIC_RS02470	hypothetical protein|RNA-binding protein	LIC-cDNA-polyA	LIC	cDNA	polyA	raw	NC_005823.1	549215	550028	2	NC_005823.1:549215-550028 -	NA	NA	NA	NA	NA	NA	NA	NA	NA	NA	NA
LIC_RS02525|LIC_RS02535	hypothetical protein|hypothetical protein	LIC-cDNA-polyA	LIC	cDNA	polyA	raw	NC_005823.1	564711	565113	2	NC_005823.1:564711-565113 -	NA	NA	NA	NA	NA	NA	NA	NA	NA	NA	NA
LIC_RS02690|LIC_RS02695	type II toxin-antitoxin system RelE/ParE family toxin|leucine--tRNA ligase	LIC-cDNA-polyA	LIC	cDNA	polyA	raw	NC_005823.1	619892	620065	3	NC_005823.1:619892-620065 -	NA	NA	NA	NA	NA	NA	NA	NA	NA	NA	NA
LIC_RS02725|LIC_RS02730	molecular chaperone DnaJ|molecular chaperone DnaK	LIC-cDNA-polyA	LIC	cDNA	polyA	raw	NC_005823.1	631628	631809	6	NC_005823.1:631628-631809 -	NA	NA	NA	NA	NA	NA	NA	NA	NA	NA	NA
LIC_RS02760|LIC_RS02765	hypothetical protein|tetraacyldisaccharide 4'-kinase	LIC-cDNA-polyA	LIC	cDNA	polyA	raw	NC_005823.1	642856	643645	2	NC_005823.1:642856-643645 -	NA	NA	NA	NA	NA	NA	NA	NA	NA	NA	NA
LIC_RS02845|LIC_RS02850	alpha/beta fold hydrolase|hypothetical protein	LIC-cDNA-polyA	LIC	cDNA	polyA	raw	NC_005823.1	669336	669520	2	NC_005823.1:669336-669520 -	NA	NA	NA	NA	NA	NA	NA	NA	NA	NA	NA
LIC_RS02920|LIC_RS02925	hypothetical protein|YHYH protein	LIC-cDNA-polyA	LIC	cDNA	polyA	raw	NC_005823.1	685633	686652	3	NC_005823.1:685633-686652 -	NA	NA	NA	NA	NA	NA	NA	NA	NA	NA	NA
LIC_RS02930|LIC_RS02935	hypothetical protein|SCO family protein	LIC-cDNA-polyA	LIC	cDNA	polyA	raw	NC_005823.1	688237	689170	3	NC_005823.1:688237-689170 -	NA	NA	NA	NA	NA	NA	NA	NA	NA	NA	NA
LIC_RS02960|LIC_RS02965	DUF1564 domain-containing protein|STAS domain-containing protein	LIC-cDNA-polyA	LIC	cDNA	polyA	raw	NC_005823.1	694498	695279	8	NC_005823.1:694498-695279 -	NA	NA	NA	NA	NA	NA	NA	NA	NA	NA	NA
LIC_RS02975|LIC_RS02985	DUF1566 domain-containing protein|amidohydrolase family protein	LIC-cDNA-polyA	LIC	cDNA	polyA	raw	NC_005823.1	697888	698880	14	NC_005823.1:697888-698880 -	NA	NA	NA	NA	NA	NA	NA	NA	NA	NA	NA
LIC_RS03040|LIC_RS03045	glycosyltransferase|class II glutamine amidotransferase	LIC-cDNA-polyA	LIC	cDNA	polyA	raw	NC_005823.1	715534	716191	9	NC_005823.1:715534-716191 -	NA	NA	NA	NA	NA	NA	NA	NA	NA	NA	NA
LIC_RS03050|LIC_RS03055	ammonium transporter|patatin-like phospholipase family protein	LIC-cDNA-polyA	LIC	cDNA	polyA	raw	NC_005823.1	719965	720456	2	NC_005823.1:719965-720456 -	NA	NA	NA	NA	NA	NA	NA	NA	NA	NA	NA
LIC_RS03090|LIC_RS03095	hypothetical protein|hypothetical protein	LIC-cDNA-polyA	LIC	cDNA	polyA	raw	NC_005823.1	729823	730355	9	NC_005823.1:729823-730355 -	NA	NA	NA	NA	NA	NA	NA	NA	NA	NA	NA
LIC_RS03125|LIC_RS03130	sulfatase|SRPBCC family protein	LIC-cDNA-polyA	LIC	cDNA	polyA	raw	NC_005823.1	739112	739357	3	NC_005823.1:739112-739357 -	NA	NA	NA	NA	NA	NA	NA	NA	NA	NA	NA
LIC_RS03130|LIC_RS03135	SRPBCC family protein|DUF3052 family protein	LIC-cDNA-polyA	LIC	cDNA	polyA	raw	NC_005823.1	740045	740347	3	NC_005823.1:740045-740347 -	NA	NA	NA	NA	NA	NA	NA	NA	NA	NA	NA
LIC_RS03135|LIC_RS03140	DUF3052 family protein|DNA starvation/stationary phase protection protein	LIC-cDNA-polyA	LIC	cDNA	polyA	raw	NC_005823.1	741177	741527	2	NC_005823.1:741177-741527 -	NA	NA	NA	NA	NA	NA	NA	NA	NA	NA	NA
LIC_RS03140|LIC_RS03145	DNA starvation/stationary phase protection protein|DegT/DnrJ/EryC1/StrS family aminotransferase	LIC-cDNA-polyA	LIC	cDNA	polyA	raw	NC_005823.1	742208	742509	5	NC_005823.1:742208-742509 -	NA	NA	NA	NA	NA	NA	NA	NA	NA	NA	NA
LIC_RS03160|LIC_RS03165	2-C-methyl-D-erythritol 2%2C4-cyclodiphosphate synthase|hypothetical protein	LIC-cDNA-polyA	LIC	cDNA	polyA	raw	NC_005823.1	749155	749355	2	NC_005823.1:749155-749355 -	NA	NA	NA	NA	NA	NA	NA	NA	NA	NA	NA
LIC_RS03165|LIC_RS03170	hypothetical protein|GNAT family N-acetyltransferase	LIC-cDNA-polyA	LIC	cDNA	polyA	raw	NC_005823.1	749694	750104	4	NC_005823.1:749694-750104 -	NA	NA	NA	NA	NA	NA	NA	NA	NA	NA	NA
LIC_RS03175|LIC_RS03180	hypothetical protein|tetratricopeptide repeat protein	LIC-cDNA-polyA	LIC	cDNA	polyA	raw	NC_005823.1	751230	752940	19	NC_005823.1:751230-752940 -	NA	NA	NA	NA	NA	NA	NA	NA	NA	NA	NA
LIC_RS03195|LIC_RS03200	4%2C5-DOPA dioxygenase extradiol|hypothetical protein	LIC-cDNA-polyA	LIC	cDNA	polyA	raw	NC_005823.1	757761	758254	4	NC_005823.1:757761-758254 -	NA	NA	NA	NA	NA	NA	NA	NA	NA	NA	NA
LIC_RS03230|LIC_RS03235	3-deoxy-manno-octulosonate cytidylyltransferase|STAS domain-containing protein	LIC-cDNA-polyA	LIC	cDNA	polyA	raw	NC_005823.1	763546	764173	6	NC_005823.1:763546-764173 -	NA	NA	NA	NA	NA	NA	NA	NA	NA	NA	NA
LIC_RS03255|LIC_RS03260	host attachment protein|Fe-S cluster assembly ATPase SufC	LIC-cDNA-polyA	LIC	cDNA	polyA	raw	NC_005823.1	770078	770554	6	NC_005823.1:770078-770554 -	NA	NA	NA	NA	NA	NA	NA	NA	NA	NA	NA
LIC_RS03375|LIC_RS03380	hypothetical protein|IS110 family transposase	LIC-cDNA-polyA	LIC	cDNA	polyA	raw	NC_005823.1	799024	800111	45	NC_005823.1:799024-800111 -	NA	NA	NA	NA	NA	NA	NA	NA	NA	NA	NA
LIC_RS03450|LIC_RS03455	hypothetical protein|DUF4256 domain-containing protein	LIC-cDNA-polyA	LIC	cDNA	polyA	raw	NC_005823.1	814376	814787	4	NC_005823.1:814376-814787 -	NA	NA	NA	NA	NA	NA	NA	NA	NA	NA	NA
LIC_RS03455|LIC_RS03460	DUF4256 domain-containing protein|ATP-binding cassette domain-containing protein	LIC-cDNA-polyA	LIC	cDNA	polyA	raw	NC_005823.1	817143	817754	2	NC_005823.1:817143-817754 -	NA	NA	NA	NA	NA	NA	NA	NA	NA	NA	NA
LIC_RS03515|LIC_RS03520	phosphoribosylformylglycinamidine synthase subunit PurQ|c-type cytochrome	LIC-cDNA-polyA	LIC	cDNA	polyA	raw	NC_005823.1	825220	825860	2	NC_005823.1:825220-825860 -	NA	NA	NA	NA	NA	NA	NA	NA	NA	NA	NA
LIC_RS03540|LIC_RS03545	hypothetical protein|hypothetical protein	LIC-cDNA-polyA	LIC	cDNA	polyA	raw	NC_005823.1	832017	832487	9	NC_005823.1:832017-832487 -	NA	NA	NA	NA	NA	NA	NA	NA	NA	NA	NA
LIC_RS03560|LIC_RS03565	WGR domain-containing protein|hypothetical protein	LIC-cDNA-polyA	LIC	cDNA	polyA	raw	NC_005823.1	837227	837754	3	NC_005823.1:837227-837754 -	NA	NA	NA	NA	NA	NA	NA	NA	NA	NA	NA
LIC_RS03565|LIC_RS03570	hypothetical protein|prohibitin family protein	LIC-cDNA-polyA	LIC	cDNA	polyA	raw	NC_005823.1	838586	838885	2	NC_005823.1:838586-838885 -	NA	NA	NA	NA	NA	NA	NA	NA	NA	NA	NA
LIC_RS23105|LIC_RS03615	hypothetical protein|hypothetical protein	LIC-cDNA-polyA	LIC	cDNA	polyA	raw	NC_005823.1	850352	851155	2	NC_005823.1:850352-851155 -	NA	NA	NA	NA	NA	NA	NA	NA	NA	NA	NA
LIC_RS03650|LIC_RS03655	hypothetical protein|OB-fold domain-containing protein	LIC-cDNA-polyA	LIC	cDNA	polyA	raw	NC_005823.1	856135	857122	13	NC_005823.1:856135-857122 -	NA	NA	NA	NA	NA	NA	NA	NA	NA	NA	NA
LIC_RS03670|LIC_RS03680	peptidase M75|TonB-dependent receptor plug domain-containing protein	LIC-cDNA-polyA	LIC	cDNA	polyA	raw	NC_005823.1	862277	862544	15	NC_005823.1:862277-862544 -	Lig_thermometer	RF02815	1	205	262	46	no	0.31	51.5	7.9e-07	Lig 5' UTR thermometer
LIC_RS03680|LIC_RS03685	TonB-dependent receptor plug domain-containing protein|M4 family metallopeptidase	LIC-cDNA-polyA	LIC	cDNA	polyA	raw	NC_005823.1	865312	866253	10	NC_005823.1:865312-866253 -	NA	NA	NA	NA	NA	NA	NA	NA	NA	NA	NA
LIC_RS03685|LIC_RS03690	M4 family metallopeptidase|hypothetical protein	LIC-cDNA-polyA	LIC	cDNA	polyA	raw	NC_005823.1	869160	869992	8	NC_005823.1:869160-869992 -	NA	NA	NA	NA	NA	NA	NA	NA	NA	NA	NA
LIC_RS03710|LIC_RS03720	hypothetical protein|M23 family metallopeptidase	LIC-cDNA-polyA	LIC	cDNA	polyA	raw	NC_005823.1	876383	876779	3	NC_005823.1:876383-876779 -	NA	NA	NA	NA	NA	NA	NA	NA	NA	NA	NA
LIC_RS03790|LIC_RS03795	leucyl aminopeptidase|hypothetical protein	LIC-cDNA-polyA	LIC	cDNA	polyA	raw	NC_005823.1	895163	896104	7	NC_005823.1:895163-896104 -	NA	NA	NA	NA	NA	NA	NA	NA	NA	NA	NA
LIC_RS23285|LIC_RS03855	hypothetical protein|tRNA-Thr	LIC-cDNA-polyA	LIC	cDNA	polyA	raw	NC_005823.1	908617	908788	2	NC_005823.1:908617-908788 -	NA	NA	NA	NA	NA	NA	NA	NA	NA	NA	NA
LIC_RS03895|LIC_RS03900	DNA-directed RNA polymerase subunit beta|DNA-directed RNA polymerase subunit beta'	LIC-cDNA-polyA	LIC	cDNA	polyA	raw	NC_005823.1	920094	921431	9	NC_005823.1:920094-921431 -	NA	NA	NA	NA	NA	NA	NA	NA	NA	NA	NA
LIC_RS03900|LIC_RS03905	DNA-directed RNA polymerase subunit beta'|30S ribosomal protein S12	LIC-cDNA-polyA	LIC	cDNA	polyA	raw	NC_005823.1	920129	920341	5	NC_005823.1:920129-920341 -	NA	NA	NA	NA	NA	NA	NA	NA	NA	NA	NA
LIC_RS03925|LIC_RS03935	hypothetical protein|thiamine-phosphate kinase	LIC-cDNA-polyA	LIC	cDNA	polyA	raw	NC_005823.1	922530	923182	3	NC_005823.1:922530-923182 -	NA	NA	NA	NA	NA	NA	NA	NA	NA	NA	NA
LIC_RS03940|LIC_RS03945	YceI family protein|50S ribosomal protein L13	LIC-cDNA-polyA	LIC	cDNA	polyA	raw	NC_005823.1	924873	925003	4	NC_005823.1:924873-925003 -	NA	NA	NA	NA	NA	NA	NA	NA	NA	NA	NA
LIC_RS03965|LIC_RS03970	hypothetical protein|lipoprotein	LIC-cDNA-polyA	LIC	cDNA	polyA	raw	NC_005823.1	930979	931347	3	NC_005823.1:930979-931347 -	NA	NA	NA	NA	NA	NA	NA	NA	NA	NA	NA
LIC_RS04005|LIC_RS04010	N-acetylmuramoyl-L-alanine amidase|DUF1565 domain-containing protein	LIC-cDNA-polyA	LIC	cDNA	polyA	raw	NC_005823.1	940442	940596	2	NC_005823.1:940442-940596 -	NA	NA	NA	NA	NA	NA	NA	NA	NA	NA	NA
LIC_RS04010|LIC_RS04015	DUF1565 domain-containing protein|hypothetical protein	LIC-cDNA-polyA	LIC	cDNA	polyA	raw	NC_005823.1	942008	943212	5	NC_005823.1:942008-943212 -	NA	NA	NA	NA	NA	NA	NA	NA	NA	NA	NA
LIC_RS04020|LIC_RS04025	hypothetical protein|DUF1561 domain-containing protein	LIC-cDNA-polyA	LIC	cDNA	polyA	raw	NC_005823.1	945688	946543	3	NC_005823.1:945688-946543 -	NA	NA	NA	NA	NA	NA	NA	NA	NA	NA	NA
LIC_RS23115|LIC_RS04045	hypothetical protein|hypothetical protein	LIC-cDNA-polyA	LIC	cDNA	polyA	raw	NC_005823.1	950448	950766	4	NC_005823.1:950448-950766 -	NA	NA	NA	NA	NA	NA	NA	NA	NA	NA	NA
LIC_RS23290|LIC_RS04060	transposase|endoflagellar filament sheath protein	LIC-cDNA-polyA	LIC	cDNA	polyA	raw	NC_005823.1	953993	954259	7	NC_005823.1:953993-954259 -	NA	NA	NA	NA	NA	NA	NA	NA	NA	NA	NA
LIC_RS04075|LIC_RS04080	hypothetical protein|cyclic nucleotide-binding domain-containing protein	LIC-cDNA-polyA	LIC	cDNA	polyA	raw	NC_005823.1	959398	961449	3	NC_005823.1:959398-961449 -	NA	NA	NA	NA	NA	NA	NA	NA	NA	NA	NA
LIC_RS04135|LIC_RS04140	hydroxyethylthiazole kinase|acyl-CoA dehydrogenase family protein	LIC-cDNA-polyA	LIC	cDNA	polyA	raw	NC_005823.1	969684	970006	2	NC_005823.1:969684-970006 -	NA	NA	NA	NA	NA	NA	NA	NA	NA	NA	NA
LIC_RS04235|LIC_RS04240	DUF1565 domain-containing protein|tetratricopeptide repeat protein	LIC-cDNA-polyA	LIC	cDNA	polyA	raw	NC_005823.1	993064	993355	3	NC_005823.1:993064-993355 -	NA	NA	NA	NA	NA	NA	NA	NA	NA	NA	NA
LIC_RS04290|LIC_RS04295	leucine-rich repeat domain-containing protein|VOC family protein	LIC-cDNA-polyA	LIC	cDNA	polyA	raw	NC_005823.1	1011828	1229580	2	NC_005823.1:1011828-1229580 -	NA	NA	NA	NA	NA	NA	NA	NA	NA	NA	NA
LIC_RS04320|LIC_RS04335	VOC family protein|glycosyltransferase family 4 protein	LIC-cDNA-polyA	LIC	cDNA	polyA	raw	NC_005823.1	1018754	1019507	6	NC_005823.1:1018754-1019507 -	NA	NA	NA	NA	NA	NA	NA	NA	NA	NA	NA
LIC_RS04375|LIC_RS04380	hypothetical protein|30S ribosomal protein S2	LIC-cDNA-polyA	LIC	cDNA	polyA	raw	NC_005823.1	1027384	1028165	2	NC_005823.1:1027384-1028165 -	NA	NA	NA	NA	NA	NA	NA	NA	NA	NA	NA
LIC_RS04490|LIC_RS04495	hypothetical protein|DUF1561 domain-containing protein	LIC-cDNA-polyA	LIC	cDNA	polyA	raw	NC_005823.1	1049945	1050510	3	NC_005823.1:1049945-1050510 -	NA	NA	NA	NA	NA	NA	NA	NA	NA	NA	NA
LIC_RS04495|LIC_RS04500	DUF1561 domain-containing protein|hypothetical protein	LIC-cDNA-polyA	LIC	cDNA	polyA	raw	NC_005823.1	1052510	1052733	2	NC_005823.1:1052510-1052733 -	NA	NA	NA	NA	NA	NA	NA	NA	NA	NA	NA
LIC_RS04500|LIC_RS04505	hypothetical protein|endonuclease/exonuclease/phosphatase family protein	LIC-cDNA-polyA	LIC	cDNA	polyA	raw	NC_005823.1	1054125	1054437	2	NC_005823.1:1054125-1054437 -	NA	NA	NA	NA	NA	NA	NA	NA	NA	NA	NA
LIC_RS22475|LIC_RS04565	TonB-dependent receptor|hypothetical protein	LIC-cDNA-polyA	LIC	cDNA	polyA	raw	NC_005823.1	1068474	1068815	3	NC_005823.1:1068474-1068815 -	NA	NA	NA	NA	NA	NA	NA	NA	NA	NA	NA
LIC_RS20370|LIC_RS04595	transposase|energy transducer TonB	LIC-cDNA-polyA	LIC	cDNA	polyA	raw	NC_005823.1	1073303	1073792	110	NC_005823.1:1073303-1073792 -	NA	NA	NA	NA	NA	NA	NA	NA	NA	NA	NA
LIC_RS04645|LIC_RS04655	hypothetical protein|HAMP domain-containing protein	LIC-cDNA-polyA	LIC	cDNA	polyA	raw	NC_005823.1	1085000	1085269	2	NC_005823.1:1085000-1085269 -	NA	NA	NA	NA	NA	NA	NA	NA	NA	NA	NA
LIC_RS04660|LIC_RS04665	FecR family protein|hypothetical protein	LIC-cDNA-polyA	LIC	cDNA	polyA	raw	NC_005823.1	1088634	1089571	8	NC_005823.1:1088634-1089571 -	NA	NA	NA	NA	NA	NA	NA	NA	NA	NA	NA
LIC_RS04690|LIC_RS04695	hypothetical protein|tRNA-Tyr	LIC-cDNA-polyA	LIC	cDNA	polyA	raw	NC_005823.1	1093285	1095846	9	NC_005823.1:1093285-1095846 -	NA	NA	NA	NA	NA	NA	NA	NA	NA	NA	NA
LIC_RS04710|LIC_RS04715	transketolase|transglutaminase-like domain-containing protein	LIC-cDNA-polyA	LIC	cDNA	polyA	raw	NC_005823.1	1097699	1098465	11	NC_005823.1:1097699-1098465 -	NA	NA	NA	NA	NA	NA	NA	NA	NA	NA	NA
LIC_RS04780|LIC_RS04785	pectin acetylesterase|23S ribosomal RNA	LIC-cDNA-polyA	LIC	cDNA	polyA	raw	NC_005823.1	1113170	1117963	257	NC_005823.1:1113170-1117963 -	LSU_rRNA_bacteria	RF02541	1	2925	1645	4602	no	0.51	2815.8	0	Bacterial large subunit ribosomal RNA
LIC_RS04895|LIC_RS04900	hypothetical protein|ATP-binding cassette domain-containing protein	LIC-cDNA-polyA	LIC	cDNA	polyA	raw	NC_005823.1	1140530	1140675	2	NC_005823.1:1140530-1140675 -	NA	NA	NA	NA	NA	NA	NA	NA	NA	NA	NA
LIC_RS23415|LIC_RS04970	transposase|DUF1564 domain-containing protein	LIC-cDNA-polyA	LIC	cDNA	polyA	raw	NC_005823.1	1158955	1159243	3	NC_005823.1:1158955-1159243 -	NA	NA	NA	NA	NA	NA	NA	NA	NA	NA	NA
LIC_RS04985|LIC_RS04990	hypothetical protein|alpha/beta hydrolase	LIC-cDNA-polyA	LIC	cDNA	polyA	raw	NC_005823.1	1164531	1164758	7	NC_005823.1:1164531-1164758 -	NA	NA	NA	NA	NA	NA	NA	NA	NA	NA	NA
LIC_RS04995|LIC_RS05000	cation transporter|hypothetical protein	LIC-cDNA-polyA	LIC	cDNA	polyA	raw	NC_005823.1	1166217	1166685	5	NC_005823.1:1166217-1166685 -	NA	NA	NA	NA	NA	NA	NA	NA	NA	NA	NA
LIC_RS05015|LIC_RS05020	acyl-CoA dehydrogenase family protein|cytochrome-c peroxidase	LIC-cDNA-polyA	LIC	cDNA	polyA	raw	NC_005823.1	1170987	1171359	5	NC_005823.1:1170987-1171359 -	NA	NA	NA	NA	NA	NA	NA	NA	NA	NA	NA
LIC_RS05035|LIC_RS05040	acetyl-CoA C-acetyltransferase|helix-turn-helix domain-containing protein	LIC-cDNA-polyA	LIC	cDNA	polyA	raw	NC_005823.1	1178267	1178725	3	NC_005823.1:1178267-1178725 -	NA	NA	NA	NA	NA	NA	NA	NA	NA	NA	NA
LIC_RS05055|LIC_RS05060	TauD/TfdA family dioxygenase|IS3 family transposase	LIC-cDNA-polyA	LIC	cDNA	polyA	raw	NC_005823.1	1185315	1187300	23	NC_005823.1:1185315-1187300 -	NA	NA	NA	NA	NA	NA	NA	NA	NA	NA	NA
LIC_RS05090|LIC_RS05095	immunity 44 family protein|hypothetical protein	LIC-cDNA-polyA	LIC	cDNA	polyA	raw	NC_005823.1	1194260	1194634	7	NC_005823.1:1194260-1194634 -	NA	NA	NA	NA	NA	NA	NA	NA	NA	NA	NA
LIC_RS05135|LIC_RS05140	alpha/beta hydrolase|EAL domain-containing protein	LIC-cDNA-polyA	LIC	cDNA	polyA	raw	NC_005823.1	1212680	1213515	31	NC_005823.1:1212680-1213515 -	NA	NA	NA	NA	NA	NA	NA	NA	NA	NA	NA
LIC_RS22175|LIC_RS05175	transposase|lipoprotein LipL71	LIC-cDNA-polyA	LIC	cDNA	polyA	raw	NC_005823.1	1220564	1220729	2	NC_005823.1:1220564-1220729 -	NA	NA	NA	NA	NA	NA	NA	NA	NA	NA	NA
LIC_RS05205|LIC_RS05210	M23 family metallopeptidase|hypothetical protein	LIC-cDNA-polyA	LIC	cDNA	polyA	raw	NC_005823.1	1227592	1227900	3	NC_005823.1:1227592-1227900 -	NA	NA	NA	NA	NA	NA	NA	NA	NA	NA	NA
LIC_RS05210|LIC_RS05215	hypothetical protein|16S ribosomal RNA	LIC-cDNA-polyA	LIC	cDNA	polyA	raw	NC_005823.1	1228755	1230505	21	NC_005823.1:1228755-1230505 -	NA	NA	NA	NA	NA	NA	NA	NA	NA	NA	NA
LIC_RS05215|LIC_RS05220	16S ribosomal RNA|carboxylating nicotinate-nucleotide diphosphorylase	LIC-cDNA-polyA	LIC	cDNA	polyA	raw	NC_005823.1	1232050	1232946	11	NC_005823.1:1232050-1232946 -	NA	NA	NA	NA	NA	NA	NA	NA	NA	NA	NA
LIC_RS05315|LIC_RS05320	PD40 domain-containing protein|DUF1565 domain-containing protein	LIC-cDNA-polyA	LIC	cDNA	polyA	raw	NC_005823.1	1268287	1268720	4	NC_005823.1:1268287-1268720 -	NA	NA	NA	NA	NA	NA	NA	NA	NA	NA	NA
LIC_RS05325|LIC_RS05335	DUF1565 domain-containing protein|IS110 family transposase	LIC-cDNA-polyA	LIC	cDNA	polyA	raw	NC_005823.1	1270540	1271517	92	NC_005823.1:1270540-1271517 -	NA	NA	NA	NA	NA	NA	NA	NA	NA	NA	NA
LIC_RS05335|LIC_RS05340	IS110 family transposase|hypothetical protein	LIC-cDNA-polyA	LIC	cDNA	polyA	raw	NC_005823.1	1272715	1273347	6	NC_005823.1:1272715-1273347 -	NA	NA	NA	NA	NA	NA	NA	NA	NA	NA	NA
LIC_RS05365|LIC_RS05370	glutamate racemase|hypothetical protein	LIC-cDNA-polyA	LIC	cDNA	polyA	raw	NC_005823.1	1279307	1279542	3	NC_005823.1:1279307-1279542 -	NA	NA	NA	NA	NA	NA	NA	NA	NA	NA	NA
LIC_RS05385|LIC_RS05390	hypothetical protein|hypothetical protein	LIC-cDNA-polyA	LIC	cDNA	polyA	raw	NC_005823.1	1283341	1283807	3	NC_005823.1:1283341-1283807 -	NA	NA	NA	NA	NA	NA	NA	NA	NA	NA	NA
LIC_RS23125|LIC_RS05415	hypothetical protein|WGR domain-containing protein	LIC-cDNA-polyA	LIC	cDNA	polyA	raw	NC_005823.1	1288762	1288895	2	NC_005823.1:1288762-1288895 -	NA	NA	NA	NA	NA	NA	NA	NA	NA	NA	NA
LIC_RS05440|LIC_RS05445	hypothetical protein|SufE family protein	LIC-cDNA-polyA	LIC	cDNA	polyA	raw	NC_005823.1	1298859	1299566	4	NC_005823.1:1298859-1299566 -	NA	NA	NA	NA	NA	NA	NA	NA	NA	NA	NA
LIC_RS05485|LIC_RS05490	DNA translocase FtsK|class I SAM-dependent methyltransferase	LIC-cDNA-polyA	LIC	cDNA	polyA	raw	NC_005823.1	1309941	1310363	2	NC_005823.1:1309941-1310363 -	NA	NA	NA	NA	NA	NA	NA	NA	NA	NA	NA
LIC_RS05490|LIC_RS05495	class I SAM-dependent methyltransferase|prolipoprotein diacylglyceryl transferase	LIC-cDNA-polyA	LIC	cDNA	polyA	raw	NC_005823.1	1312052	1312551	2	NC_005823.1:1312052-1312551 -	NA	NA	NA	NA	NA	NA	NA	NA	NA	NA	NA
LIC_RS05505|LIC_RS05510	polynucleotide adenylyltransferase PcnB|single-stranded-DNA-specific exonuclease RecJ	LIC-cDNA-polyA	LIC	cDNA	polyA	raw	NC_005823.1	1316738	1317625	3	NC_005823.1:1316738-1317625 -	NA	NA	NA	NA	NA	NA	NA	NA	NA	NA	NA
LIC_RS05515|LIC_RS05520	polymer-forming cytoskeletal protein|glycoside hydrolase family 25 protein	LIC-cDNA-polyA	LIC	cDNA	polyA	raw	NC_005823.1	1319947	1320399	3	NC_005823.1:1319947-1320399 -	NA	NA	NA	NA	NA	NA	NA	NA	NA	NA	NA
LIC_RS05585|LIC_RS05590	ABC transporter ATP-binding protein|SpoIID/LytB domain-containing protein	LIC-cDNA-polyA	LIC	cDNA	polyA	raw	NC_005823.1	1336587	1336788	2	NC_005823.1:1336587-1336788 -	NA	NA	NA	NA	NA	NA	NA	NA	NA	NA	NA
LIC_RS05595|LIC_RS05600	hypothetical protein|DNA adenine methylase	LIC-cDNA-polyA	LIC	cDNA	polyA	raw	NC_005823.1	1339723	1340197	2	NC_005823.1:1339723-1340197 -	NA	NA	NA	NA	NA	NA	NA	NA	NA	NA	NA
LIC_RS05675|LIC_RS05680	metal-dependent hydrolase|hypothetical protein	LIC-cDNA-polyA	LIC	cDNA	polyA	raw	NC_005823.1	1356523	1356742	2	NC_005823.1:1356523-1356742 -	NA	NA	NA	NA	NA	NA	NA	NA	NA	NA	NA
LIC_RS05695|LIC_RS05700	aminopeptidase P family protein|methylmalonyl-CoA mutase family protein	LIC-cDNA-polyA	LIC	cDNA	polyA	raw	NC_005823.1	1363299	1363474	3	NC_005823.1:1363299-1363474 -	NA	NA	NA	NA	NA	NA	NA	NA	NA	NA	NA
LIC_RS05780|LIC_RS05785	putative porin|FecR domain-containing protein	LIC-cDNA-polyA	LIC	cDNA	polyA	raw	NC_005823.1	1385380	1385716	3	NC_005823.1:1385380-1385716 -	NA	NA	NA	NA	NA	NA	NA	NA	NA	NA	NA
LIC_RS05835|LIC_RS05840	sensor domain-containing diguanylate cyclase|pyruvate kinase	LIC-cDNA-polyA	LIC	cDNA	polyA	raw	NC_005823.1	1396501	1397600	5	NC_005823.1:1396501-1397600 -	NA	NA	NA	NA	NA	NA	NA	NA	NA	NA	NA
LIC_RS05865|LIC_RS05870	hypothetical protein|putative lipoprotein	LIC-cDNA-polyA	LIC	cDNA	polyA	raw	NC_005823.1	1404910	1405101	2	NC_005823.1:1404910-1405101 -	NA	NA	NA	NA	NA	NA	NA	NA	NA	NA	NA
LIC_RS05890|LIC_RS05895	bis(5'-nucleosyl)-tetraphosphatase (symmetrical) YqeK|hypothetical protein	LIC-cDNA-polyA	LIC	cDNA	polyA	raw	NC_005823.1	1411487	1411680	2	NC_005823.1:1411487-1411680 -	NA	NA	NA	NA	NA	NA	NA	NA	NA	NA	NA
LIC_RS05910|LIC_RS05915	flavin reductase family protein|Holliday junction ATP-dependent DNA helicase RuvA	LIC-cDNA-polyA	LIC	cDNA	polyA	raw	NC_005823.1	1415472	1415853	5	NC_005823.1:1415472-1415853 -	NA	NA	NA	NA	NA	NA	NA	NA	NA	NA	NA
LIC_RS05915|LIC_RS05920	Holliday junction ATP-dependent DNA helicase RuvA|M23 family metallopeptidase	LIC-cDNA-polyA	LIC	cDNA	polyA	raw	NC_005823.1	1417171	1417469	4	NC_005823.1:1417171-1417469 -	NA	NA	NA	NA	NA	NA	NA	NA	NA	NA	NA
LIC_RS05925|LIC_RS05930	haloacid dehalogenase-like hydrolase|16S rRNA methyltransferase	LIC-cDNA-polyA	LIC	cDNA	polyA	raw	NC_005823.1	1419831	1420126	2	NC_005823.1:1419831-1420126 -	NA	NA	NA	NA	NA	NA	NA	NA	NA	NA	NA
LIC_RS05960|LIC_RS05965	hypothetical protein|transcriptional repressor	LIC-cDNA-polyA	LIC	cDNA	polyA	raw	NC_005823.1	1428002	1428633	2	NC_005823.1:1428002-1428633 -	NA	NA	NA	NA	NA	NA	NA	NA	NA	NA	NA
LIC_RS05970|LIC_RS05975	dihydrolipoyl dehydrogenase|hypothetical protein	LIC-cDNA-polyA	LIC	cDNA	polyA	raw	NC_005823.1	1430676	1430909	2	NC_005823.1:1430676-1430909 -	NA	NA	NA	NA	NA	NA	NA	NA	NA	NA	NA
LIC_RS20600|LIC_RS06025	hypothetical protein|tetratricopeptide repeat protein	LIC-cDNA-polyA	LIC	cDNA	polyA	raw	NC_005823.1	1438859	1439369	7	NC_005823.1:1438859-1439369 -	NA	NA	NA	NA	NA	NA	NA	NA	NA	NA	NA
LIC_RS22945|LIC_RS06040	hypothetical protein|S-methyl-5-thioribose-1-phosphate isomerase	LIC-cDNA-polyA	LIC	cDNA	polyA	raw	NC_005823.1	1444059	1444456	5	NC_005823.1:1444059-1444456 -	NA	NA	NA	NA	NA	NA	NA	NA	NA	NA	NA
LIC_RS06070|LIC_RS06075	membrane protein|carbon-nitrogen hydrolase	LIC-cDNA-polyA	LIC	cDNA	polyA	raw	NC_005823.1	1451814	1452577	2	NC_005823.1:1451814-1452577 -	NA	NA	NA	NA	NA	NA	NA	NA	NA	NA	NA
LIC_RS06085|LIC_RS06090	alpha/beta hydrolase|Ig domain-containing protein	LIC-cDNA-polyA	LIC	cDNA	polyA	raw	NC_005823.1	1456385	1457257	3	NC_005823.1:1456385-1457257 -	NA	NA	NA	NA	NA	NA	NA	NA	NA	NA	NA
LIC_RS06090|LIC_RS06095	Ig domain-containing protein|hypothetical protein	LIC-cDNA-polyA	LIC	cDNA	polyA	raw	NC_005823.1	1457947	1458149	2	NC_005823.1:1457947-1458149 -	NA	NA	NA	NA	NA	NA	NA	NA	NA	NA	NA
LIC_RS06125|LIC_RS06130	helix-turn-helix domain-containing protein|ribbon-helix-helix domain-containing protein	LIC-cDNA-polyA	LIC	cDNA	polyA	raw	NC_005823.1	1467630	1467996	2	NC_005823.1:1467630-1467996 -	NA	NA	NA	NA	NA	NA	NA	NA	NA	NA	NA
LIC_RS06135|LIC_RS06140	type II toxin-antitoxin system PemK/MazF family toxin|aldolase	LIC-cDNA-polyA	LIC	cDNA	polyA	raw	NC_005823.1	1469194	1469670	3	NC_005823.1:1469194-1469670 -	NA	NA	NA	NA	NA	NA	NA	NA	NA	NA	NA
LIC_RS06145|LIC_RS06155	ornithine carbamoyltransferase|hypothetical protein	LIC-cDNA-polyA	LIC	cDNA	polyA	raw	NC_005823.1	1472480	1472676	4	NC_005823.1:1472480-1472676 -	NA	NA	NA	NA	NA	NA	NA	NA	NA	NA	NA
LIC_RS06165|LIC_RS06170	GAF domain-containing protein|patatin-like phospholipase family protein	LIC-cDNA-polyA	LIC	cDNA	polyA	raw	NC_005823.1	1474983	1475573	4	NC_005823.1:1474983-1475573 -	NA	NA	NA	NA	NA	NA	NA	NA	NA	NA	NA
LIC_RS06200|LIC_RS06205	hypothetical protein|hypothetical protein	LIC-cDNA-polyA	LIC	cDNA	polyA	raw	NC_005823.1	1485817	1486313	5	NC_005823.1:1485817-1486313 -	NA	NA	NA	NA	NA	NA	NA	NA	NA	NA	NA
LIC_RS06210|LIC_RS06215	DUF1565 domain-containing protein|tRNA-Leu	LIC-cDNA-polyA	LIC	cDNA	polyA	raw	NC_005823.1	1488267	1490007	9	NC_005823.1:1488267-1490007 -	NA	NA	NA	NA	NA	NA	NA	NA	NA	NA	NA
LIC_RS06245|LIC_RS06250	hypothetical protein|hypothetical protein	LIC-cDNA-polyA	LIC	cDNA	polyA	raw	NC_005823.1	1496106	1497322	12	NC_005823.1:1496106-1497322 -	NA	NA	NA	NA	NA	NA	NA	NA	NA	NA	NA
LIC_RS06265|LIC_RS06275	hypothetical protein|peroxiredoxin	LIC-cDNA-polyA	LIC	cDNA	polyA	raw	NC_005823.1	1500844	1502215	8	NC_005823.1:1500844-1502215 -	NA	NA	NA	NA	NA	NA	NA	NA	NA	NA	NA
LIC_RS06275|LIC_RS06280	peroxiredoxin|Fe-S cluster assembly protein SufB	LIC-cDNA-polyA	LIC	cDNA	polyA	raw	NC_005823.1	1502849	1503286	14	NC_005823.1:1502849-1503286 -	NA	NA	NA	NA	NA	NA	NA	NA	NA	NA	NA
LIC_RS06280|LIC_RS06285	Fe-S cluster assembly protein SufB|PAS domain S-box protein	LIC-cDNA-polyA	LIC	cDNA	polyA	raw	NC_005823.1	1505629	1506458	10	NC_005823.1:1505629-1506458 -	NA	NA	NA	NA	NA	NA	NA	NA	NA	NA	NA
LIC_RS06285|LIC_RS06290	PAS domain S-box protein|tetratricopeptide repeat protein	LIC-cDNA-polyA	LIC	cDNA	polyA	raw	NC_005823.1	1510398	1510686	3	NC_005823.1:1510398-1510686 -	NA	NA	NA	NA	NA	NA	NA	NA	NA	NA	NA
LIC_RS06320|LIC_RS06325	hypothetical protein|magnesium/cobalt transporter CorA	LIC-cDNA-polyA	LIC	cDNA	polyA	raw	NC_005823.1	1519347	1519766	3	NC_005823.1:1519347-1519766 -	NA	NA	NA	NA	NA	NA	NA	NA	NA	NA	NA
LIC_RS06330|LIC_RS06335	hypothetical protein|TetR/AcrR family transcriptional regulator	LIC-cDNA-polyA	LIC	cDNA	polyA	raw	NC_005823.1	1524291	1525033	2	NC_005823.1:1524291-1525033 -	NA	NA	NA	NA	NA	NA	NA	NA	NA	NA	NA
LIC_RS06465|LIC_RS06470	hypothetical protein|Ppx/GppA family phosphatase	LIC-cDNA-polyA	LIC	cDNA	polyA	raw	NC_005823.1	1552214	1552460	2	NC_005823.1:1552214-1552460 -	NA	NA	NA	NA	NA	NA	NA	NA	NA	NA	NA
LIC_RS06495|LIC_RS06500	rod shape-determining protein RodA|hypothetical protein	LIC-cDNA-polyA	LIC	cDNA	polyA	raw	NC_005823.1	1560504	1560735	2	NC_005823.1:1560504-1560735 -	NA	NA	NA	NA	NA	NA	NA	NA	NA	NA	NA
LIC_RS06515|LIC_RS06520	6-carboxytetrahydropterin synthase|sulfate ABC transporter substrate-binding protein	LIC-cDNA-polyA	LIC	cDNA	polyA	raw	NC_005823.1	1564627	1564840	2	NC_005823.1:1564627-1564840 -	NA	NA	NA	NA	NA	NA	NA	NA	NA	NA	NA
LIC_RS06525|LIC_RS06535	alginate export family protein|hypothetical protein	LIC-cDNA-polyA	LIC	cDNA	polyA	raw	NC_005823.1	1568274	1569572	19	NC_005823.1:1568274-1569572 -	NA	NA	NA	NA	NA	NA	NA	NA	NA	NA	NA
LIC_RS06575|LIC_RS06580	biotin/lipoyl-binding protein|peptide chain release factor 3	LIC-cDNA-polyA	LIC	cDNA	polyA	raw	NC_005823.1	1578533	1579068	4	NC_005823.1:1578533-1579068 -	NA	NA	NA	NA	NA	NA	NA	NA	NA	NA	NA
LIC_RS06580|LIC_RS06585	peptide chain release factor 3|DUF1801 domain-containing protein	LIC-cDNA-polyA	LIC	cDNA	polyA	raw	NC_005823.1	1581013	1581680	6	NC_005823.1:1581013-1581680 -	NA	NA	NA	NA	NA	NA	NA	NA	NA	NA	NA
LIC_RS06590|LIC_RS06595	DUF1493 family protein|Rrf2 family transcriptional regulator	LIC-cDNA-polyA	LIC	cDNA	polyA	raw	NC_005823.1	1583196	1583440	2	NC_005823.1:1583196-1583440 -	NA	NA	NA	NA	NA	NA	NA	NA	NA	NA	NA
LIC_RS06620|LIC_RS06630	hypothetical protein|hypothetical protein	LIC-cDNA-polyA	LIC	cDNA	polyA	raw	NC_005823.1	1588660	1589113	5	NC_005823.1:1588660-1589113 -	NA	NA	NA	NA	NA	NA	NA	NA	NA	NA	NA
LIC_RS06640|LIC_RS06645	histidine kinase|histidine kinase	LIC-cDNA-polyA	LIC	cDNA	polyA	raw	NC_005823.1	1594525	1594673	2	NC_005823.1:1594525-1594673 -	NA	NA	NA	NA	NA	NA	NA	NA	NA	NA	NA
LIC_RS06650|LIC_RS06655	hypothetical protein|(Fe-S)-binding protein	LIC-cDNA-polyA	LIC	cDNA	polyA	raw	NC_005823.1	1597693	1597913	2	NC_005823.1:1597693-1597913 -	NA	NA	NA	NA	NA	NA	NA	NA	NA	NA	NA
LIC_RS06670|LIC_RS06675	bifunctional glycosyltransferase family 2/GtrA family protein|class I SAM-dependent methyltransferase	LIC-cDNA-polyA	LIC	cDNA	polyA	raw	NC_005823.1	1603811	1604056	2	NC_005823.1:1603811-1604056 -	NA	NA	NA	NA	NA	NA	NA	NA	NA	NA	NA
LIC_RS06680|LIC_RS06685	dehypoxanthine futalosine cyclase|hypothetical protein	LIC-cDNA-polyA	LIC	cDNA	polyA	raw	NC_005823.1	1606464	1606592	2	NC_005823.1:1606464-1606592 -	NA	NA	NA	NA	NA	NA	NA	NA	NA	NA	NA
LIC_RS06775|LIC_RS06780	M20 family metallopeptidase|hypothetical protein	LIC-cDNA-polyA	LIC	cDNA	polyA	raw	NC_005823.1	1629238	1629477	3	NC_005823.1:1629238-1629477 -	NA	NA	NA	NA	NA	NA	NA	NA	NA	NA	NA
LIC_RS06780|LIC_RS06785	hypothetical protein|hypothetical protein	LIC-cDNA-polyA	LIC	cDNA	polyA	raw	NC_005823.1	1630671	1631041	2	NC_005823.1:1630671-1631041 -	NA	NA	NA	NA	NA	NA	NA	NA	NA	NA	NA
LIC_RS06785|LIC_RS06790	hypothetical protein|DNA methylase	LIC-cDNA-polyA	LIC	cDNA	polyA	raw	NC_005823.1	1631533	1632769	19	NC_005823.1:1631533-1632769 -	NA	NA	NA	NA	NA	NA	NA	NA	NA	NA	NA
LIC_RS06815|LIC_RS06820	rod-binding protein|YihY/virulence factor BrkB family protein	LIC-cDNA-polyA	LIC	cDNA	polyA	raw	NC_005823.1	1639580	1639964	4	NC_005823.1:1639580-1639964 -	NA	NA	NA	NA	NA	NA	NA	NA	NA	NA	NA
LIC_RS06855|LIC_RS06865	co-chaperone GroES|deoxyribodipyrimidine photo-lyase	LIC-cDNA-polyA	LIC	cDNA	polyA	raw	NC_005823.1	1649016	1651811	10	NC_005823.1:1649016-1651811 -	NA	NA	NA	NA	NA	NA	NA	NA	NA	NA	NA
LIC_RS06870|LIC_RS06875	DUF962 domain-containing protein|hypothetical protein	LIC-cDNA-polyA	LIC	cDNA	polyA	raw	NC_005823.1	1654317	1654507	2	NC_005823.1:1654317-1654507 -	NA	NA	NA	NA	NA	NA	NA	NA	NA	NA	NA
LIC_RS06965|LIC_RS06970	alcohol dehydrogenase catalytic domain-containing protein|DUF1561 domain-containing protein	LIC-cDNA-polyA	LIC	cDNA	polyA	raw	NC_005823.1	1672085	1672260	2	NC_005823.1:1672085-1672260 -	NA	NA	NA	NA	NA	NA	NA	NA	NA	NA	NA
LIC_RS07015|LIC_RS07020	archaetidylserine decarboxylase|DUF971 domain-containing protein	LIC-cDNA-polyA	LIC	cDNA	polyA	raw	NC_005823.1	1685884	1686208	2	NC_005823.1:1685884-1686208 -	NA	NA	NA	NA	NA	NA	NA	NA	NA	NA	NA
LIC_RS07020|LIC_RS07025	DUF971 domain-containing protein|flagellar motor switch protein FliN	LIC-cDNA-polyA	LIC	cDNA	polyA	raw	NC_005823.1	1686625	1687055	8	NC_005823.1:1686625-1687055 -	NA	NA	NA	NA	NA	NA	NA	NA	NA	NA	NA
LIC_RS20745|LIC_RS07105	guanylate kinase|SH3 domain-containing protein	LIC-cDNA-polyA	LIC	cDNA	polyA	raw	NC_005823.1	1703413	1703589	2	NC_005823.1:1703413-1703589 -	NA	NA	NA	NA	NA	NA	NA	NA	NA	NA	NA
LIC_RS07125|LIC_RS07130	flagellar protein export ATPase FliI|flagellar M-ring protein FliF	LIC-cDNA-polyA	LIC	cDNA	polyA	raw	NC_005823.1	1708412	1708902	3	NC_005823.1:1708412-1708902 -	NA	NA	NA	NA	NA	NA	NA	NA	NA	NA	NA
LIC_RS07145|LIC_RS07150	hypothetical protein|hypothetical protein	LIC-cDNA-polyA	LIC	cDNA	polyA	raw	NC_005823.1	1713755	1714581	6	NC_005823.1:1713755-1714581 -	NA	NA	NA	NA	NA	NA	NA	NA	NA	NA	NA
LIC_RS07220|LIC_RS07230	acetolactate synthase small subunit|acyl-CoA thioesterase	LIC-cDNA-polyA	LIC	cDNA	polyA	raw	NC_005823.1	1736284	1736887	2	NC_005823.1:1736284-1736887 -	NA	NA	NA	NA	NA	NA	NA	NA	NA	NA	NA
LIC_RS07370|LIC_RS07375	peptidylprolyl isomerase|ATP-binding protein	LIC-cDNA-polyA	LIC	cDNA	polyA	raw	NC_005823.1	1773131	1773875	6	NC_005823.1:1773131-1773875 -	NA	NA	NA	NA	NA	NA	NA	NA	NA	NA	NA
LIC_RS07380|LIC_RS07385	response regulator|DUF3347 domain-containing protein	LIC-cDNA-polyA	LIC	cDNA	polyA	raw	NC_005823.1	1777808	1778362	4	NC_005823.1:1777808-1778362 -	NA	NA	NA	NA	NA	NA	NA	NA	NA	NA	NA
LIC_RS07415|LIC_RS07420	alpha/beta hydrolase|hypothetical protein	LIC-cDNA-polyA	LIC	cDNA	polyA	raw	NC_005823.1	1784991	1785845	13	NC_005823.1:1784991-1785845 -	NA	NA	NA	NA	NA	NA	NA	NA	NA	NA	NA
LIC_RS20770|LIC_RS07440	IS110 family transposase|exodeoxyribonuclease III	LIC-cDNA-polyA	LIC	cDNA	polyA	raw	NC_005823.1	1787972	1789310	53	NC_005823.1:1787972-1789310 -	NA	NA	NA	NA	NA	NA	NA	NA	NA	NA	NA
LIC_RS07495|LIC_RS07505	alpha/beta hydrolase|alpha/beta hydrolase	LIC-cDNA-polyA	LIC	cDNA	polyA	raw	NC_005823.1	1806299	1807337	10	NC_005823.1:1806299-1807337 -	NA	NA	NA	NA	NA	NA	NA	NA	NA	NA	NA
LIC_RS07525|LIC_RS07530	hypothetical protein|thioredoxin-disulfide reductase	LIC-cDNA-polyA	LIC	cDNA	polyA	raw	NC_005823.1	1815861	1817130	11	NC_005823.1:1815861-1817130 -	NA	NA	NA	NA	NA	NA	NA	NA	NA	NA	NA
LIC_RS07565|LIC_RS07570	DUF1564 domain-containing protein|SGNH/GDSL hydrolase family protein	LIC-cDNA-polyA	LIC	cDNA	polyA	raw	NC_005823.1	1825261	1825487	2	NC_005823.1:1825261-1825487 -	NA	NA	NA	NA	NA	NA	NA	NA	NA	NA	NA
LIC_RS07580|LIC_RS07585	site-specific tyrosine recombinase XerD|ATP-binding protein	LIC-cDNA-polyA	LIC	cDNA	polyA	raw	NC_005823.1	1828755	1829116	3	NC_005823.1:1828755-1829116 -	NA	NA	NA	NA	NA	NA	NA	NA	NA	NA	NA
LIC_RS07690|LIC_RS07695	DUF350 domain-containing protein|hypothetical protein	LIC-cDNA-polyA	LIC	cDNA	polyA	raw	NC_005823.1	1852460	1852799	7	NC_005823.1:1852460-1852799 -	NA	NA	NA	NA	NA	NA	NA	NA	NA	NA	NA
LIC_RS07725|LIC_RS07730	leucine-rich repeat domain-containing protein|16S ribosomal RNA	LIC-cDNA-polyA	LIC	cDNA	polyA	raw	NC_005823.1	1861501	1862399	20	NC_005823.1:1861501-1862399 -	NA	NA	NA	NA	NA	NA	NA	NA	NA	NA	NA
LIC_RS07730|LIC_RS07735	16S ribosomal RNA|PepSY domain-containing protein	LIC-cDNA-polyA	LIC	cDNA	polyA	raw	NC_005823.1	1863945	1864579	9	NC_005823.1:1863945-1864579 -	NA	NA	NA	NA	NA	NA	NA	NA	NA	NA	NA
LIC_RS07835|LIC_RS07840	PAS domain-containing protein|4-hydroxy-3-methylbut-2-enyl diphosphate reductase	LIC-cDNA-polyA	LIC	cDNA	polyA	raw	NC_005823.1	1891152	1891454	9	NC_005823.1:1891152-1891454 -	NA	NA	NA	NA	NA	NA	NA	NA	NA	NA	NA
LIC_RS07850|LIC_RS07855	flagellin|flagellin	LIC-cDNA-polyA	LIC	cDNA	polyA	raw	NC_005823.1	1894496	1895034	6	NC_005823.1:1894496-1895034 -	NA	NA	NA	NA	NA	NA	NA	NA	NA	NA	NA
LIC_RS07965|LIC_RS07970	ribulose-phosphate 3-epimerase|30S ribosomal protein S16	LIC-cDNA-polyA	LIC	cDNA	polyA	raw	NC_005823.1	1918629	1919163	4	NC_005823.1:1918629-1919163 -	NA	NA	NA	NA	NA	NA	NA	NA	NA	NA	NA
LIC_RS08050|LIC_RS08055	type II secretion system ATPase GspE|type II secretion system F family protein	LIC-cDNA-polyA	LIC	cDNA	polyA	raw	NC_005823.1	1934424	1935020	4	NC_005823.1:1934424-1935020 -	NA	NA	NA	NA	NA	NA	NA	NA	NA	NA	NA
LIC_RS08175|LIC_RS08180	2-isopropylmalate synthase|aminoacyl-tRNA hydrolase	LIC-cDNA-polyA	LIC	cDNA	polyA	raw	NC_005823.1	1958385	1959340	2	NC_005823.1:1958385-1959340 -	NA	NA	NA	NA	NA	NA	NA	NA	NA	NA	NA
LIC_RS08195|LIC_RS08200	ATP-dependent protease ATPase subunit HslU|PQQ-dependent sugar dehydrogenase	LIC-cDNA-polyA	LIC	cDNA	polyA	raw	NC_005823.1	1962286	1962532	2	NC_005823.1:1962286-1962532 -	NA	NA	NA	NA	NA	NA	NA	NA	NA	NA	NA
LIC_RS08235|LIC_RS08240	UbiX family flavin prenyltransferase|putative 4-hydroxybenzoate polyprenyltransferase	LIC-cDNA-polyA	LIC	cDNA	polyA	raw	NC_005823.1	1970293	1970447	2	NC_005823.1:1970293-1970447 -	NA	NA	NA	NA	NA	NA	NA	NA	NA	NA	NA
LIC_RS08330|LIC_RS08335	glycosyltransferase family 4 protein|hypothetical protein	LIC-cDNA-polyA	LIC	cDNA	polyA	raw	NC_005823.1	1993050	1993536	8	NC_005823.1:1993050-1993536 -	NA	NA	NA	NA	NA	NA	NA	NA	NA	NA	NA
LIC_RS08340|LIC_RS08345	TlpA family protein disulfide reductase|AMP-binding protein	LIC-cDNA-polyA	LIC	cDNA	polyA	raw	NC_005823.1	1994886	1995293	3	NC_005823.1:1994886-1995293 -	NA	NA	NA	NA	NA	NA	NA	NA	NA	NA	NA
LIC_RS08465|LIC_RS08470	phosphoribosylglycinamide formyltransferase|flagellar export chaperone FliS	LIC-cDNA-polyA	LIC	cDNA	polyA	raw	NC_005823.1	2022378	2022710	13	NC_005823.1:2022378-2022710 -	NA	NA	NA	NA	NA	NA	NA	NA	NA	NA	NA
LIC_RS08510|LIC_RS08515	hypothetical protein|aminotransferase class V-fold PLP-dependent enzyme	LIC-cDNA-polyA	LIC	cDNA	polyA	raw	NC_005823.1	2029033	2029258	3	NC_005823.1:2029033-2029258 -	NA	NA	NA	NA	NA	NA	NA	NA	NA	NA	NA
LIC_RS08605|LIC_RS08610	hypothetical protein|S1/P1 nuclease	LIC-cDNA-polyA	LIC	cDNA	polyA	raw	NC_005823.1	2049717	2050005	9	NC_005823.1:2049717-2050005 -	NA	NA	NA	NA	NA	NA	NA	NA	NA	NA	NA
LIC_RS20860|LIC_RS08620	hypothetical protein|hypothetical protein	LIC-cDNA-polyA	LIC	cDNA	polyA	raw	NC_005823.1	2052394	2052684	2	NC_005823.1:2052394-2052684 -	NA	NA	NA	NA	NA	NA	NA	NA	NA	NA	NA
LIC_RS08630|LIC_RS08635	hypothetical protein|SRPBCC family protein	LIC-cDNA-polyA	LIC	cDNA	polyA	raw	NC_005823.1	2055974	2056504	5	NC_005823.1:2055974-2056504 -	NA	NA	NA	NA	NA	NA	NA	NA	NA	NA	NA
LIC_RS08635|LIC_RS08640	SRPBCC family protein|TonB-dependent receptor	LIC-cDNA-polyA	LIC	cDNA	polyA	raw	NC_005823.1	2057113	2057996	18	NC_005823.1:2057113-2057996 -	NA	NA	NA	NA	NA	NA	NA	NA	NA	NA	NA
LIC_RS08710|LIC_RS08715	class 1 fructose-bisphosphatase|response regulator	LIC-cDNA-polyA	LIC	cDNA	polyA	raw	NC_005823.1	2074355	2074560	3	NC_005823.1:2074355-2074560 -	NA	NA	NA	NA	NA	NA	NA	NA	NA	NA	NA
LIC_RS23140|LIC_RS08730	magnesium-translocating P-type ATPase|hypothetical protein	LIC-cDNA-polyA	LIC	cDNA	polyA	raw	NC_005823.1	2082124	2082315	2	NC_005823.1:2082124-2082315 -	NA	NA	NA	NA	NA	NA	NA	NA	NA	NA	NA
LIC_RS08745|LIC_RS08755	cation diffusion facilitator family transporter|hypothetical protein	LIC-cDNA-polyA	LIC	cDNA	polyA	raw	NC_005823.1	2086740	2087004	2	NC_005823.1:2086740-2087004 -	NA	NA	NA	NA	NA	NA	NA	NA	NA	NA	NA
LIC_RS08765|LIC_RS08770	signal peptide peptidase SppA|hypothetical protein	LIC-cDNA-polyA	LIC	cDNA	polyA	raw	NC_005823.1	2092838	2093298	3	NC_005823.1:2092838-2093298 -	NA	NA	NA	NA	NA	NA	NA	NA	NA	NA	NA
LIC_RS08815|LIC_RS08820	peptidoglycan recognition protein family protein|FAD-dependent oxidoreductase	LIC-cDNA-polyA	LIC	cDNA	polyA	raw	NC_005823.1	2103381	2103794	9	NC_005823.1:2103381-2103794 -	NA	NA	NA	NA	NA	NA	NA	NA	NA	NA	NA
LIC_RS08820|LIC_RS08825	FAD-dependent oxidoreductase|SpoIIE family protein phosphatase	LIC-cDNA-polyA	LIC	cDNA	polyA	raw	NC_005823.1	2105812	2106598	16	NC_005823.1:2105812-2106598 -	NA	NA	NA	NA	NA	NA	NA	NA	NA	NA	NA
LIC_RS08825|LIC_RS08830	SpoIIE family protein phosphatase|hypothetical protein	LIC-cDNA-polyA	LIC	cDNA	polyA	raw	NC_005823.1	2109135	2109325	2239	NC_005823.1:2109135-2109325 -	NA	NA	NA	NA	NA	NA	NA	NA	NA	NA	NA
LIC_RS23340|LIC_RS09070	hypothetical protein|biotin synthase BioB	LIC-cDNA-polyA	LIC	cDNA	polyA	raw	NC_005823.1	2168507	2168784	9	NC_005823.1:2168507-2168784 -	NA	NA	NA	NA	NA	NA	NA	NA	NA	NA	NA
LIC_RS09105|LIC_RS09110	hypothetical protein|homoserine kinase	LIC-cDNA-polyA	LIC	cDNA	polyA	raw	NC_005823.1	2176456	2176779	2	NC_005823.1:2176456-2176779 -	NA	NA	NA	NA	NA	NA	NA	NA	NA	NA	NA
LIC_RS09135|LIC_RS09140	DEAD/DEAH box helicase|aldose 1-epimerase	LIC-cDNA-polyA	LIC	cDNA	polyA	raw	NC_005823.1	2184325	2184638	5	NC_005823.1:2184325-2184638 -	NA	NA	NA	NA	NA	NA	NA	NA	NA	NA	NA
LIC_RS09210|LIC_RS09215	BolA family transcriptional regulator|BolA/IbaG family iron-sulfur metabolism protein	LIC-cDNA-polyA	LIC	cDNA	polyA	raw	NC_005823.1	2200132	2201423	8	NC_005823.1:2200132-2201423 -	NA	NA	NA	NA	NA	NA	NA	NA	NA	NA	NA
LIC_RS09270|LIC_RS09275	NrsF family protein|AAA family ATPase	LIC-cDNA-polyA	LIC	cDNA	polyA	raw	NC_005823.1	2211815	2212416	4	NC_005823.1:2211815-2212416 -	NA	NA	NA	NA	NA	NA	NA	NA	NA	NA	NA
LIC_RS09335|LIC_RS09340	DUF4505 family protein|glutamine-hydrolyzing GMP synthase	LIC-cDNA-polyA	LIC	cDNA	polyA	raw	NC_005823.1	2226607	2226855	4	NC_005823.1:2226607-2226855 -	NA	NA	NA	NA	NA	NA	NA	NA	NA	NA	NA
LIC_RS09360|LIC_RS09365	ferredoxin|flagellar motor switch protein FliM	LIC-cDNA-polyA	LIC	cDNA	polyA	raw	NC_005823.1	2231379	2231640	4	NC_005823.1:2231379-2231640 -	NA	NA	NA	NA	NA	NA	NA	NA	NA	NA	NA
LIC_RS09545|LIC_RS09550	ABC transporter substrate-binding protein|hypothetical protein	LIC-cDNA-polyA	LIC	cDNA	polyA	raw	NC_005823.1	2268907	2269670	6	NC_005823.1:2268907-2269670 -	NA	NA	NA	NA	NA	NA	NA	NA	NA	NA	NA
LIC_RS09560|LIC_RS09570	hypothetical protein|DUF1564 domain-containing protein	LIC-cDNA-polyA	LIC	cDNA	polyA	raw	NC_005823.1	2272716	2273680	3	NC_005823.1:2272716-2273680 -	NA	NA	NA	NA	NA	NA	NA	NA	NA	NA	NA
LIC_RS09630|LIC_RS09640	flagellin|hypothetical protein	LIC-cDNA-polyA	LIC	cDNA	polyA	raw	NC_005823.1	2288540	2288799	6	NC_005823.1:2288540-2288799 -	NA	NA	NA	NA	NA	NA	NA	NA	NA	NA	NA
LIC_RS23145|LIC_RS09760	hypothetical protein|WecB/TagA/CpsF family glycosyltransferase	LIC-cDNA-polyA	LIC	cDNA	polyA	raw	NC_005823.1	2311813	2311994	2	NC_005823.1:2311813-2311994 -	NA	NA	NA	NA	NA	NA	NA	NA	NA	NA	NA
LIC_RS09765|LIC_RS09775	thiamine phosphate synthase|hypothetical protein	LIC-cDNA-polyA	LIC	cDNA	polyA	raw	NC_005823.1	2313895	2314316	8	NC_005823.1:2313895-2314316 -	NA	NA	NA	NA	NA	NA	NA	NA	NA	NA	NA
LIC_RS09795|LIC_RS09805	DUF1577 domain-containing protein|EAL domain-containing protein	LIC-cDNA-polyA	LIC	cDNA	polyA	raw	NC_005823.1	2319045	2319293	4	NC_005823.1:2319045-2319293 -	NA	NA	NA	NA	NA	NA	NA	NA	NA	NA	NA
LIC_RS22225|LIC_RS09855	arginyltransferase|hypothetical protein	LIC-cDNA-polyA	LIC	cDNA	polyA	raw	NC_005823.1	2334340	2334598	4	NC_005823.1:2334340-2334598 -	NA	NA	NA	NA	NA	NA	NA	NA	NA	NA	NA
LIC_RS09870|LIC_RS09875	[cytidine(C)-cytidine(C)-adenosine (A)]-adding enzyme|outer membrane beta-barrel protein	LIC-cDNA-polyA	LIC	cDNA	polyA	raw	NC_005823.1	2338289	2338513	2	NC_005823.1:2338289-2338513 -	NA	NA	NA	NA	NA	NA	NA	NA	NA	NA	NA
LIC_RS09970|LIC_RS09975	phosphopyruvate hydratase|hypothetical protein	LIC-cDNA-polyA	LIC	cDNA	polyA	raw	NC_005823.1	2362137	2362394	7	NC_005823.1:2362137-2362394 -	NA	NA	NA	NA	NA	NA	NA	NA	NA	NA	NA
LIC_RS10030|LIC_RS10040	hypothetical protein|ErpY-like lipoprotein	LIC-cDNA-polyA	LIC	cDNA	polyA	raw	NC_005823.1	2369966	2370259	2	NC_005823.1:2369966-2370259 -	NA	NA	NA	NA	NA	NA	NA	NA	NA	NA	NA
LIC_RS10105|LIC_RS10110	hypothetical protein|twin-arginine translocase TatA/TatE family subunit	LIC-cDNA-polyA	LIC	cDNA	polyA	raw	NC_005823.1	2385667	2385967	5	NC_005823.1:2385667-2385967 -	NA	NA	NA	NA	NA	NA	NA	NA	NA	NA	NA
LIC_RS10120|LIC_RS10125	hypothetical protein|hypothetical protein	LIC-cDNA-polyA	LIC	cDNA	polyA	raw	NC_005823.1	2388492	2389103	6	NC_005823.1:2388492-2389103 -	NA	NA	NA	NA	NA	NA	NA	NA	NA	NA	NA
LIC_RS10130|LIC_RS10135	hypothetical protein|RNA-binding protein	LIC-cDNA-polyA	LIC	cDNA	polyA	raw	NC_005823.1	2390443	2390614	4	NC_005823.1:2390443-2390614 -	NA	NA	NA	NA	NA	NA	NA	NA	NA	NA	NA
LIC_RS10135|LIC_RS10140	RNA-binding protein|transcriptional regulator	LIC-cDNA-polyA	LIC	cDNA	polyA	raw	NC_005823.1	2390997	2392443	42	NC_005823.1:2390997-2392443 -	NA	NA	NA	NA	NA	NA	NA	NA	NA	NA	NA
LIC_RS10160|LIC_RS10165	tetratricopeptide repeat protein|hypothetical protein	LIC-cDNA-polyA	LIC	cDNA	polyA	raw	NC_005823.1	2400348	2400661	2	NC_005823.1:2400348-2400661 -	NA	NA	NA	NA	NA	NA	NA	NA	NA	NA	NA
LIC_RS10175|LIC_RS10180	hypothetical protein|PaaI family thioesterase	LIC-cDNA-polyA	LIC	cDNA	polyA	raw	NC_005823.1	2403525	2403907	7	NC_005823.1:2403525-2403907 -	NA	NA	NA	NA	NA	NA	NA	NA	NA	NA	NA
LIC_RS10180|LIC_RS10185	PaaI family thioesterase|hypothetical protein	LIC-cDNA-polyA	LIC	cDNA	polyA	raw	NC_005823.1	2404433	2404782	3	NC_005823.1:2404433-2404782 -	NA	NA	NA	NA	NA	NA	NA	NA	NA	NA	NA
LIC_RS10250|LIC_RS10260	acetyltransferase|1-aminocyclopropane-1-carboxylate deaminase	LIC-cDNA-polyA	LIC	cDNA	polyA	raw	NC_005823.1	2417539	2418392	23	NC_005823.1:2417539-2418392 -	NA	NA	NA	NA	NA	NA	NA	NA	NA	NA	NA
LIC_RS10260|LIC_RS10265	1-aminocyclopropane-1-carboxylate deaminase|translation elongation factor 4	LIC-cDNA-polyA	LIC	cDNA	polyA	raw	NC_005823.1	2419381	2419642	2	NC_005823.1:2419381-2419642 -	NA	NA	NA	NA	NA	NA	NA	NA	NA	NA	NA
LIC_RS10290|LIC_RS10295	hypothetical protein|transcriptional regulator	LIC-cDNA-polyA	LIC	cDNA	polyA	raw	NC_005823.1	2425691	2426739	7	NC_005823.1:2425691-2426739 -	NA	NA	NA	NA	NA	NA	NA	NA	NA	NA	NA
LIC_RS10365|LIC_RS10370	23S rRNA (guanosine(2251)-2'-O)-methyltransferase RlmB|alpha/beta hydrolase	LIC-cDNA-polyA	LIC	cDNA	polyA	raw	NC_005823.1	2447765	2449710	4	NC_005823.1:2447765-2449710 -	NA	NA	NA	NA	NA	NA	NA	NA	NA	NA	NA
LIC_RS10375|LIC_RS10380	PAS domain-containing protein|catalase	LIC-cDNA-polyA	LIC	cDNA	polyA	raw	NC_005823.1	2452002	2452250	2	NC_005823.1:2452002-2452250 -	NA	NA	NA	NA	NA	NA	NA	NA	NA	NA	NA
LIC_RS10385|LIC_RS10390	ankyrin repeat domain-containing protein|transcriptional repressor	LIC-cDNA-polyA	LIC	cDNA	polyA	raw	NC_005823.1	2454361	2454671	8	NC_005823.1:2454361-2454671 -	NA	NA	NA	NA	NA	NA	NA	NA	NA	NA	NA
LIC_RS10390|LIC_RS10395	transcriptional repressor|flagellar hook-basal body protein	LIC-cDNA-polyA	LIC	cDNA	polyA	raw	NC_005823.1	2455682	2456215	4	NC_005823.1:2455682-2456215 -	NA	NA	NA	NA	NA	NA	NA	NA	NA	NA	NA
LIC_RS21055|LIC_RS10420	IS3 family transposase|VOC family protein	LIC-cDNA-polyA	LIC	cDNA	polyA	raw	NC_005823.1	2459856	2460341	4	NC_005823.1:2459856-2460341 -	NA	NA	NA	NA	NA	NA	NA	NA	NA	NA	NA
LIC_RS10425|LIC_RS10440	hypothetical protein|transposase	LIC-cDNA-polyA	LIC	cDNA	polyA	raw	NC_005823.1	2462486	2463692	11	NC_005823.1:2462486-2463692 -	NA	NA	NA	NA	NA	NA	NA	NA	NA	NA	NA
LIC_RS10445|LIC_RS10450	transposase|hypothetical protein	LIC-cDNA-polyA	LIC	cDNA	polyA	raw	NC_005823.1	2464961	2465195	3	NC_005823.1:2464961-2465195 -	NA	NA	NA	NA	NA	NA	NA	NA	NA	NA	NA
LIC_RS10500|LIC_RS10505	hypothetical protein|IS3 family transposase	LIC-cDNA-polyA	LIC	cDNA	polyA	raw	NC_005823.1	2489531	2490290	12	NC_005823.1:2489531-2490290 -	NA	NA	NA	NA	NA	NA	NA	NA	NA	NA	NA
LIC_RS10545|LIC_RS10550	patatin-like phospholipase family protein|hypothetical protein	LIC-cDNA-polyA	LIC	cDNA	polyA	raw	NC_005823.1	2500279	2500393	3	NC_005823.1:2500279-2500393 -	NA	NA	NA	NA	NA	NA	NA	NA	NA	NA	NA
LIC_RS10580|LIC_RS10585	hypothetical protein|lipoyl(octanoyl) transferase LipB	LIC-cDNA-polyA	LIC	cDNA	polyA	raw	NC_005823.1	2510098	2510624	16	NC_005823.1:2510098-2510624 -	NA	NA	NA	NA	NA	NA	NA	NA	NA	NA	NA
LIC_RS10600|LIC_RS10605	hypothetical protein|hypothetical protein	LIC-cDNA-polyA	LIC	cDNA	polyA	raw	NC_005823.1	2513417	2513682	2	NC_005823.1:2513417-2513682 -	NA	NA	NA	NA	NA	NA	NA	NA	NA	NA	NA
LIC_RS10620|LIC_RS10625	ATP-binding cassette domain-containing protein|type I DNA topoisomerase	LIC-cDNA-polyA	LIC	cDNA	polyA	raw	NC_005823.1	2517123	2517521	5	NC_005823.1:2517123-2517521 -	NA	NA	NA	NA	NA	NA	NA	NA	NA	NA	NA
LIC_RS10625|LIC_RS10630	type I DNA topoisomerase|cysteine synthase A	LIC-cDNA-polyA	LIC	cDNA	polyA	raw	NC_005823.1	2520120	2520969	5	NC_005823.1:2520120-2520969 -	NA	NA	NA	NA	NA	NA	NA	NA	NA	NA	NA
LIC_RS10630|LIC_RS10635	cysteine synthase A|hypothetical protein	LIC-cDNA-polyA	LIC	cDNA	polyA	raw	NC_005823.1	2522061	2522683	9	NC_005823.1:2522061-2522683 -	NA	NA	NA	NA	NA	NA	NA	NA	NA	NA	NA
LIC_RS10655|LIC_RS10660	response regulator|DUF6210 family protein	LIC-cDNA-polyA	LIC	cDNA	polyA	raw	NC_005823.1	2527461	2527756	2	NC_005823.1:2527461-2527756 -	NA	NA	NA	NA	NA	NA	NA	NA	NA	NA	NA
LIC_RS10680|LIC_RS10685	hypothetical protein|hypothetical protein	LIC-cDNA-polyA	LIC	cDNA	polyA	raw	NC_005823.1	2532097	2532315	3	NC_005823.1:2532097-2532315 -	NA	NA	NA	NA	NA	NA	NA	NA	NA	NA	NA
LIC_RS10815|LIC_RS10820	hypothetical protein|DASS family sodium-coupled anion symporter	LIC-cDNA-polyA	LIC	cDNA	polyA	raw	NC_005823.1	2559127	2559839	10	NC_005823.1:2559127-2559839 -	NA	NA	NA	NA	NA	NA	NA	NA	NA	NA	NA
LIC_RS10825|LIC_RS10830	glycosyltransferase|glycosyltransferase family 2 protein	LIC-cDNA-polyA	LIC	cDNA	polyA	raw	NC_005823.1	2562368	2562792	3	NC_005823.1:2562368-2562792 -	NA	NA	NA	NA	NA	NA	NA	NA	NA	NA	NA
LIC_RS10835|LIC_RS10840	glycosyltransferase family 2 protein|glucose-1-phosphate thymidylyltransferase RfbA	LIC-cDNA-polyA	LIC	cDNA	polyA	raw	NC_005823.1	2564733	2565625	14	NC_005823.1:2564733-2565625 -	NA	NA	NA	NA	NA	NA	NA	NA	NA	NA	NA
LIC_RS10860|LIC_RS10865	glycosyltransferase|glycosyltransferase	LIC-cDNA-polyA	LIC	cDNA	polyA	raw	NC_005823.1	2571273	2571756	5	NC_005823.1:2571273-2571756 -	NA	NA	NA	NA	NA	NA	NA	NA	NA	NA	NA
LIC_RS10885|LIC_RS10890	hypothetical protein|TIGR04325 family methyltransferase	LIC-cDNA-polyA	LIC	cDNA	polyA	raw	NC_005823.1	2576759	2577075	2	NC_005823.1:2576759-2577075 -	NA	NA	NA	NA	NA	NA	NA	NA	NA	NA	NA
LIC_RS10890|LIC_RS10895	TIGR04325 family methyltransferase|glycosyltransferase	LIC-cDNA-polyA	LIC	cDNA	polyA	raw	NC_005823.1	2578354	2578784	7	NC_005823.1:2578354-2578784 -	NA	NA	NA	NA	NA	NA	NA	NA	NA	NA	NA
LIC_RS10965|LIC_RS10970	hypothetical protein|glycosyltransferase	LIC-cDNA-polyA	LIC	cDNA	polyA	raw	NC_005823.1	2597334	2597718	10	NC_005823.1:2597334-2597718 -	NA	NA	NA	NA	NA	NA	NA	NA	NA	NA	NA
LIC_RS11045|LIC_RS11050	carbamoyltransferase|class I SAM-dependent methyltransferase	LIC-cDNA-polyA	LIC	cDNA	polyA	raw	NC_005823.1	2614905	2615100	5	NC_005823.1:2614905-2615100 -	NA	NA	NA	NA	NA	NA	NA	NA	NA	NA	NA
LIC_RS11105|LIC_RS11110	LegC family aminotransferase|NAD-dependent 4%2C6-dehydratase LegB	LIC-cDNA-polyA	LIC	cDNA	polyA	raw	NC_005823.1	2630321	2634180	2	NC_005823.1:2630321-2634180 -	NA	NA	NA	NA	NA	NA	NA	NA	NA	NA	NA
LIC_RS11155|LIC_RS11160	fucose synthetase|methionyl-tRNA formyltransferase	LIC-cDNA-polyA	LIC	cDNA	polyA	raw	NC_005823.1	2639488	2639636	3	NC_005823.1:2639488-2639636 -	NA	NA	NA	NA	NA	NA	NA	NA	NA	NA	NA
LIC_RS11175|LIC_RS11180	WbuC family cupin fold metalloprotein|class I SAM-dependent methyltransferase	LIC-cDNA-polyA	LIC	cDNA	polyA	raw	NC_005823.1	2643477	2643860	14	NC_005823.1:2643477-2643860 -	NA	NA	NA	NA	NA	NA	NA	NA	NA	NA	NA
LIC_RS11260|LIC_RS11270	MarR family EPS-associated transcriptional regulator|hypothetical protein	LIC-cDNA-polyA	LIC	cDNA	polyA	raw	NC_005823.1	2660501	2662044	4	NC_005823.1:2660501-2662044 -	NA	NA	NA	NA	NA	NA	NA	NA	NA	NA	NA
LIC_RS11270|LIC_RS11275	hypothetical protein|SBBP repeat-containing protein	LIC-cDNA-polyA	LIC	cDNA	polyA	raw	NC_005823.1	2663081	2663383	11	NC_005823.1:2663081-2663383 -	NA	NA	NA	NA	NA	NA	NA	NA	NA	NA	NA
LIC_RS11280|LIC_RS11285	SBBP repeat-containing protein|Hsp20/alpha crystallin family protein	LIC-cDNA-polyA	LIC	cDNA	polyA	raw	NC_005823.1	2667115	2668187	3	NC_005823.1:2667115-2668187 -	NA	NA	NA	NA	NA	NA	NA	NA	NA	NA	NA
LIC_RS11350|LIC_RS11355	site-specific DNA-methyltransferase|DUF4395 domain-containing protein	LIC-cDNA-polyA	LIC	cDNA	polyA	raw	NC_005823.1	2682681	2682948	2	NC_005823.1:2682681-2682948 -	NA	NA	NA	NA	NA	NA	NA	NA	NA	NA	NA
LIC_RS11370|LIC_RS11375	alpha/beta hydrolase|DUF3015 domain-containing protein	LIC-cDNA-polyA	LIC	cDNA	polyA	raw	NC_005823.1	2690823	2691454	15	NC_005823.1:2690823-2691454 -	NA	NA	NA	NA	NA	NA	NA	NA	NA	NA	NA
LIC_RS11420|LIC_RS11425	response regulator|CBS domain-containing protein	LIC-cDNA-polyA	LIC	cDNA	polyA	raw	NC_005823.1	2702369	2702471	2	NC_005823.1:2702369-2702471 -	NA	NA	NA	NA	NA	NA	NA	NA	NA	NA	NA
LIC_RS11450|LIC_RS11460	tripartite tricarboxylate transporter TctB family protein|mannose-1-phosphate guanylyltransferase	LIC-cDNA-polyA	LIC	cDNA	polyA	raw	NC_005823.1	2707021	2707138	2	NC_005823.1:2707021-2707138 -	NA	NA	NA	NA	NA	NA	NA	NA	NA	NA	NA
LIC_RS11500|LIC_RS11505	L-aspartate oxidase|DUF5982 domain-containing protein	LIC-cDNA-polyA	LIC	cDNA	polyA	raw	NC_005823.1	2716401	2716787	5	NC_005823.1:2716401-2716787 -	NA	NA	NA	NA	NA	NA	NA	NA	NA	NA	NA
LIC_RS11505|LIC_RS11510	DUF5982 domain-containing protein|DUF1566 domain-containing protein	LIC-cDNA-polyA	LIC	cDNA	polyA	raw	NC_005823.1	2718546	2718930	8	NC_005823.1:2718546-2718930 -	NA	NA	NA	NA	NA	NA	NA	NA	NA	NA	NA
LIC_RS11530|LIC_RS11535	GNAT family N-acetyltransferase|DUF5982 domain-containing protein	LIC-cDNA-polyA	LIC	cDNA	polyA	raw	NC_005823.1	2724156	2724619	6	NC_005823.1:2724156-2724619 -	NA	NA	NA	NA	NA	NA	NA	NA	NA	NA	NA
LIC_RS11605|LIC_RS11610	hypothetical protein|sensor domain-containing diguanylate cyclase	LIC-cDNA-polyA	LIC	cDNA	polyA	raw	NC_005823.1	2744824	2745853	38	NC_005823.1:2744824-2745853 -	NA	NA	NA	NA	NA	NA	NA	NA	NA	NA	NA
LIC_RS11650|LIC_RS11655	hypothetical protein|hypothetical protein	LIC-cDNA-polyA	LIC	cDNA	polyA	raw	NC_005823.1	2753244	2753648	4	NC_005823.1:2753244-2753648 -	NA	NA	NA	NA	NA	NA	NA	NA	NA	NA	NA
LIC_RS11670|LIC_RS11675	hypothetical protein|TRL-like family protein	LIC-cDNA-polyA	LIC	cDNA	polyA	raw	NC_005823.1	2759232	2759846	5	NC_005823.1:2759232-2759846 -	NA	NA	NA	NA	NA	NA	NA	NA	NA	NA	NA
LIC_RS11685|LIC_RS11690	TRL-like family protein|hypothetical protein	LIC-cDNA-polyA	LIC	cDNA	polyA	raw	NC_005823.1	2761035	2761196	4	NC_005823.1:2761035-2761196 -	NA	NA	NA	NA	NA	NA	NA	NA	NA	NA	NA
LIC_RS11745|LIC_RS11750	hypothetical protein|hypothetical protein	LIC-cDNA-polyA	LIC	cDNA	polyA	raw	NC_005823.1	2772686	2772957	3	NC_005823.1:2772686-2772957 -	NA	NA	NA	NA	NA	NA	NA	NA	NA	NA	NA
LIC_RS11795|LIC_RS11805	hypothetical protein|tetratricopeptide repeat protein	LIC-cDNA-polyA	LIC	cDNA	polyA	raw	NC_005823.1	2786249	2985394	2	NC_005823.1:2786249-2985394 -	Cobalamin	RF00174	1	190	92524	92345	no	0.47	106.9	3.6e-26	Cobalamin riboswitch
LIC_RS11830|LIC_RS11835	flippase-like domain-containing protein|DUF1554 domain-containing protein	LIC-cDNA-polyA	LIC	cDNA	polyA	raw	NC_005823.1	2790573	2791367	19	NC_005823.1:2790573-2791367 -	NA	NA	NA	NA	NA	NA	NA	NA	NA	NA	NA
LIC_RS11840|LIC_RS11845	response regulator|beta-ketoacyl synthase	LIC-cDNA-polyA	LIC	cDNA	polyA	raw	NC_005823.1	2793688	2794759	15	NC_005823.1:2793688-2794759 -	NA	NA	NA	NA	NA	NA	NA	NA	NA	NA	NA
LIC_RS11860|LIC_RS11870	glucose 1-dehydrogenase|thioesterase family protein	LIC-cDNA-polyA	LIC	cDNA	polyA	raw	NC_005823.1	2798861	2799025	2	NC_005823.1:2798861-2799025 -	NA	NA	NA	NA	NA	NA	NA	NA	NA	NA	NA
LIC_RS11905|LIC_RS11910	VOC family protein|IS3 family transposase	LIC-cDNA-polyA	LIC	cDNA	polyA	raw	NC_005823.1	2812851	2813492	9	NC_005823.1:2812851-2813492 -	NA	NA	NA	NA	NA	NA	NA	NA	NA	NA	NA
LIC_RS11965|LIC_RS11970	DUF1561 domain-containing protein|hypothetical protein	LIC-cDNA-polyA	LIC	cDNA	polyA	raw	NC_005823.1	2831942	2832256	13	NC_005823.1:2831942-2832256 -	NA	NA	NA	NA	NA	NA	NA	NA	NA	NA	NA
LIC_RS22680|LIC_RS12115	hypothetical protein|hypothetical protein	LIC-cDNA-polyA	LIC	cDNA	polyA	raw	NC_005823.1	2872668	2872940	3	NC_005823.1:2872668-2872940 -	NA	NA	NA	NA	NA	NA	NA	NA	NA	NA	NA
LIC_RS12120|LIC_RS12125	ankyrin repeat domain-containing protein|hypothetical protein	LIC-cDNA-polyA	LIC	cDNA	polyA	raw	NC_005823.1	2874694	2875143	3	NC_005823.1:2874694-2875143 -	NA	NA	NA	NA	NA	NA	NA	NA	NA	NA	NA
LIC_RS12220|LIC_RS12225	Gfo/Idh/MocA family oxidoreductase|amidase	LIC-cDNA-polyA	LIC	cDNA	polyA	raw	NC_005823.1	2898068	2898204	2	NC_005823.1:2898068-2898204 -	NA	NA	NA	NA	NA	NA	NA	NA	NA	NA	NA
LIC_RS12280|LIC_RS12285	thioredoxin family protein|hypothetical protein	LIC-cDNA-polyA	LIC	cDNA	polyA	raw	NC_005823.1	2915357	2915546	3	NC_005823.1:2915357-2915546 -	NA	NA	NA	NA	NA	NA	NA	NA	NA	NA	NA
LIC_RS12330|LIC_RS12335	DUF115 domain-containing protein|hypothetical protein	LIC-cDNA-polyA	LIC	cDNA	polyA	raw	NC_005823.1	2928639	2929107	2	NC_005823.1:2928639-2929107 -	NA	NA	NA	NA	NA	NA	NA	NA	NA	NA	NA
LIC_RS12370|LIC_RS12375	AAA family ATPase|aminotransferase class I/II-fold pyridoxal phosphate-dependent enzyme	LIC-cDNA-polyA	LIC	cDNA	polyA	raw	NC_005823.1	2940569	2941302	3	NC_005823.1:2940569-2941302 -	NA	NA	NA	NA	NA	NA	NA	NA	NA	NA	NA
LIC_RS12445|LIC_RS12455	sulfatase-like hydrolase/transferase|hypothetical protein	LIC-cDNA-polyA	LIC	cDNA	polyA	raw	NC_005823.1	2956987	2957254	2	NC_005823.1:2956987-2957254 -	NA	NA	NA	NA	NA	NA	NA	NA	NA	NA	NA
LIC_RS12455|LIC_RS12460	hypothetical protein|transcriptional regulator	LIC-cDNA-polyA	LIC	cDNA	polyA	raw	NC_005823.1	2957928	2958280	3	NC_005823.1:2957928-2958280 -	NA	NA	NA	NA	NA	NA	NA	NA	NA	NA	NA
LIC_RS12560|LIC_RS12570	chemotaxis protein CheW|5-formyltetrahydrofolate cyclo-ligase	LIC-cDNA-polyA	LIC	cDNA	polyA	raw	NC_005823.1	2976677	2977232	11	NC_005823.1:2976677-2977232 -	NA	NA	NA	NA	NA	NA	NA	NA	NA	NA	NA
LIC_RS12595|LIC_RS12605	translation initiation factor IF-3|threonine--tRNA ligase	LIC-cDNA-polyA	LIC	cDNA	polyA	raw	NC_005823.1	2980589	2981348	33	NC_005823.1:2980589-2981348 -	NA	NA	NA	NA	NA	NA	NA	NA	NA	NA	NA
LIC_RS12625|LIC_RS12630	tetratricopeptide repeat protein|HSP90 family protein	LIC-cDNA-polyA	LIC	cDNA	polyA	raw	NC_005823.1	2988748	2989276	4	NC_005823.1:2988748-2989276 -	NA	NA	NA	NA	NA	NA	NA	NA	NA	NA	NA
LIC_RS12635|LIC_RS12640	hypothetical protein|DUF4349 domain-containing protein	LIC-cDNA-polyA	LIC	cDNA	polyA	raw	NC_005823.1	2992890	2992990	5	NC_005823.1:2992890-2992990 -	NA	NA	NA	NA	NA	NA	NA	NA	NA	NA	NA
LIC_RS12680|LIC_RS12690	rhomboid family intramembrane serine protease|GNAT family N-acetyltransferase	LIC-cDNA-polyA	LIC	cDNA	polyA	raw	NC_005823.1	3005054	3005649	4	NC_005823.1:3005054-3005649 -	NA	NA	NA	NA	NA	NA	NA	NA	NA	NA	NA
LIC_RS12700|LIC_RS12705	methyl-accepting chemotaxis protein|hypothetical protein	LIC-cDNA-polyA	LIC	cDNA	polyA	raw	NC_005823.1	3009962	3010300	2	NC_005823.1:3009962-3010300 -	NA	NA	NA	NA	NA	NA	NA	NA	NA	NA	NA
LIC_RS12730|LIC_RS12735	acyl-CoA thioesterase|hypothetical protein	LIC-cDNA-polyA	LIC	cDNA	polyA	raw	NC_005823.1	3015449	3016016	16	NC_005823.1:3015449-3016016 -	NA	NA	NA	NA	NA	NA	NA	NA	NA	NA	NA
LIC_RS12930|LIC_RS12935	DUF1566 domain-containing protein|sulfate ABC transporter ATP-binding protein	LIC-cDNA-polyA	LIC	cDNA	polyA	raw	NC_005823.1	3062608	3062796	2	NC_005823.1:3062608-3062796 -	NA	NA	NA	NA	NA	NA	NA	NA	NA	NA	NA
LIC_RS12950|LIC_RS12955	sulfate ABC transporter substrate-binding protein|hypothetical protein	LIC-cDNA-polyA	LIC	cDNA	polyA	raw	NC_005823.1	3067090	3067834	11	NC_005823.1:3067090-3067834 -	NA	NA	NA	NA	NA	NA	NA	NA	NA	NA	NA
LIC_RS12975|LIC_RS12980	bifunctional 3%2C4-dihydroxy-2-butanone-4-phosphate synthase/GTP cyclohydrolase II|riboflavin synthase	LIC-cDNA-polyA	LIC	cDNA	polyA	raw	NC_005823.1	3072253	3073277	17	NC_005823.1:3072253-3073277 -	NA	NA	NA	NA	NA	NA	NA	NA	NA	NA	NA
LIC_RS13035|LIC_RS13045	DUF1577 domain-containing protein|AAA family ATPase	LIC-cDNA-polyA	LIC	cDNA	polyA	raw	NC_005823.1	3086780	3087440	5	NC_005823.1:3086780-3087440 -	NA	NA	NA	NA	NA	NA	NA	NA	NA	NA	NA
LIC_RS13100|LIC_RS13105	ribonuclease H-like domain-containing protein|hypothetical protein	LIC-cDNA-polyA	LIC	cDNA	polyA	raw	NC_005823.1	3098836	3098979	3	NC_005823.1:3098836-3098979 -	NA	NA	NA	NA	NA	NA	NA	NA	NA	NA	NA
LIC_RS13110|LIC_RS13120	DUF1564 domain-containing protein|dUTP diphosphatase	LIC-cDNA-polyA	LIC	cDNA	polyA	raw	NC_005823.1	3101457	3101773	7	NC_005823.1:3101457-3101773 -	NA	NA	NA	NA	NA	NA	NA	NA	NA	NA	NA
LIC_RS13125|LIC_RS13130	hypothetical protein|Rieske 2Fe-2S domain-containing protein	LIC-cDNA-polyA	LIC	cDNA	polyA	raw	NC_005823.1	3104968	3105637	2	NC_005823.1:3104968-3105637 -	NA	NA	NA	NA	NA	NA	NA	NA	NA	NA	NA
LIC_RS13130|LIC_RS13135	Rieske 2Fe-2S domain-containing protein|glycerol-3-phosphate dehydrogenase	LIC-cDNA-polyA	LIC	cDNA	polyA	raw	NC_005823.1	3106973	3107422	7	NC_005823.1:3106973-3107422 -	NA	NA	NA	NA	NA	NA	NA	NA	NA	NA	NA
LIC_RS13155|LIC_RS13160	tRNA-Glu|hypothetical protein	LIC-cDNA-polyA	LIC	cDNA	polyA	raw	NC_005823.1	3112382	3113750	6	NC_005823.1:3112382-3113750 -	NA	NA	NA	NA	NA	NA	NA	NA	NA	NA	NA
LIC_RS13180|LIC_RS13185	hypothetical protein|ADP-forming succinate--CoA ligase subunit beta	LIC-cDNA-polyA	LIC	cDNA	polyA	raw	NC_005823.1	3119477	3120264	3	NC_005823.1:3119477-3120264 -	NA	NA	NA	NA	NA	NA	NA	NA	NA	NA	NA
LIC_RS13260|LIC_RS13265	NUDIX hydrolase|MFS transporter	LIC-cDNA-polyA	LIC	cDNA	polyA	raw	NC_005823.1	3138610	3140348	2	NC_005823.1:3138610-3140348 -	NA	NA	NA	NA	NA	NA	NA	NA	NA	NA	NA
LIC_RS23185|LIC_RS13290	hypothetical protein|fumarylacetoacetate hydrolase family protein	LIC-cDNA-polyA	LIC	cDNA	polyA	raw	NC_005823.1	3143642	3144662	4	NC_005823.1:3143642-3144662 -	NA	NA	NA	NA	NA	NA	NA	NA	NA	NA	NA
LIC_RS13290|LIC_RS13295	fumarylacetoacetate hydrolase family protein|hypothetical protein	LIC-cDNA-polyA	LIC	cDNA	polyA	raw	NC_005823.1	3145988	3146325	3	NC_005823.1:3145988-3146325 -	NA	NA	NA	NA	NA	NA	NA	NA	NA	NA	NA
LIC_RS13310|LIC_RS13315	alpha/beta fold hydrolase|hypothetical protein	LIC-cDNA-polyA	LIC	cDNA	polyA	raw	NC_005823.1	3151625	3151813	3	NC_005823.1:3151625-3151813 -	NA	NA	NA	NA	NA	NA	NA	NA	NA	NA	NA
LIC_RS13365|LIC_RS13370	hypothetical protein|hypothetical protein	LIC-cDNA-polyA	LIC	cDNA	polyA	raw	NC_005823.1	3161954	3164482	2	NC_005823.1:3161954-3164482 -	NA	NA	NA	NA	NA	NA	NA	NA	NA	NA	NA
LIC_RS13395|LIC_RS13400	hypothetical protein|2-C-methyl-D-erythritol 4-phosphate cytidylyltransferase	LIC-cDNA-polyA	LIC	cDNA	polyA	raw	NC_005823.1	3165555	3165739	2	NC_005823.1:3165555-3165739 -	NA	NA	NA	NA	NA	NA	NA	NA	NA	NA	NA
LIC_RS21375|LIC_RS13450	alpha/beta hydrolase|response regulator	LIC-cDNA-polyA	LIC	cDNA	polyA	raw	NC_005823.1	3177283	3177395	2	NC_005823.1:3177283-3177395 -	NA	NA	NA	NA	NA	NA	NA	NA	NA	NA	NA
LIC_RS13455|LIC_RS13460	hypothetical protein|crotonase/enoyl-CoA hydratase family protein	LIC-cDNA-polyA	LIC	cDNA	polyA	raw	NC_005823.1	3181655	3181876	2	NC_005823.1:3181655-3181876 -	NA	NA	NA	NA	NA	NA	NA	NA	NA	NA	NA
LIC_RS13475|LIC_RS13480	sphingomyelin phosphodiesterase|sphingomyelin phosphodiesterase	LIC-cDNA-polyA	LIC	cDNA	polyA	raw	NC_005823.1	3185872	3186065	2	NC_005823.1:3185872-3186065 -	NA	NA	NA	NA	NA	NA	NA	NA	NA	NA	NA
LIC_RS13540|LIC_RS13545	hypothetical protein|hypothetical protein	LIC-cDNA-polyA	LIC	cDNA	polyA	raw	NC_005823.1	3203648	3203960	6	NC_005823.1:3203648-3203960 -	NA	NA	NA	NA	NA	NA	NA	NA	NA	NA	NA
LIC_RS13555|LIC_RS13560	ChaN family lipoprotein|glutathione peroxidase	LIC-cDNA-polyA	LIC	cDNA	polyA	raw	NC_005823.1	3209919	3210386	4	NC_005823.1:3209919-3210386 -	NA	NA	NA	NA	NA	NA	NA	NA	NA	NA	NA
LIC_RS21385|LIC_RS13570	site-specific recombinase|hypothetical protein	LIC-cDNA-polyA	LIC	cDNA	polyA	raw	NC_005823.1	3214695	3215109	3	NC_005823.1:3214695-3215109 -	NA	NA	NA	NA	NA	NA	NA	NA	NA	NA	NA
LIC_RS13655|LIC_RS13660	hypothetical protein|DUF1554 domain-containing protein	LIC-cDNA-polyA	LIC	cDNA	polyA	raw	NC_005823.1	3228058	3228252	2	NC_005823.1:3228058-3228252 -	NA	NA	NA	NA	NA	NA	NA	NA	NA	NA	NA
LIC_RS13745|LIC_RS13750	pyrimidine/purine nucleoside phosphorylase|SDR family NAD(P)-dependent oxidoreductase	LIC-cDNA-polyA	LIC	cDNA	polyA	raw	NC_005823.1	3251008	3251221	9	NC_005823.1:3251008-3251221 -	NA	NA	NA	NA	NA	NA	NA	NA	NA	NA	NA
LIC_RS13820|LIC_RS13830	hypothetical protein|rhomboid family intramembrane serine protease	LIC-cDNA-polyA	LIC	cDNA	polyA	raw	NC_005823.1	3281588	3282252	4	NC_005823.1:3281588-3282252 -	NA	NA	NA	NA	NA	NA	NA	NA	NA	NA	NA
LIC_RS13920|LIC_RS13925	hypothetical protein|DUF1561 domain-containing protein	LIC-cDNA-polyA	LIC	cDNA	polyA	raw	NC_005823.1	3301322	3301630	2	NC_005823.1:3301322-3301630 -	NA	NA	NA	NA	NA	NA	NA	NA	NA	NA	NA
LIC_RS13925|LIC_RS13930	DUF1561 domain-containing protein|alpha/beta hydrolase	LIC-cDNA-polyA	LIC	cDNA	polyA	raw	NC_005823.1	3303965	3305456	24	NC_005823.1:3303965-3305456 -	NA	NA	NA	NA	NA	NA	NA	NA	NA	NA	NA
LIC_RS13945|LIC_RS13950	acireductone synthase|tetratricopeptide repeat protein	LIC-cDNA-polyA	LIC	cDNA	polyA	raw	NC_005823.1	3309432	3309988	5	NC_005823.1:3309432-3309988 -	NA	NA	NA	NA	NA	NA	NA	NA	NA	NA	NA
LIC_RS21425|LIC_RS13970	IS110 family transposase|DUF1577 domain-containing protein	LIC-cDNA-polyA	LIC	cDNA	polyA	raw	NC_005823.1	3313186	3314324	3	NC_005823.1:3313186-3314324 -	NA	NA	NA	NA	NA	NA	NA	NA	NA	NA	NA
LIC_RS13980|LIC_RS13985	enoyl-CoA hydratase/isomerase family protein|glycosyl hydrolase	LIC-cDNA-polyA	LIC	cDNA	polyA	raw	NC_005823.1	3317972	3318113	3	NC_005823.1:3317972-3318113 -	NA	NA	NA	NA	NA	NA	NA	NA	NA	NA	NA
LIC_RS14000|LIC_RS14005	hypothetical protein|hypothetical protein	LIC-cDNA-polyA	LIC	cDNA	polyA	raw	NC_005823.1	3323122	3323493	18	NC_005823.1:3323122-3323493 -	NA	NA	NA	NA	NA	NA	NA	NA	NA	NA	NA
LIC_RS14015|LIC_RS14020	hypothetical protein|methylglyoxal synthase	LIC-cDNA-polyA	LIC	cDNA	polyA	raw	NC_005823.1	3328208	3329078	16	NC_005823.1:3328208-3329078 -	NA	NA	NA	NA	NA	NA	NA	NA	NA	NA	NA
LIC_RS14035|LIC_RS14045	hypothetical protein|N-6 DNA methylase	LIC-cDNA-polyA	LIC	cDNA	polyA	raw	NC_005823.1	3333098	3333222	2	NC_005823.1:3333098-3333222 -	NA	NA	NA	NA	NA	NA	NA	NA	NA	NA	NA
LIC_RS14045|LIC_RS14050	N-6 DNA methylase|MarR family transcriptional regulator	LIC-cDNA-polyA	LIC	cDNA	polyA	raw	NC_005823.1	3335186	3336537	22	NC_005823.1:3335186-3336537 -	NA	NA	NA	NA	NA	NA	NA	NA	NA	NA	NA
LIC_RS14120|LIC_RS14125	NADH-quinone oxidoreductase subunit N|hypothetical protein	LIC-cDNA-polyA	LIC	cDNA	polyA	raw	NC_005823.1	3350512	3350780	5	NC_005823.1:3350512-3350780 -	NA	NA	NA	NA	NA	NA	NA	NA	NA	NA	NA
LIC_RS14130|LIC_RS14135	hypothetical protein|hypothetical protein	LIC-cDNA-polyA	LIC	cDNA	polyA	raw	NC_005823.1	3352229	3352855	7	NC_005823.1:3352229-3352855 -	NA	NA	NA	NA	NA	NA	NA	NA	NA	NA	NA
LIC_RS14160|LIC_RS14170	collagenase|aldehyde dehydrogenase family protein	LIC-cDNA-polyA	LIC	cDNA	polyA	raw	NC_005823.1	3362808	3363182	3	NC_005823.1:3362808-3363182 -	NA	NA	NA	NA	NA	NA	NA	NA	NA	NA	NA
LIC_RS14170|LIC_RS14180	aldehyde dehydrogenase family protein|HDOD domain-containing protein	LIC-cDNA-polyA	LIC	cDNA	polyA	raw	NC_005823.1	3365572	3365966	2	NC_005823.1:3365572-3365966 -	NA	NA	NA	NA	NA	NA	NA	NA	NA	NA	NA
LIC_RS14190|LIC_RS14195	biosynthetic-type acetolactate synthase large subunit|thiol peroxidase	LIC-cDNA-polyA	LIC	cDNA	polyA	raw	NC_005823.1	3370831	3372248	3	NC_005823.1:3370831-3372248 -	NA	NA	NA	NA	NA	NA	NA	NA	NA	NA	NA
LIC_RS14195|LIC_RS14200	thiol peroxidase|STAS domain-containing protein	LIC-cDNA-polyA	LIC	cDNA	polyA	raw	NC_005823.1	3371974	3372131	3	NC_005823.1:3371974-3372131 -	NA	NA	NA	NA	NA	NA	NA	NA	NA	NA	NA
LIC_RS23360|LIC_RS14215	hypothetical protein|DUF1566 domain-containing protein	LIC-cDNA-polyA	LIC	cDNA	polyA	raw	NC_005823.1	3372984	3373576	4	NC_005823.1:3372984-3373576 -	NA	NA	NA	NA	NA	NA	NA	NA	NA	NA	NA
LIC_RS14220|LIC_RS14225	hypothetical protein|nicotinate (nicotinamide) nucleotide adenylyltransferase	LIC-cDNA-polyA	LIC	cDNA	polyA	raw	NC_005823.1	3375802	3376248	5	NC_005823.1:3375802-3376248 -	NA	NA	NA	NA	NA	NA	NA	NA	NA	NA	NA
LIC_RS14255|LIC_RS14260	50S ribosomal protein L21|IS110 family transposase	LIC-cDNA-polyA	LIC	cDNA	polyA	raw	NC_005823.1	3381685	3382014	6	NC_005823.1:3381685-3382014 -	NA	NA	NA	NA	NA	NA	NA	NA	NA	NA	NA
LIC_RS14260|LIC_RS14270	IS110 family transposase|VOC family protein	LIC-cDNA-polyA	LIC	cDNA	polyA	raw	NC_005823.1	3383314	3383768	4	NC_005823.1:3383314-3383768 -	NA	NA	NA	NA	NA	NA	NA	NA	NA	NA	NA
LIC_RS14280|LIC_RS14285	hydroxymethylglutaryl-CoA lyase|glycosyltransferase family 39 protein	LIC-cDNA-polyA	LIC	cDNA	polyA	raw	NC_005823.1	3387244	3387716	8	NC_005823.1:3387244-3387716 -	NA	NA	NA	NA	NA	NA	NA	NA	NA	NA	NA
LIC_RS14335|LIC_RS14340	biotin--[acetyl-CoA-carboxylase] ligase|hypothetical protein	LIC-cDNA-polyA	LIC	cDNA	polyA	raw	NC_005823.1	3400589	3401326	3	NC_005823.1:3400589-3401326 -	NA	NA	NA	NA	NA	NA	NA	NA	NA	NA	NA
LIC_RS14395|LIC_RS14400	hypothetical protein|response regulator transcription factor	LIC-cDNA-polyA	LIC	cDNA	polyA	raw	NC_005823.1	3411567	3412185	20	NC_005823.1:3411567-3412185 -	NA	NA	NA	NA	NA	NA	NA	NA	NA	NA	NA
LIC_RS14445|LIC_RS14455	dTMP kinase|hypothetical protein	LIC-cDNA-polyA	LIC	cDNA	polyA	raw	NC_005823.1	3420138	3420430	2	NC_005823.1:3420138-3420430 -	NA	NA	NA	NA	NA	NA	NA	NA	NA	NA	NA
LIC_RS14545|LIC_RS14550	MBL fold metallo-hydrolase|DUF5063 domain-containing protein	LIC-cDNA-polyA	LIC	cDNA	polyA	raw	NC_005823.1	3439937	3440164	3	NC_005823.1:3439937-3440164 -	NA	NA	NA	NA	NA	NA	NA	NA	NA	NA	NA
LIC_RS14560|LIC_RS14565	DUF2752 domain-containing protein|fatty acid desaturase	LIC-cDNA-polyA	LIC	cDNA	polyA	raw	NC_005823.1	3442195	3442283	2	NC_005823.1:3442195-3442283 -	NA	NA	NA	NA	NA	NA	NA	NA	NA	NA	NA
LIC_RS14600|LIC_RS14610	DUF1561 domain-containing protein|50S ribosomal protein L17	LIC-cDNA-polyA	LIC	cDNA	polyA	raw	NC_005823.1	3453940	3454094	3	NC_005823.1:3453940-3454094 -	NA	NA	NA	NA	NA	NA	NA	NA	NA	NA	NA
LIC_RS14610|LIC_RS14615	50S ribosomal protein L17|DNA-directed RNA polymerase subunit alpha	LIC-cDNA-polyA	LIC	cDNA	polyA	raw	NC_005823.1	3456503	3458828	2	NC_005823.1:3456503-3458828 -	NA	NA	NA	NA	NA	NA	NA	NA	NA	NA	NA
LIC_RS14710|LIC_RS14715	50S ribosomal protein L29|50S ribosomal protein L16	LIC-cDNA-polyA	LIC	cDNA	polyA	raw	NC_005823.1	3465366	3465872	2	NC_005823.1:3465366-3465872 -	NA	NA	NA	NA	NA	NA	NA	NA	NA	NA	NA
LIC_RS14765|LIC_RS14770	elongation factor G-like protein|hypothetical protein	LIC-cDNA-polyA	LIC	cDNA	polyA	raw	NC_005823.1	3472687	3473200	5	NC_005823.1:3472687-3473200 -	NA	NA	NA	NA	NA	NA	NA	NA	NA	NA	NA
LIC_RS14775|LIC_RS14780	thioredoxin family protein|hypothetical protein	LIC-cDNA-polyA	LIC	cDNA	polyA	raw	NC_005823.1	3475173	3475386	3	NC_005823.1:3475173-3475386 -	NA	NA	NA	NA	NA	NA	NA	NA	NA	NA	NA
LIC_RS14780|LIC_RS14785	hypothetical protein|hypothetical protein	LIC-cDNA-polyA	LIC	cDNA	polyA	raw	NC_005823.1	3475852	3475997	3	NC_005823.1:3475852-3475997 -	NA	NA	NA	NA	NA	NA	NA	NA	NA	NA	NA
LIC_RS14825|LIC_RS14830	crossover junction endodeoxyribonuclease RuvC|YebC/PmpR family DNA-binding transcriptional regulator	LIC-cDNA-polyA	LIC	cDNA	polyA	raw	NC_005823.1	3488041	3488197	5	NC_005823.1:3488041-3488197 -	NA	NA	NA	NA	NA	NA	NA	NA	NA	NA	NA
LIC_RS14935|LIC_RS14940	DUF1554 domain-containing protein|Na+:solute symporter	LIC-cDNA-polyA	LIC	cDNA	polyA	raw	NC_005823.1	3528640	3529071	5	NC_005823.1:3528640-3529071 -	NA	NA	NA	NA	NA	NA	NA	NA	NA	NA	NA
LIC_RS15020|LIC_RS15025	hypothetical protein|citrate synthase	LIC-cDNA-polyA	LIC	cDNA	polyA	raw	NC_005823.1	3551858	3552357	5	NC_005823.1:3551858-3552357 -	NA	NA	NA	NA	NA	NA	NA	NA	NA	NA	NA
LIC_RS21585|LIC_RS15050	hypothetical protein|c-type cytochrome	LIC-cDNA-polyA	LIC	cDNA	polyA	raw	NC_005823.1	3556117	3556427	3	NC_005823.1:3556117-3556427 -	NA	NA	NA	NA	NA	NA	NA	NA	NA	NA	NA
LIC_RS15075|LIC_RS15080	MotA/TolQ/ExbB proton channel family protein|DUF1292 domain-containing protein	LIC-cDNA-polyA	LIC	cDNA	polyA	raw	NC_005823.1	3563006	3563502	2	NC_005823.1:3563006-3563502 -	NA	NA	NA	NA	NA	NA	NA	NA	NA	NA	NA
LIC_RS15080|LIC_RS15085	DUF1292 domain-containing protein|HNH endonuclease	LIC-cDNA-polyA	LIC	cDNA	polyA	raw	NC_005823.1	3564237	3564448	4	NC_005823.1:3564237-3564448 -	NA	NA	NA	NA	NA	NA	NA	NA	NA	NA	NA
LIC_RS15215|LIC_RS15220	hypothetical protein|glycosyltransferase family 2 protein	LIC-cDNA-polyA	LIC	cDNA	polyA	raw	NC_005823.1	3590848	3591495	12	NC_005823.1:3590848-3591495 -	NA	NA	NA	NA	NA	NA	NA	NA	NA	NA	NA
LIC_RS15225|LIC_RS15230	hypothetical protein|ATP-dependent DNA helicase	LIC-cDNA-polyA	LIC	cDNA	polyA	raw	NC_005823.1	3593431	3594249	69	NC_005823.1:3593431-3594249 -	NA	NA	NA	NA	NA	NA	NA	NA	NA	NA	NA
LIC_RS15230|LIC_RS15245	ATP-dependent DNA helicase|DUF1561 domain-containing protein	LIC-cDNA-polyA	LIC	cDNA	polyA	raw	NC_005823.1	3597044	3597993	9	NC_005823.1:3597044-3597993 -	NA	NA	NA	NA	NA	NA	NA	NA	NA	NA	NA
LIC_RS15300|LIC_RS15305	SET domain-containing protein|methyltransferase domain-containing protein	LIC-cDNA-polyA	LIC	cDNA	polyA	raw	NC_005823.1	3612408	3612713	3	NC_005823.1:3612408-3612713 -	NA	NA	NA	NA	NA	NA	NA	NA	NA	NA	NA
LIC_RS15315|LIC_RS15320	hypothetical protein|peptide-methionine (S)-S-oxide reductase MsrA	LIC-cDNA-polyA	LIC	cDNA	polyA	raw	NC_005823.1	3615757	3615952	2	NC_005823.1:3615757-3615952 -	NA	NA	NA	NA	NA	NA	NA	NA	NA	NA	NA
LIC_RS15400|LIC_RS15405	hypothetical protein|DUF1577 domain-containing protein	LIC-cDNA-polyA	LIC	cDNA	polyA	raw	NC_005823.1	3639049	3639693	45	NC_005823.1:3639049-3639693 -	NA	NA	NA	NA	NA	NA	NA	NA	NA	NA	NA
LIC_RS15445|LIC_RS15450	outer membrane protein transport protein|SDR family oxidoreductase	LIC-cDNA-polyA	LIC	cDNA	polyA	raw	NC_005823.1	3652780	3652886	2	NC_005823.1:3652780-3652886 -	NA	NA	NA	NA	NA	NA	NA	NA	NA	NA	NA
LIC_RS15470|LIC_RS15475	hypothetical protein|hypothetical protein	LIC-cDNA-polyA	LIC	cDNA	polyA	raw	NC_005823.1	3660419	3660553	2	NC_005823.1:3660419-3660553 -	NA	NA	NA	NA	NA	NA	NA	NA	NA	NA	NA
LIC_RS15505|LIC_RS15510	hypothetical protein|endolytic transglycosylase MltG	LIC-cDNA-polyA	LIC	cDNA	polyA	raw	NC_005823.1	3669769	3670673	5	NC_005823.1:3669769-3670673 -	NA	NA	NA	NA	NA	NA	NA	NA	NA	NA	NA
LIC_RS15515|LIC_RS15520	phosphoribosyl-AMP cyclohydrolase|efflux RND transporter permease subunit	LIC-cDNA-polyA	LIC	cDNA	polyA	raw	NC_005823.1	3672806	3673084	4	NC_005823.1:3672806-3673084 -	NA	NA	NA	NA	NA	NA	NA	NA	NA	NA	NA
LIC_RS15520|LIC_RS15525	efflux RND transporter permease subunit|hypothetical protein	LIC-cDNA-polyA	LIC	cDNA	polyA	raw	NC_005823.1	3677177	3677597	3	NC_005823.1:3677177-3677597 -	NA	NA	NA	NA	NA	NA	NA	NA	NA	NA	NA
LIC_RS21640|LIC_RS15565	GNAT family N-acetyltransferase|DJ-1/PfpI family protein	LIC-cDNA-polyA	LIC	cDNA	polyA	raw	NC_005823.1	3687860	3688638	4	NC_005823.1:3687860-3688638 -	NA	NA	NA	NA	NA	NA	NA	NA	NA	NA	NA
LIC_RS15580|LIC_RS15585	hypothetical protein|hypothetical protein	LIC-cDNA-polyA	LIC	cDNA	polyA	raw	NC_005823.1	3693065	3693271	2	NC_005823.1:3693065-3693271 -	NA	NA	NA	NA	NA	NA	NA	NA	NA	NA	NA
LIC_RS22780|LIC_RS15600	hypothetical protein|glycosyl hydrolase	LIC-cDNA-polyA	LIC	cDNA	polyA	raw	NC_005823.1	3698839	3699209	6	NC_005823.1:3698839-3699209 -	NA	NA	NA	NA	NA	NA	NA	NA	NA	NA	NA
LIC_RS15605|LIC_RS15610	hypothetical protein|23S ribosomal RNA	LIC-cDNA-polyA	LIC	cDNA	polyA	raw	NC_005823.1	3702553	3702663	39	NC_005823.1:3702553-3702663 -	NA	NA	NA	NA	NA	NA	NA	NA	NA	NA	NA
LIC_RS15610|LIC_RS15620	23S ribosomal RNA|hypothetical protein	LIC-cDNA-polyA	LIC	cDNA	polyA	raw	NC_005823.1	3705627	3706024	249	NC_005823.1:3705627-3706024 -	NA	NA	NA	NA	NA	NA	NA	NA	NA	NA	NA
LIC_RS21665|LIC_RS15675	hypothetical protein|helix-turn-helix domain-containing protein	LIC-cDNA-polyA	LIC	cDNA	polyA	raw	NC_005823.1	3719142	3719515	5	NC_005823.1:3719142-3719515 -	NA	NA	NA	NA	NA	NA	NA	NA	NA	NA	NA
LIC_RS15675|LIC_RS15685	helix-turn-helix domain-containing protein|hypothetical protein	LIC-cDNA-polyA	LIC	cDNA	polyA	raw	NC_005823.1	3720056	3721216	7	NC_005823.1:3720056-3721216 -	NA	NA	NA	NA	NA	NA	NA	NA	NA	NA	NA
LIC_RS15705|LIC_RS15715	fatty acid desaturase|hypothetical protein	LIC-cDNA-polyA	LIC	cDNA	polyA	raw	NC_005823.1	3727848	3728169	2	NC_005823.1:3727848-3728169 -	NA	NA	NA	NA	NA	NA	NA	NA	NA	NA	NA
LIC_RS15720|LIC_RS15730	flagellar motor protein MotB|DoxX family protein	LIC-cDNA-polyA	LIC	cDNA	polyA	raw	NC_005823.1	3730008	3730527	4	NC_005823.1:3730008-3730527 -	NA	NA	NA	NA	NA	NA	NA	NA	NA	NA	NA
LIC_RS15740|LIC_RS15745	hypothetical protein|hypothetical protein	LIC-cDNA-polyA	LIC	cDNA	polyA	raw	NC_005823.1	3732501	3733293	2	NC_005823.1:3732501-3733293 -	NA	NA	NA	NA	NA	NA	NA	NA	NA	NA	NA
LIC_RS15770|LIC_RS15775	DNA-3-methyladenine glycosylase I|DUF2804 domain-containing protein	LIC-cDNA-polyA	LIC	cDNA	polyA	raw	NC_005823.1	3740537	3741007	7	NC_005823.1:3740537-3741007 -	NA	NA	NA	NA	NA	NA	NA	NA	NA	NA	NA
LIC_RS21695|LIC_RS15800	IS110 family transposase|hypothetical protein	LIC-cDNA-polyA	LIC	cDNA	polyA	raw	NC_005823.1	3745460	3745892	4	NC_005823.1:3745460-3745892 -	NA	NA	NA	NA	NA	NA	NA	NA	NA	NA	NA
LIC_RS15815|LIC_RS15820	guanylate cyclase|TetR/AcrR family transcriptional regulator	LIC-cDNA-polyA	LIC	cDNA	polyA	raw	NC_005823.1	3753754	3754818	9	NC_005823.1:3753754-3754818 -	NA	NA	NA	NA	NA	NA	NA	NA	NA	NA	NA
LIC_RS15825|LIC_RS15830	efflux RND transporter permease subunit|DUF1566 domain-containing protein	LIC-cDNA-polyA	LIC	cDNA	polyA	raw	NC_005823.1	3758102	3759680	13	NC_005823.1:3758102-3759680 -	NA	NA	NA	NA	NA	NA	NA	NA	NA	NA	NA
LIC_RS15845|LIC_RS15850	hypothetical protein|DoxX family protein	LIC-cDNA-polyA	LIC	cDNA	polyA	raw	NC_005823.1	3763649	3763788	2	NC_005823.1:3763649-3763788 -	NA	NA	NA	NA	NA	NA	NA	NA	NA	NA	NA
LIC_RS15865|LIC_RS15870	GAF domain-containing hybrid sensor histidine kinase/response regulator|hypothetical protein	LIC-cDNA-polyA	LIC	cDNA	polyA	raw	NC_005823.1	3768400	3768497	2	NC_005823.1:3768400-3768497 -	NA	NA	NA	NA	NA	NA	NA	NA	NA	NA	NA
LIC_RS15880|LIC_RS15890	dephospho-CoA kinase|LruC domain-containing protein	LIC-cDNA-polyA	LIC	cDNA	polyA	raw	NC_005823.1	3771400	3771959	5	NC_005823.1:3771400-3771959 -	NA	NA	NA	NA	NA	NA	NA	NA	NA	NA	NA
LIC_RS15925|LIC_RS15930	5'/3'-nucleotidase SurE|tetratricopeptide repeat protein	LIC-cDNA-polyA	LIC	cDNA	polyA	raw	NC_005823.1	3784962	3785831	10	NC_005823.1:3784962-3785831 -	NA	NA	NA	NA	NA	NA	NA	NA	NA	NA	NA
LIC_RS15945|LIC_RS15950	tRNA-His|hypothetical protein	LIC-cDNA-polyA	LIC	cDNA	polyA	raw	NC_005823.1	3786899	3787304	4	NC_005823.1:3786899-3787304 -	NA	NA	NA	NA	NA	NA	NA	NA	NA	NA	NA
LIC_RS15955|LIC_RS15960	TIGR01777 family oxidoreductase|Ig-like domain-containing protein	LIC-cDNA-polyA	LIC	cDNA	polyA	raw	NC_005823.1	3789079	3789280	3	NC_005823.1:3789079-3789280 -	NA	NA	NA	NA	NA	NA	NA	NA	NA	NA	NA
LIC_RS15960|LIC_RS15965	Ig-like domain-containing protein|uracil-DNA glycosylase	LIC-cDNA-polyA	LIC	cDNA	polyA	raw	NC_005823.1	3793504	3794635	6	NC_005823.1:3793504-3794635 -	NA	NA	NA	NA	NA	NA	NA	NA	NA	NA	NA
LIC_RS21705|LIC_RS15985	hypothetical protein|hypothetical protein	LIC-cDNA-polyA	LIC	cDNA	polyA	raw	NC_005823.1	3800272	3800719	5	NC_005823.1:3800272-3800719 -	NA	NA	NA	NA	NA	NA	NA	NA	NA	NA	NA
LIC_RS21710|LIC_RS16035	IS110 family transposase|MBL fold metallo-hydrolase	LIC-cDNA-polyA	LIC	cDNA	polyA	raw	NC_005823.1	3811754	3812597	54	NC_005823.1:3811754-3812597 -	NA	NA	NA	NA	NA	NA	NA	NA	NA	NA	NA
LIC_RS16035|LIC_RS16040	MBL fold metallo-hydrolase|DegT/DnrJ/EryC1/StrS family aminotransferase	LIC-cDNA-polyA	LIC	cDNA	polyA	raw	NC_005823.1	3813891	3814213	2	NC_005823.1:3813891-3814213 -	NA	NA	NA	NA	NA	NA	NA	NA	NA	NA	NA
LIC_RS16040|LIC_RS16050	DegT/DnrJ/EryC1/StrS family aminotransferase|hypothetical protein	LIC-cDNA-polyA	LIC	cDNA	polyA	raw	NC_005823.1	3816059	3816795	4	NC_005823.1:3816059-3816795 -	NA	NA	NA	NA	NA	NA	NA	NA	NA	NA	NA
LIC_RS16070|LIC_RS16075	hypothetical protein|tRNA-Val	LIC-cDNA-polyA	LIC	cDNA	polyA	raw	NC_005823.1	3822932	3823070	3	NC_005823.1:3822932-3823070 -	NA	NA	NA	NA	NA	NA	NA	NA	NA	NA	NA
LIC_RS16080|LIC_RS16085	DUF1569 domain-containing protein|helix-turn-helix domain-containing protein	LIC-cDNA-polyA	LIC	cDNA	polyA	raw	NC_005823.1	3825085	3825242	3	NC_005823.1:3825085-3825242 -	NA	NA	NA	NA	NA	NA	NA	NA	NA	NA	NA
LIC_RS16100|LIC_RS16105	methionine--tRNA ligase|HD domain-containing protein	LIC-cDNA-polyA	LIC	cDNA	polyA	raw	NC_005823.1	3831981	3832609	7	NC_005823.1:3831981-3832609 -	NA	NA	NA	NA	NA	NA	NA	NA	NA	NA	NA
LIC_RS16120|LIC_RS16125	NAD-dependent epimerase/dehydratase family protein|efflux RND transporter permease subunit	LIC-cDNA-polyA	LIC	cDNA	polyA	raw	NC_005823.1	3838716	3839165	9	NC_005823.1:3838716-3839165 -	NA	NA	NA	NA	NA	NA	NA	NA	NA	NA	NA
LIC_RS16125|LIC_RS16130	efflux RND transporter permease subunit|TolC family protein	LIC-cDNA-polyA	LIC	cDNA	polyA	raw	NC_005823.1	3842977	3843203	2	NC_005823.1:3842977-3843203 -	NA	NA	NA	NA	NA	NA	NA	NA	NA	NA	NA
LIC_RS16135|LIC_RS16140	acyl-CoA dehydrogenase family protein|sensor domain-containing diguanylate cyclase	LIC-cDNA-polyA	LIC	cDNA	polyA	raw	NC_005823.1	3847184	3847646	2	NC_005823.1:3847184-3847646 -	NA	NA	NA	NA	NA	NA	NA	NA	NA	NA	NA
LIC_RS16145|LIC_RS16160	UDP-N-acetylmuramate dehydrogenase|hypothetical protein	LIC-cDNA-polyA	LIC	cDNA	polyA	raw	NC_005823.1	3850075	3850886	17	NC_005823.1:3850075-3850886 -	NA	NA	NA	NA	NA	NA	NA	NA	NA	NA	NA
LIC_RS16285|LIC_RS16290	ATP-binding protein|hypothetical protein	LIC-cDNA-polyA	LIC	cDNA	polyA	raw	NC_005823.1	3875564	3875899	9	NC_005823.1:3875564-3875899 -	NA	NA	NA	NA	NA	NA	NA	NA	NA	NA	NA
LIC_RS16290|LIC_RS16295	hypothetical protein|hypothetical protein	LIC-cDNA-polyA	LIC	cDNA	polyA	raw	NC_005823.1	3876951	3877258	2	NC_005823.1:3876951-3877258 -	NA	NA	NA	NA	NA	NA	NA	NA	NA	NA	NA
LIC_RS16365|LIC_RS16370	SET domain-containing protein-lysine N-methyltransferase|glycerophosphodiester phosphodiesterase	LIC-cDNA-polyA	LIC	cDNA	polyA	raw	NC_005823.1	3893427	3893668	2	NC_005823.1:3893427-3893668 -	NA	NA	NA	NA	NA	NA	NA	NA	NA	NA	NA
LIC_RS16375|LIC_RS16380	hypothetical protein|MltA domain-containing protein	LIC-cDNA-polyA	LIC	cDNA	polyA	raw	NC_005823.1	3895232	3895477	2	NC_005823.1:3895232-3895477 -	NA	NA	NA	NA	NA	NA	NA	NA	NA	NA	NA
LIC_RS16390|LIC_RS16395	YiiD C-terminal domain-containing protein|potassium/proton antiporter	LIC-cDNA-polyA	LIC	cDNA	polyA	raw	NC_005823.1	3900011	3900955	5	NC_005823.1:3900011-3900955 -	NA	NA	NA	NA	NA	NA	NA	NA	NA	NA	NA
LIC_RS16420|LIC_RS16425	hybrid sensor histidine kinase/response regulator|ribosome small subunit-dependent GTPase A	LIC-cDNA-polyA	LIC	cDNA	polyA	raw	NC_005823.1	3909988	3910197	4	NC_005823.1:3909988-3910197 -	NA	NA	NA	NA	NA	NA	NA	NA	NA	NA	NA
LIC_RS16425|LIC_RS16430	ribosome small subunit-dependent GTPase A|alpha/beta fold hydrolase	LIC-cDNA-polyA	LIC	cDNA	polyA	raw	NC_005823.1	3911867	3912035	2	NC_005823.1:3911867-3912035 -	NA	NA	NA	NA	NA	NA	NA	NA	NA	NA	NA
LIC_RS16440|LIC_RS16445	class I SAM-dependent methyltransferase|hypothetical protein	LIC-cDNA-polyA	LIC	cDNA	polyA	raw	NC_005823.1	3918467	3919013	4	NC_005823.1:3918467-3919013 -	NA	NA	NA	NA	NA	NA	NA	NA	NA	NA	NA
LIC_RS16480|LIC_RS16485	hypothetical protein|cation diffusion facilitator family transporter	LIC-cDNA-polyA	LIC	cDNA	polyA	raw	NC_005823.1	3932345	3933614	16	NC_005823.1:3932345-3933614 -	NA	NA	NA	NA	NA	NA	NA	NA	NA	NA	NA
LIC_RS16485|LIC_RS16490	cation diffusion facilitator family transporter|PaaI family thioesterase	LIC-cDNA-polyA	LIC	cDNA	polyA	raw	NC_005823.1	3934625	3934757	2	NC_005823.1:3934625-3934757 -	NA	NA	NA	NA	NA	NA	NA	NA	NA	NA	NA
LIC_RS16520|LIC_RS16525	hypothetical protein|hypothetical protein	LIC-cDNA-polyA	LIC	cDNA	polyA	raw	NC_005823.1	3939828	3940295	4	NC_005823.1:3939828-3940295 -	NA	NA	NA	NA	NA	NA	NA	NA	NA	NA	NA
LIC_RS16535|LIC_RS16545	cytochrome C oxidase subunit IV family protein|hypothetical protein	LIC-cDNA-polyA	LIC	cDNA	polyA	raw	NC_005823.1	3943449	3943760	3	NC_005823.1:3943449-3943760 -	NA	NA	NA	NA	NA	NA	NA	NA	NA	NA	NA
LIC_RS16545|LIC_RS16550	hypothetical protein|hypothetical protein	LIC-cDNA-polyA	LIC	cDNA	polyA	raw	NC_005823.1	3945064	3945670	16	NC_005823.1:3945064-3945670 -	NA	NA	NA	NA	NA	NA	NA	NA	NA	NA	NA
LIC_RS16580|LIC_RS16585	lauroyl/myristoyl acyltransferase|inorganic diphosphatase	LIC-cDNA-polyA	LIC	cDNA	polyA	raw	NC_005823.1	3956069	3956739	4	NC_005823.1:3956069-3956739 -	NA	NA	NA	NA	NA	NA	NA	NA	NA	NA	NA
LIC_RS16605|LIC_RS16610	YdeI/OmpD-associated family protein|alginate export family protein	LIC-cDNA-polyA	LIC	cDNA	polyA	raw	NC_005823.1	3960642	3962601	14	NC_005823.1:3960642-3962601 -	NA	NA	NA	NA	NA	NA	NA	NA	NA	NA	NA
LIC_RS16610|LIC_RS16615	alginate export family protein|DEAD/DEAH box helicase	LIC-cDNA-polyA	LIC	cDNA	polyA	raw	NC_005823.1	3964882	3965011	2	NC_005823.1:3964882-3965011 -	NA	NA	NA	NA	NA	NA	NA	NA	NA	NA	NA
LIC_RS16620|LIC_RS16625	formylglycine-generating enzyme family protein|SDR family oxidoreductase	LIC-cDNA-polyA	LIC	cDNA	polyA	raw	NC_005823.1	3968336	3968801	4	NC_005823.1:3968336-3968801 -	NA	NA	NA	NA	NA	NA	NA	NA	NA	NA	NA
LIC_RS16655|LIC_RS16660	LA_2444/LA_4059 family outer membrane protein|hypothetical protein	LIC-cDNA-polyA	LIC	cDNA	polyA	raw	NC_005823.1	3975820	3976035	4	NC_005823.1:3975820-3976035 -	NA	NA	NA	NA	NA	NA	NA	NA	NA	NA	NA
LIC_RS16705|LIC_RS16710	DUF1554 domain-containing protein|immunity 26/phosphotriesterase HocA family protein	LIC-cDNA-polyA	LIC	cDNA	polyA	raw	NC_005823.1	3985406	3985645	5	NC_005823.1:3985406-3985645 -	NA	NA	NA	NA	NA	NA	NA	NA	NA	NA	NA
LIC_RS16730|LIC_RS16740	hypothetical protein|hypothetical protein	LIC-cDNA-polyA	LIC	cDNA	polyA	raw	NC_005823.1	3991836	3992687	7	NC_005823.1:3991836-3992687 -	NA	NA	NA	NA	NA	NA	NA	NA	NA	NA	NA
LIC_RS16745|LIC_RS16750	hypothetical protein|LEA type 2 family protein	LIC-cDNA-polyA	LIC	cDNA	polyA	raw	NC_005823.1	3993754	3993921	2	NC_005823.1:3993754-3993921 -	NA	NA	NA	NA	NA	NA	NA	NA	NA	NA	NA
LIC_RS21820|LIC_RS16820	integrase core domain-containing protein|response regulator transcription factor	LIC-cDNA-polyA	LIC	cDNA	polyA	raw	NC_005823.1	4007427	4007573	2	NC_005823.1:4007427-4007573 -	NA	NA	NA	NA	NA	NA	NA	NA	NA	NA	NA
LIC_RS16840|LIC_RS16850	serine/threonine-protein phosphatase|hypothetical protein	LIC-cDNA-polyA	LIC	cDNA	polyA	raw	NC_005823.1	4015022	4015256	100	NC_005823.1:4015022-4015256 -	NA	NA	NA	NA	NA	NA	NA	NA	NA	NA	NA
LIC_RS16860|LIC_RS16865	hypothetical protein|hypothetical protein	LIC-cDNA-polyA	LIC	cDNA	polyA	raw	NC_005823.1	4017682	4018457	19	NC_005823.1:4017682-4018457 -	NA	NA	NA	NA	NA	NA	NA	NA	NA	NA	NA
LIC_RS16880|LIC_RS16885	MaoC family dehydratase|acyl-CoA dehydrogenase family protein	LIC-cDNA-polyA	LIC	cDNA	polyA	raw	NC_005823.1	4021853	4022105	2	NC_005823.1:4021853-4022105 -	NA	NA	NA	NA	NA	NA	NA	NA	NA	NA	NA
LIC_RS16885|LIC_RS16890	acyl-CoA dehydrogenase family protein|NAD-dependent DNA ligase LigA	LIC-cDNA-polyA	LIC	cDNA	polyA	raw	NC_005823.1	4023969	4024316	3	NC_005823.1:4023969-4024316 -	NA	NA	NA	NA	NA	NA	NA	NA	NA	NA	NA
LIC_RS16915|LIC_RS16920	YdcF family protein|sensor histidine kinase	LIC-cDNA-polyA	LIC	cDNA	polyA	raw	NC_005823.1	4030993	4031868	7	NC_005823.1:4030993-4031868 -	NA	NA	NA	NA	NA	NA	NA	NA	NA	NA	NA
LIC_RS16985|LIC_RS16990	hypothetical protein|hypothetical protein	LIC-cDNA-polyA	LIC	cDNA	polyA	raw	NC_005823.1	4050139	4050286	2	NC_005823.1:4050139-4050286 -	NA	NA	NA	NA	NA	NA	NA	NA	NA	NA	NA
LIC_RS17015|LIC_RS17020	hypothetical protein|internalin	LIC-cDNA-polyA	LIC	cDNA	polyA	raw	NC_005823.1	4054330	4054667	5	NC_005823.1:4054330-4054667 -	NA	NA	NA	NA	NA	NA	NA	NA	NA	NA	NA
LIC_RS23070|LIC_RS17030	hypothetical protein|hypothetical protein	LIC-cDNA-polyA	LIC	cDNA	polyA	raw	NC_005823.1	4056470	4056786	2	NC_005823.1:4056470-4056786 -	NA	NA	NA	NA	NA	NA	NA	NA	NA	NA	NA
LIC_RS17095|LIC_RS17100	M4 family metallopeptidase|M4 family metallopeptidase	LIC-cDNA-polyA	LIC	cDNA	polyA	raw	NC_005823.1	4075787	4076218	2	NC_005823.1:4075787-4076218 -	NA	NA	NA	NA	NA	NA	NA	NA	NA	NA	NA
LIC_RS17115|LIC_RS17120	nucleoside-diphosphate kinase|hypothetical protein	LIC-cDNA-polyA	LIC	cDNA	polyA	raw	NC_005823.1	4082022	4082232	3	NC_005823.1:4082022-4082232 -	NA	NA	NA	NA	NA	NA	NA	NA	NA	NA	NA
LIC_RS17120|LIC_RS17125	hypothetical protein|NADP-dependent isocitrate dehydrogenase	LIC-cDNA-polyA	LIC	cDNA	polyA	raw	NC_005823.1	4082703	4082885	3	NC_005823.1:4082703-4082885 -	NA	NA	NA	NA	NA	NA	NA	NA	NA	NA	NA
LIC_RS17215|LIC_RS17225	hypothetical protein|DNA gyrase subunit A	LIC-cDNA-polyA	LIC	cDNA	polyA	raw	NC_005823.1	4103171	4103344	2	NC_005823.1:4103171-4103344 -	NA	NA	NA	NA	NA	NA	NA	NA	NA	NA	NA
LIC_RS17255|LIC_RS17260	NAD(P)/FAD-dependent oxidoreductase|hypothetical protein	LIC-cDNA-polyA	LIC	cDNA	polyA	raw	NC_005823.1	4112153	4112445	7	NC_005823.1:4112153-4112445 -	NA	NA	NA	NA	NA	NA	NA	NA	NA	NA	NA
LIC_RS17295|LIC_RS17300	DUF4139 domain-containing protein|chloride channel protein	LIC-cDNA-polyA	LIC	cDNA	polyA	raw	NC_005823.1	4122365	4123046	6	NC_005823.1:4122365-4123046 -	NA	NA	NA	NA	NA	NA	NA	NA	NA	NA	NA
LIC_RS17350|LIC_RS17355	phosphoadenylyl-sulfate reductase|hypothetical protein	LIC-cDNA-polyA	LIC	cDNA	polyA	raw	NC_005823.1	4135975	4136131	2	NC_005823.1:4135975-4136131 -	NA	NA	NA	NA	NA	NA	NA	NA	NA	NA	NA
LIC_RS17375|LIC_RS17380	FAD-dependent oxidoreductase|IS3 family transposase	LIC-cDNA-polyA	LIC	cDNA	polyA	raw	NC_005823.1	4139993	4141660	27	NC_005823.1:4139993-4141660 -	NA	NA	NA	NA	NA	NA	NA	NA	NA	NA	NA
LIC_RS17380|LIC_RS17390	IS3 family transposase|hypothetical protein	LIC-cDNA-polyA	LIC	cDNA	polyA	raw	NC_005823.1	4141962	4142264	3	NC_005823.1:4141962-4142264 -	NA	NA	NA	NA	NA	NA	NA	NA	NA	NA	NA
LIC_RS17445|LIC_RS17450	hypothetical protein|hypothetical protein	LIC-cDNA-polyA	LIC	cDNA	polyA	raw	NC_005823.1	4155199	4155291	2	NC_005823.1:4155199-4155291 -	NA	NA	NA	NA	NA	NA	NA	NA	NA	NA	NA
LIC_RS17460|LIC_RS17465	ketol-acid reductoisomerase|methyl-accepting chemotaxis protein	LIC-cDNA-polyA	LIC	cDNA	polyA	raw	NC_005823.1	4159246	4159648	6	NC_005823.1:4159246-4159648 -	NA	NA	NA	NA	NA	NA	NA	NA	NA	NA	NA
LIC_RS17465|LIC_RS17470	methyl-accepting chemotaxis protein|OsmC family protein	LIC-cDNA-polyA	LIC	cDNA	polyA	raw	NC_005823.1	4161558	4162106	4	NC_005823.1:4161558-4162106 -	NA	NA	NA	NA	NA	NA	NA	NA	NA	NA	NA
LIC_RS17470|LIC_RS17475	OsmC family protein|NAD(P)-binding domain-containing protein	LIC-cDNA-polyA	LIC	cDNA	polyA	raw	NC_005823.1	4162780	4162988	2	NC_005823.1:4162780-4162988 -	NA	NA	NA	NA	NA	NA	NA	NA	NA	NA	NA
LIC_RS17485|LIC_RS17490	alpha/beta hydrolase|S-methyl-5'-thioadenosine phosphorylase	LIC-cDNA-polyA	LIC	cDNA	polyA	raw	NC_005823.1	4166876	4167306	3	NC_005823.1:4166876-4167306 -	NA	NA	NA	NA	NA	NA	NA	NA	NA	NA	NA
LIC_RS17530|LIC_RS17540	metalloregulator ArsR/SmtB family transcription factor|NAD(P)-dependent oxidoreductase	LIC-cDNA-polyA	LIC	cDNA	polyA	raw	NC_005823.1	4179528	4179785	4	NC_005823.1:4179528-4179785 -	NA	NA	NA	NA	NA	NA	NA	NA	NA	NA	NA
LIC_RS17565|LIC_RS17570	FecR domain-containing protein|helix-turn-helix domain-containing protein	LIC-cDNA-polyA	LIC	cDNA	polyA	raw	NC_005823.1	4189021	4189205	2	NC_005823.1:4189021-4189205 -	NA	NA	NA	NA	NA	NA	NA	NA	NA	NA	NA
LIC_RS17640|LIC_RS17645	hypothetical protein|glycosyl hydrolase	LIC-cDNA-polyA	LIC	cDNA	polyA	raw	NC_005823.1	4204748	4205057	2	NC_005823.1:4204748-4205057 -	NA	NA	NA	NA	NA	NA	NA	NA	NA	NA	NA
LIC_RS17675|LIC_RS17680	hypothetical protein|hypothetical protein	LIC-cDNA-polyA	LIC	cDNA	polyA	raw	NC_005823.1	4213487	4213750	4	NC_005823.1:4213487-4213750 -	NA	NA	NA	NA	NA	NA	NA	NA	NA	NA	NA
LIC_RS17720|LIC_RS17725	monovalent cation:proton antiporter-2 (CPA2) family protein|hypothetical protein	LIC-cDNA-polyA	LIC	cDNA	polyA	raw	NC_005823.1	4222693	4223384	838	NC_005823.1:4222693-4223384 -	NA	NA	NA	NA	NA	NA	NA	NA	NA	NA	NA
LIC_RS17755|LIC_RS17760	flagellar protein FlgN|M23 family metallopeptidase	LIC-cDNA-polyA	LIC	cDNA	polyA	raw	NC_005823.1	4230146	4230667	4	NC_005823.1:4230146-4230667 -	NA	NA	NA	NA	NA	NA	NA	NA	NA	NA	NA
LIC_RS17780|LIC_RS17790	hypothetical protein|hypothetical protein	LIC-cDNA-polyA	LIC	cDNA	polyA	raw	NC_005823.1	4235771	4236055	4	NC_005823.1:4235771-4236055 -	NA	NA	NA	NA	NA	NA	NA	NA	NA	NA	NA
LIC_RS17820|LIC_RS17825	tRNA-Gly|DUF1554 domain-containing protein	LIC-cDNA-polyA	LIC	cDNA	polyA	raw	NC_005823.1	4240259	4242160	11	NC_005823.1:4240259-4242160 -	NA	NA	NA	NA	NA	NA	NA	NA	NA	NA	NA
LIC_RS17885|LIC_RS17890	OmpA family protein|serine--tRNA ligase	LIC-cDNA-polyA	LIC	cDNA	polyA	raw	NC_005823.1	4254785	4254952	2	NC_005823.1:4254785-4254952 -	NA	NA	NA	NA	NA	NA	NA	NA	NA	NA	NA
LIC_RS17910|LIC_RS17915	YaaR family protein|IS3 family transposase	LIC-cDNA-polyA	LIC	cDNA	polyA	raw	NC_005823.1	4260112	4261052	18	NC_005823.1:4260112-4261052 -	NA	NA	NA	NA	NA	NA	NA	NA	NA	NA	NA
LIC_RS17915|LIC_RS17925	IS3 family transposase|hypothetical protein	LIC-cDNA-polyA	LIC	cDNA	polyA	raw	NC_005823.1	4261526	4261804	7	NC_005823.1:4261526-4261804 -	NA	NA	NA	NA	NA	NA	NA	NA	NA	NA	NA
LIC_RS17940|LIC_RS17945	ribosomal RNA small subunit methyltransferase G|M20/M25/M40 family metallo-hydrolase	LIC-cDNA-polyA	LIC	cDNA	polyA	raw	NC_005823.1	4265640	4266388	11	NC_005823.1:4265640-4266388 -	NA	NA	NA	NA	NA	NA	NA	NA	NA	NA	NA
LIC_RS17945|LIC_RS17950	M20/M25/M40 family metallo-hydrolase|IS3 family transposase	LIC-cDNA-polyA	LIC	cDNA	polyA	raw	NC_005823.1	4267974	4269474	19	NC_005823.1:4267974-4269474 -	NA	NA	NA	NA	NA	NA	NA	NA	NA	NA	NA
LIC_RS17960|LIC_RS17965	hypothetical protein|tRNA uridine-5-carboxymethylaminomethyl(34) synthesis enzyme MnmG	LIC-cDNA-polyA	LIC	cDNA	polyA	raw	NC_005823.1	4271620	4272818	9	NC_005823.1:4271620-4272818 -	NA	NA	NA	NA	NA	NA	NA	NA	NA	NA	NA
LIC_RS01105|LIC_RS19955	hypothetical protein|hypothetical protein	LIC-cDNA-polyA	LIC	cDNA	polyA	raw	NC_005823.1	242178	242597	5	NC_005823.1:242178-242597 -	NA	NA	NA	NA	NA	NA	NA	NA	NA	NA	NA
LIC_RS01125|LIC_RS19960	phosphoenolpyruvate carboxykinase (ATP)|hypothetical protein	LIC-cDNA-polyA	LIC	cDNA	polyA	raw	NC_005823.1	246880	247226	5	NC_005823.1:246880-247226 -	NA	NA	NA	NA	NA	NA	NA	NA	NA	NA	NA
LIC_RS01345|LIC_RS19980	hypothetical protein|IS110 family transposase	LIC-cDNA-polyA	LIC	cDNA	polyA	raw	NC_005823.1	300585	301139	102	NC_005823.1:300585-301139 -	NA	NA	NA	NA	NA	NA	NA	NA	NA	NA	NA
LIC_RS01890|LIC_RS20030	DUF1565 domain-containing protein|O-methyltransferase	LIC-cDNA-polyA	LIC	cDNA	polyA	raw	NC_005823.1	413236	413494	5	NC_005823.1:413236-413494 -	NA	NA	NA	NA	NA	NA	NA	NA	NA	NA	NA
LIC_RS03830|LIC_RS20295	hypothetical protein|IS110 family transposase	LIC-cDNA-polyA	LIC	cDNA	polyA	raw	NC_005823.1	904917	906711	5	NC_005823.1:904917-906711 -	NA	NA	NA	NA	NA	NA	NA	NA	NA	NA	NA
LIC_RS04565|LIC_RS20365	hypothetical protein|IS110 family transposase	LIC-cDNA-polyA	LIC	cDNA	polyA	raw	NC_005823.1	1069876	1070512	30	NC_005823.1:1069876-1070512 -	NA	NA	NA	NA	NA	NA	NA	NA	NA	NA	NA
LIC_RS20365|LIC_RS20370	IS110 family transposase|transposase	LIC-cDNA-polyA	LIC	cDNA	polyA	raw	NC_005823.1	1071748	1072171	9	NC_005823.1:1071748-1072171 -	NA	NA	NA	NA	NA	NA	NA	NA	NA	NA	NA
LIC_RS05375|LIC_RS20530	hypothetical protein|hypothetical protein	LIC-cDNA-polyA	LIC	cDNA	polyA	raw	NC_005823.1	1281267	1281416	2	NC_005823.1:1281267-1281416 -	NA	NA	NA	NA	NA	NA	NA	NA	NA	NA	NA
|LIC_RS20725	|IS3 family transposase	LIC-cDNA-polyA	LIC	cDNA	polyA	raw	NC_005823.1	1660888	1661063	4	NC_005823.1:1660888-1661063 -	NA	NA	NA	NA	NA	NA	NA	NA	NA	NA	NA
LIC_RS07530|LIC_RS20800	thioredoxin-disulfide reductase|IS110 family transposase	LIC-cDNA-polyA	LIC	cDNA	polyA	raw	NC_005823.1	1818628	1819383	6	NC_005823.1:1818628-1819383 -	NA	NA	NA	NA	NA	NA	NA	NA	NA	NA	NA
LIC_RS11960|LIC_RS21185	DUF1561 domain-containing protein|Rpn family recombination-promoting nuclease/putative transposase	LIC-cDNA-polyA	LIC	cDNA	polyA	raw	NC_005823.1	2829108	2829502	9	NC_005823.1:2829108-2829502 -	NA	NA	NA	NA	NA	NA	NA	NA	NA	NA	NA
LIC_RS23165|LIC_RS21260	hypothetical protein|transposase	LIC-cDNA-polyA	LIC	cDNA	polyA	raw	NC_005823.1	2917172	2917383	3	NC_005823.1:2917172-2917383 -	NA	NA	NA	NA	NA	NA	NA	NA	NA	NA	NA
LIC_RS13565|LIC_RS21385	YceK/YidQ family lipoprotein|site-specific recombinase	LIC-cDNA-polyA	LIC	cDNA	polyA	raw	NC_005823.1	3213603	3213911	3	NC_005823.1:3213603-3213911 -	NA	NA	NA	NA	NA	NA	NA	NA	NA	NA	NA
LIC_RS13950|LIC_RS21425	tetratricopeptide repeat protein|IS110 family transposase	LIC-cDNA-polyA	LIC	cDNA	polyA	raw	NC_005823.1	3311544	3311704	3	NC_005823.1:3311544-3311704 -	NA	NA	NA	NA	NA	NA	NA	NA	NA	NA	NA
LIC_RS15175|LIC_RS21605	bifunctional folylpolyglutamate synthase/dihydrofolate synthase|hypothetical protein	LIC-cDNA-polyA	LIC	cDNA	polyA	raw	NC_005823.1	3582333	3583083	7	NC_005823.1:3582333-3583083 -	NA	NA	NA	NA	NA	NA	NA	NA	NA	NA	NA
LIC_RS15750|LIC_RS21685	lipoprotein LipL36|IS110 family transposase	LIC-cDNA-polyA	LIC	cDNA	polyA	raw	NC_005823.1	3736781	3738171	93	NC_005823.1:3736781-3738171 -	NA	NA	NA	NA	NA	NA	NA	NA	NA	NA	NA
LIC_RS16015|LIC_RS21710	alpha/beta hydrolase|IS110 family transposase	LIC-cDNA-polyA	LIC	cDNA	polyA	raw	NC_005823.1	3810017	3810454	2	NC_005823.1:3810017-3810454 -	NA	NA	NA	NA	NA	NA	NA	NA	NA	NA	NA
LIC_RS16240|LIC_RS21745	Fic family protein|IS110 family transposase	LIC-cDNA-polyA	LIC	cDNA	polyA	raw	NC_005823.1	3869923	3870421	55	NC_005823.1:3869923-3870421 -	NA	NA	NA	NA	NA	NA	NA	NA	NA	NA	NA
LIC_RS17355|LIC_RS21880	hypothetical protein|IS3 family transposase	LIC-cDNA-polyA	LIC	cDNA	polyA	raw	NC_005823.1	4136611	4136940	3	NC_005823.1:4136611-4136940 -	NA	NA	NA	NA	NA	NA	NA	NA	NA	NA	NA
LIC_RS05025|LIC_RS22515	porin OmpL1|IS3 family transposase	LIC-cDNA-polyA	LIC	cDNA	polyA	raw	NC_005823.1	1174443	1175112	3	NC_005823.1:1174443-1175112 -	NA	NA	NA	NA	NA	NA	NA	NA	NA	NA	NA
LIC_RS14945|LIC_RS22765	aspartate kinase|CRISPR-associated helicase Cas3'	LIC-cDNA-polyA	LIC	cDNA	polyA	raw	NC_005823.1	3532949	3535252	20	NC_005823.1:3532949-3535252 -	NA	NA	NA	NA	NA	NA	NA	NA	NA	NA	NA
LIC_RS06720|LIC_RS22965	DUF393 domain-containing protein|hypothetical protein	LIC-cDNA-polyA	LIC	cDNA	polyA	raw	NC_005823.1	1614064	1614789	5	NC_005823.1:1614064-1614789 -	NA	NA	NA	NA	NA	NA	NA	NA	NA	NA	NA
LIC_RS20800|LIC_RS22980	IS110 family transposase|hypothetical protein	LIC-cDNA-polyA	LIC	cDNA	polyA	raw	NC_005823.1	1820919	1821024	2	NC_005823.1:1820919-1821024 -	NA	NA	NA	NA	NA	NA	NA	NA	NA	NA	NA
LIC_RS03605|LIC_RS23105	SDR family oxidoreductase|hypothetical protein	LIC-cDNA-polyA	LIC	cDNA	polyA	raw	NC_005823.1	848673	849065	2	NC_005823.1:848673-849065 -	NA	NA	NA	NA	NA	NA	NA	NA	NA	NA	NA
LIC_RS20295|LIC_RS23110	IS110 family transposase|hypothetical protein	LIC-cDNA-polyA	LIC	cDNA	polyA	raw	NC_005823.1	908026	908138	3	NC_005823.1:908026-908138 -	NA	NA	NA	NA	NA	NA	NA	NA	NA	NA	NA
LIC_RS08720|LIC_RS23140	response regulator|magnesium-translocating P-type ATPase	LIC-cDNA-polyA	LIC	cDNA	polyA	raw	NC_005823.1	2078671	2078868	2	NC_005823.1:2078671-2078868 -	NA	NA	NA	NA	NA	NA	NA	NA	NA	NA	NA
LIC_RS10330|LIC_RS23155	DUF1176 domain-containing protein|hypothetical protein	LIC-cDNA-polyA	LIC	cDNA	polyA	raw	NC_005823.1	2438220	2438674	2	NC_005823.1:2438220-2438674 -	NA	NA	NA	NA	NA	NA	NA	NA	NA	NA	NA
LIC_RS00390|LIC_RS23215	hypothetical protein|hypothetical protein	LIC-cDNA-polyA	LIC	cDNA	polyA	raw	NC_005823.1	94751	95084	4	NC_005823.1:94751-95084 -	NA	NA	NA	NA	NA	NA	NA	NA	NA	NA	NA
LIC_RS02020|LIC_RS23260	DoxX family protein|hypothetical protein	LIC-cDNA-polyA	LIC	cDNA	polyA	raw	NC_005823.1	443862	444147	6	NC_005823.1:443862-444147 -	NA	NA	NA	NA	NA	NA	NA	NA	NA	NA	NA
LIC_RS19560|LIC_RS23295	Ig-like domain-containing protein|Rpn family recombination-promoting nuclease/putative transposase	LIC-cDNA-polyA	LIC	cDNA	polyA	raw	NC_005823.1	1251906	1252865	6	NC_005823.1:1251906-1252865 -	NA	NA	NA	NA	NA	NA	NA	NA	NA	NA	NA
LIC_RS14580|LIC_RS23365	LL-diaminopimelate aminotransferase|hypothetical protein	LIC-cDNA-polyA	LIC	cDNA	polyA	raw	NC_005823.1	3446333	3446524	5	NC_005823.1:3446333-3446524 -	NA	NA	NA	NA	NA	NA	NA	NA	NA	NA	NA
LIC_RS16775|LIC_RS23380	PhzF family phenazine biosynthesis protein|hypothetical protein	LIC-cDNA-polyA	LIC	cDNA	polyA	raw	NC_005823.1	3998800	3999076	3	NC_005823.1:3998800-3999076 -	NA	NA	NA	NA	NA	NA	NA	NA	NA	NA	NA
LIC_RS16790|LIC_RS23385	CoA pyrophosphatase|hypothetical protein	LIC-cDNA-polyA	LIC	cDNA	polyA	raw	NC_005823.1	4004514	4004724	5	NC_005823.1:4004514-4004724 -	NA	NA	NA	NA	NA	NA	NA	NA	NA	NA	NA
LIC_RS00005|LIC_RS00010	chromosomal replication initiator protein DnaA|DNA polymerase III subunit beta	LIC-cDNA-polyA	LIC	cDNA	polyA	raw	NC_005823.1	1888	2147	4	NC_005823.1:1888-2147 -	NA	NA	NA	NA	NA	NA	NA	NA	NA	NA	NA
LIC_RS00045|LIC_RS00050	lipoprotein LenA|hypothetical protein	LIC-cDNA-polyA	LIC	cDNA	polyA	raw	NC_005823.1	13473	13709	4	NC_005823.1:13473-13709 -	NA	NA	NA	NA	NA	NA	NA	NA	NA	NA	NA
LIC_RS00070|LIC_RS00075	DNA polymerase III subunit delta|hypothetical protein	LIC-cDNA-polyA	LIC	cDNA	polyA	raw	NC_005823.1	19428	19967	32	NC_005823.1:19428-19967 -	NA	NA	NA	NA	NA	NA	NA	NA	NA	NA	NA
LIC_RS00100|LIC_RS00105	threonylcarbamoyl-AMP synthase|VCBS repeat-containing protein	LIC-cDNA-polyA	LIC	cDNA	polyA	raw	NC_005823.1	23944	24175	3	NC_005823.1:23944-24175 -	NA	NA	NA	NA	NA	NA	NA	NA	NA	NA	NA
LIC_RS00105|LIC_RS00115	VCBS repeat-containing protein|arsenate reductase family protein	LIC-cDNA-polyA	LIC	cDNA	polyA	raw	NC_005823.1	25925	26702	5	NC_005823.1:25925-26702 -	NA	NA	NA	NA	NA	NA	NA	NA	NA	NA	NA
LIC_RS00115|LIC_RS00120	arsenate reductase family protein|flagellar motor switch protein FliG	LIC-cDNA-polyA	LIC	cDNA	polyA	raw	NC_005823.1	27200	27467	2	NC_005823.1:27200-27467 -	NA	NA	NA	NA	NA	NA	NA	NA	NA	NA	NA
LIC_RS00125|LIC_RS00130	adenylate/guanylate cyclase domain-containing protein|hypothetical protein	LIC-cDNA-polyA	LIC	cDNA	polyA	raw	NC_005823.1	31659	32173	7	NC_005823.1:31659-32173 -	NA	NA	NA	NA	NA	NA	NA	NA	NA	NA	NA
LIC_RS00155|LIC_RS00160	hypothetical protein|beta-galactosidase	LIC-cDNA-polyA	LIC	cDNA	polyA	raw	NC_005823.1	37176	37457	2	NC_005823.1:37176-37457 -	NA	NA	NA	NA	NA	NA	NA	NA	NA	NA	NA
LIC_RS00215|LIC_RS00220	hypothetical protein|methyl-accepting chemotaxis protein	LIC-cDNA-polyA	LIC	cDNA	polyA	raw	NC_005823.1	51099	51819	7	NC_005823.1:51099-51819 -	NA	NA	NA	NA	NA	NA	NA	NA	NA	NA	NA
LIC_RS00220|LIC_RS00225	methyl-accepting chemotaxis protein|M50 family metallopeptidase	LIC-cDNA-polyA	LIC	cDNA	polyA	raw	NC_005823.1	53997	54292	5	NC_005823.1:53997-54292 -	NA	NA	NA	NA	NA	NA	NA	NA	NA	NA	NA
LIC_RS00290|LIC_RS00295	hypothetical protein|MATE family efflux transporter	LIC-cDNA-polyA	LIC	cDNA	polyA	raw	NC_005823.1	71500	71799	3	NC_005823.1:71500-71799 -	NA	NA	NA	NA	NA	NA	NA	NA	NA	NA	NA
LIC_RS00325|LIC_RS00330	SpoIIE family protein phosphatase|DUF2147 domain-containing protein	LIC-cDNA-polyA	LIC	cDNA	polyA	raw	NC_005823.1	83101	85653	6	NC_005823.1:83101-85653 -	NA	NA	NA	NA	NA	NA	NA	NA	NA	NA	NA
LIC_RS00345|LIC_RS00350	IPT/TIG domain-containing protein|hypothetical protein	LIC-cDNA-polyA	LIC	cDNA	polyA	raw	NC_005823.1	86986	87274	4	NC_005823.1:86986-87274 -	NA	NA	NA	NA	NA	NA	NA	NA	NA	NA	NA
LIC_RS00410|LIC_RS00415	WbuC family cupin fold metalloprotein|hypothetical protein	LIC-cDNA-polyA	LIC	cDNA	polyA	raw	NC_005823.1	97684	97787	2	NC_005823.1:97684-97787 -	NA	NA	NA	NA	NA	NA	NA	NA	NA	NA	NA
LIC_RS00415|LIC_RS00420	hypothetical protein|tRNA-Arg	LIC-cDNA-polyA	LIC	cDNA	polyA	raw	NC_005823.1	98858	99043	4	NC_005823.1:98858-99043 -	NA	NA	NA	NA	NA	NA	NA	NA	NA	NA	NA
LIC_RS00450|LIC_RS00455	hypothetical protein|hypothetical protein	LIC-cDNA-polyA	LIC	cDNA	polyA	raw	NC_005823.1	102900	103404	9	NC_005823.1:102900-103404 -	NA	NA	NA	NA	NA	NA	NA	NA	NA	NA	NA
LIC_RS00510|LIC_RS00520	MASE1 domain-containing protein|aminotransferase class I/II-fold pyridoxal phosphate-dependent enzyme	LIC-cDNA-polyA	LIC	cDNA	polyA	raw	NC_005823.1	119136	119683	9	NC_005823.1:119136-119683 -	NA	NA	NA	NA	NA	NA	NA	NA	NA	NA	NA
LIC_RS00565|LIC_RS00570	hypothetical protein|tRNA-Leu	LIC-cDNA-polyA	LIC	cDNA	polyA	raw	NC_005823.1	128757	129827	43	NC_005823.1:128757-129827 -	NA	NA	NA	NA	NA	NA	NA	NA	NA	NA	NA
LIC_RS00600|LIC_RS00605	DUF885 domain-containing protein|bifunctional hydroxymethylpyrimidine kinase/phosphomethylpyrimidine kinase	LIC-cDNA-polyA	LIC	cDNA	polyA	raw	NC_005823.1	136663	136944	2	NC_005823.1:136663-136944 -	NA	NA	NA	NA	NA	NA	NA	NA	NA	NA	NA
LIC_RS00605|LIC_RS00610	bifunctional hydroxymethylpyrimidine kinase/phosphomethylpyrimidine kinase|MGMT family protein	LIC-cDNA-polyA	LIC	cDNA	polyA	raw	NC_005823.1	137932	138230	3	NC_005823.1:137932-138230 -	NA	NA	NA	NA	NA	NA	NA	NA	NA	NA	NA
LIC_RS00645|LIC_RS00650	tetratricopeptide repeat protein|tRNA (guanosine(46)-N7)-methyltransferase TrmB	LIC-cDNA-polyA	LIC	cDNA	polyA	raw	NC_005823.1	150615	151023	4	NC_005823.1:150615-151023 -	NA	NA	NA	NA	NA	NA	NA	NA	NA	NA	NA
LIC_RS00675|LIC_RS00680	tRNA lysidine(34) synthetase TilS|sigma-54-dependent Fis family transcriptional regulator	LIC-cDNA-polyA	LIC	cDNA	polyA	raw	NC_005823.1	156493	156683	3	NC_005823.1:156493-156683 -	NA	NA	NA	NA	NA	NA	NA	NA	NA	NA	NA
LIC_RS00680|LIC_RS00685	sigma-54-dependent Fis family transcriptional regulator|hypothetical protein	LIC-cDNA-polyA	LIC	cDNA	polyA	raw	NC_005823.1	159273	159645	11	NC_005823.1:159273-159645 -	NA	NA	NA	NA	NA	NA	NA	NA	NA	NA	NA
LIC_RS00710|LIC_RS00715	hypothetical protein|hypothetical protein	LIC-cDNA-polyA	LIC	cDNA	polyA	raw	NC_005823.1	165900	166704	4	NC_005823.1:165900-166704 -	NA	NA	NA	NA	NA	NA	NA	NA	NA	NA	NA
LIC_RS00720|LIC_RS00725	chorismate synthase|(2Fe-2S)-binding protein	LIC-cDNA-polyA	LIC	cDNA	polyA	raw	NC_005823.1	169829	170375	6	NC_005823.1:169829-170375 -	NA	NA	NA	NA	NA	NA	NA	NA	NA	NA	NA
LIC_RS19925|LIC_RS00750	transfer-messenger RNA|IS3-like element IS1500A family transposase	LIC-cDNA-polyA	LIC	cDNA	polyA	raw	NC_005823.1	175964	177298	13	NC_005823.1:175964-177298 -	NA	NA	NA	NA	NA	NA	NA	NA	NA	NA	NA
LIC_RS00820|LIC_RS00825	malate dehydrogenase|hypothetical protein	LIC-cDNA-polyA	LIC	cDNA	polyA	raw	NC_005823.1	191190	191404	6	NC_005823.1:191190-191404 -	NA	NA	NA	NA	NA	NA	NA	NA	NA	NA	NA
LIC_RS00885|LIC_RS00890	helix-turn-helix domain-containing protein|hypothetical protein	LIC-cDNA-polyA	LIC	cDNA	polyA	raw	NC_005823.1	199835	199972	2	NC_005823.1:199835-199972 -	NA	NA	NA	NA	NA	NA	NA	NA	NA	NA	NA
LIC_RS00990|LIC_RS00995	hypothetical protein|membrane protein	LIC-cDNA-polyA	LIC	cDNA	polyA	raw	NC_005823.1	217975	218658	13	NC_005823.1:217975-218658 -	NA	NA	NA	NA	NA	NA	NA	NA	NA	NA	NA
LIC_RS22885|LIC_RS01070	hypothetical protein|heme o synthase	LIC-cDNA-polyA	LIC	cDNA	polyA	raw	NC_005823.1	233323	233900	5	NC_005823.1:233323-233900 -	NA	NA	NA	NA	NA	NA	NA	NA	NA	NA	NA
LIC_RS23240|LIC_RS01085	hypothetical protein|SCO family protein	LIC-cDNA-polyA	LIC	cDNA	polyA	raw	NC_005823.1	237043	238186	2	NC_005823.1:237043-238186 -	NA	NA	NA	NA	NA	NA	NA	NA	NA	NA	NA
LIC_RS01085|LIC_RS01090	SCO family protein|cytochrome c oxidase subunit II	LIC-cDNA-polyA	LIC	cDNA	polyA	raw	NC_005823.1	238055	239395	2	NC_005823.1:238055-239395 -	NA	NA	NA	NA	NA	NA	NA	NA	NA	NA	NA
LIC_RS01100|LIC_RS01105	cytochrome c oxidase subunit 3 family protein|hypothetical protein	LIC-cDNA-polyA	LIC	cDNA	polyA	raw	NC_005823.1	240347	241387	6	NC_005823.1:240347-241387 -	NA	NA	NA	NA	NA	NA	NA	NA	NA	NA	NA
LIC_RS01145|LIC_RS01150	Asp-tRNA(Asn)/Glu-tRNA(Gln) amidotransferase subunit GatB|DNA polymerase III subunit alpha	LIC-cDNA-polyA	LIC	cDNA	polyA	raw	NC_005823.1	251931	252862	3	NC_005823.1:251931-252862 -	NA	NA	NA	NA	NA	NA	NA	NA	NA	NA	NA
LIC_RS01155|LIC_RS01160	hypothetical protein|M23 family metallopeptidase	LIC-cDNA-polyA	LIC	cDNA	polyA	raw	NC_005823.1	256866	257064	4	NC_005823.1:256866-257064 -	NA	NA	NA	NA	NA	NA	NA	NA	NA	NA	NA
LIC_RS01180|LIC_RS01185	hypothetical protein|hypothetical protein	LIC-cDNA-polyA	LIC	cDNA	polyA	raw	NC_005823.1	263130	263446	3	NC_005823.1:263130-263446 -	NA	NA	NA	NA	NA	NA	NA	NA	NA	NA	NA
LIC_RS01235|LIC_RS01240	DNA-3-methyladenine glycosylase|SBBP repeat-containing protein	LIC-cDNA-polyA	LIC	cDNA	polyA	raw	NC_005823.1	274885	275600	3	NC_005823.1:274885-275600 -	NA	NA	NA	NA	NA	NA	NA	NA	NA	NA	NA
LIC_RS23080|LIC_RS01265	DUF2071 domain-containing protein|hypothetical protein	LIC-cDNA-polyA	LIC	cDNA	polyA	raw	NC_005823.1	278902	279108	3	NC_005823.1:278902-279108 -	NA	NA	NA	NA	NA	NA	NA	NA	NA	NA	NA
LIC_RS01265|LIC_RS01270	hypothetical protein|adenylate/guanylate cyclase domain-containing protein	LIC-cDNA-polyA	LIC	cDNA	polyA	raw	NC_005823.1	279889	280130	5	NC_005823.1:279889-280130 -	NA	NA	NA	NA	NA	NA	NA	NA	NA	NA	NA
LIC_RS19980|LIC_RS01365	IS110 family transposase|peptide chain release factor N(5)-glutamine methyltransferase	LIC-cDNA-polyA	LIC	cDNA	polyA	raw	NC_005823.1	302569	302860	8	NC_005823.1:302569-302860 -	NA	NA	NA	NA	NA	NA	NA	NA	NA	NA	NA
LIC_RS01365|LIC_RS01370	peptide chain release factor N(5)-glutamine methyltransferase|tRNA-Arg	LIC-cDNA-polyA	LIC	cDNA	polyA	raw	NC_005823.1	304226	304542	4	NC_005823.1:304226-304542 -	NA	NA	NA	NA	NA	NA	NA	NA	NA	NA	NA
LIC_RS01420|LIC_RS01425	hypothetical protein|decaprenyl-phosphate phosphoribosyltransferase	LIC-cDNA-polyA	LIC	cDNA	polyA	raw	NC_005823.1	314644	315128	10	NC_005823.1:314644-315128 -	NA	NA	NA	NA	NA	NA	NA	NA	NA	NA	NA
LIC_RS01425|LIC_RS01430	decaprenyl-phosphate phosphoribosyltransferase|redoxin family protein	LIC-cDNA-polyA	LIC	cDNA	polyA	raw	NC_005823.1	316524	316696	4	NC_005823.1:316524-316696 -	NA	NA	NA	NA	NA	NA	NA	NA	NA	NA	NA
LIC_RS01430|LIC_RS01435	redoxin family protein|hypothetical protein	LIC-cDNA-polyA	LIC	cDNA	polyA	raw	NC_005823.1	317524	317933	2	NC_005823.1:317524-317933 -	NA	NA	NA	NA	NA	NA	NA	NA	NA	NA	NA
LIC_RS01445|LIC_RS01450	SRPBCC domain-containing protein|medium chain dehydrogenase/reductase family protein	LIC-cDNA-polyA	LIC	cDNA	polyA	raw	NC_005823.1	320690	321170	5	NC_005823.1:320690-321170 -	NA	NA	NA	NA	NA	NA	NA	NA	NA	NA	NA
LIC_RS01450|LIC_RS01455	medium chain dehydrogenase/reductase family protein|polyprenyl synthetase family protein	LIC-cDNA-polyA	LIC	cDNA	polyA	raw	NC_005823.1	322261	322557	3	NC_005823.1:322261-322557 -	NA	NA	NA	NA	NA	NA	NA	NA	NA	NA	NA
LIC_RS01465|LIC_RS01470	acyltransferase|penicillin acylase family protein	LIC-cDNA-polyA	LIC	cDNA	polyA	raw	NC_005823.1	325727	326052	4	NC_005823.1:325727-326052 -	NA	NA	NA	NA	NA	NA	NA	NA	NA	NA	NA
LIC_RS01470|LIC_RS01475	penicillin acylase family protein|hypothetical protein	LIC-cDNA-polyA	LIC	cDNA	polyA	raw	NC_005823.1	329011	329180	3	NC_005823.1:329011-329180 -	NA	NA	NA	NA	NA	NA	NA	NA	NA	NA	NA
LIC_RS01535|LIC_RS01540	GFA family protein|hypothetical protein	LIC-cDNA-polyA	LIC	cDNA	polyA	raw	NC_005823.1	339955	341925	3	NC_005823.1:339955-341925 -	NA	NA	NA	NA	NA	NA	NA	NA	NA	NA	NA
LIC_RS01615|LIC_RS01620	glycine cleavage system aminomethyltransferase GcvT|hypothetical protein	LIC-cDNA-polyA	LIC	cDNA	polyA	raw	NC_005823.1	355531	355881	2	NC_005823.1:355531-355881 -	NA	NA	NA	NA	NA	NA	NA	NA	NA	NA	NA
LIC_RS01700|LIC_RS01710	methyltransferase domain-containing protein|WG repeat-containing protein	LIC-cDNA-polyA	LIC	cDNA	polyA	raw	NC_005823.1	373343	374035	5	NC_005823.1:373343-374035 -	NA	NA	NA	NA	NA	NA	NA	NA	NA	NA	NA
LIC_RS01765|LIC_RS01775	hypothetical protein|hypothetical protein	LIC-cDNA-polyA	LIC	cDNA	polyA	raw	NC_005823.1	387867	388150	3	NC_005823.1:387867-388150 -	NA	NA	NA	NA	NA	NA	NA	NA	NA	NA	NA
LIC_RS01805|LIC_RS01810	hypothetical protein|tRNA-Pro	LIC-cDNA-polyA	LIC	cDNA	polyA	raw	NC_005823.1	394924	395179	3	NC_005823.1:394924-395179 -	NA	NA	NA	NA	NA	NA	NA	NA	NA	NA	NA
LIC_RS01845|LIC_RS01850	hypothetical protein|tryptophan--tRNA ligase	LIC-cDNA-polyA	LIC	cDNA	polyA	raw	NC_005823.1	404113	404367	5	NC_005823.1:404113-404367 -	NA	NA	NA	NA	NA	NA	NA	NA	NA	NA	NA
LIC_RS01895|LIC_RS01900	O-methyltransferase|hypothetical protein	LIC-cDNA-polyA	LIC	cDNA	polyA	raw	NC_005823.1	414119	414351	2	NC_005823.1:414119-414351 -	NA	NA	NA	NA	NA	NA	NA	NA	NA	NA	NA
LIC_RS01910|LIC_RS01915	putative Ig domain-containing protein|SBBP repeat-containing protein	LIC-cDNA-polyA	LIC	cDNA	polyA	raw	NC_005823.1	417047	417962	9	NC_005823.1:417047-417962 -	NA	NA	NA	NA	NA	NA	NA	NA	NA	NA	NA
LIC_RS01915|LIC_RS01920	SBBP repeat-containing protein|hypothetical protein	LIC-cDNA-polyA	LIC	cDNA	polyA	raw	NC_005823.1	419576	420085	7	NC_005823.1:419576-420085 -	NA	NA	NA	NA	NA	NA	NA	NA	NA	NA	NA
LIC_RS01965|LIC_RS01985	GyrI-like domain-containing protein|acyl-CoA dehydrogenase family protein	LIC-cDNA-polyA	LIC	cDNA	polyA	raw	NC_005823.1	430499	431898	9	NC_005823.1:430499-431898 -	NA	NA	NA	NA	NA	NA	NA	NA	NA	NA	NA
LIC_RS02000|LIC_RS02005	hypothetical protein|hypothetical protein	LIC-cDNA-polyA	LIC	cDNA	polyA	raw	NC_005823.1	438597	438854	3	NC_005823.1:438597-438854 -	NA	NA	NA	NA	NA	NA	NA	NA	NA	NA	NA
LIC_RS02060|LIC_RS02070	TetR/AcrR family transcriptional regulator|acetyl-CoA C-acetyltransferase	LIC-cDNA-polyA	LIC	cDNA	polyA	raw	NC_005823.1	452247	452924	16	NC_005823.1:452247-452924 -	NA	NA	NA	NA	NA	NA	NA	NA	NA	NA	NA
LIC_RS02155|LIC_RS02160	LptF/LptG family permease|alcohol dehydrogenase catalytic domain-containing protein	LIC-cDNA-polyA	LIC	cDNA	polyA	raw	NC_005823.1	471460	471698	7	NC_005823.1:471460-471698 -	NA	NA	NA	NA	NA	NA	NA	NA	NA	NA	NA
LIC_RS02160|LIC_RS02165	alcohol dehydrogenase catalytic domain-containing protein|hypothetical protein	LIC-cDNA-polyA	LIC	cDNA	polyA	raw	NC_005823.1	473739	473967	2	NC_005823.1:473739-473967 -	NA	NA	NA	NA	NA	NA	NA	NA	NA	NA	NA
LIC_RS02170|LIC_RS02180	hypothetical protein|hypothetical protein	LIC-cDNA-polyA	LIC	cDNA	polyA	raw	NC_005823.1	475194	475457	3	NC_005823.1:475194-475457 -	NA	NA	NA	NA	NA	NA	NA	NA	NA	NA	NA
LIC_RS02185|LIC_RS02190	WYL domain-containing protein|UvrD-helicase domain-containing protein	LIC-cDNA-polyA	LIC	cDNA	polyA	raw	NC_005823.1	477629	478120	5	NC_005823.1:477629-478120 -	NA	NA	NA	NA	NA	NA	NA	NA	NA	NA	NA
LIC_RS23085|LIC_RS02195	integrase core domain-containing protein|hypothetical protein	LIC-cDNA-polyA	LIC	cDNA	polyA	raw	NC_005823.1	480307	481043	6	NC_005823.1:480307-481043 -	NA	NA	NA	NA	NA	NA	NA	NA	NA	NA	NA
LIC_RS02195|LIC_RS02205	hypothetical protein|hypothetical protein	LIC-cDNA-polyA	LIC	cDNA	polyA	raw	NC_005823.1	482135	482876	7	NC_005823.1:482135-482876 -	NA	NA	NA	NA	NA	NA	NA	NA	NA	NA	NA
LIC_RS02210|LIC_RS02215	hypothetical protein|WYL domain-containing protein	LIC-cDNA-polyA	LIC	cDNA	polyA	raw	NC_005823.1	485903	486420	4	NC_005823.1:485903-486420 -	NA	NA	NA	NA	NA	NA	NA	NA	NA	NA	NA
LIC_RS02300|LIC_RS02310	ammonium transporter|methylcrotonoyl-CoA carboxylase	LIC-cDNA-polyA	LIC	cDNA	polyA	raw	NC_005823.1	504592	504991	3	NC_005823.1:504592-504991 -	NA	NA	NA	NA	NA	NA	NA	NA	NA	NA	NA
LIC_RS02355|LIC_RS02360	glycosyltransferase family 2 protein|hypothetical protein	LIC-cDNA-polyA	LIC	cDNA	polyA	raw	NC_005823.1	516003	516293	3	NC_005823.1:516003-516293 -	NA	NA	NA	NA	NA	NA	NA	NA	NA	NA	NA
LIC_RS02415|LIC_RS02420	lipoprotein adhesin LigB|lipoprotein adhesin LigA	LIC-cDNA-polyA	LIC	cDNA	polyA	raw	NC_005823.1	533191	533293	8	NC_005823.1:533191-533293 -	NA	NA	NA	NA	NA	NA	NA	NA	NA	NA	NA
LIC_RS02690|LIC_RS02695	type II toxin-antitoxin system RelE/ParE family toxin|leucine--tRNA ligase	LIC-cDNA-polyA	LIC	cDNA	polyA	raw	NC_005823.1	619679	620379	3	NC_005823.1:619679-620379 -	NA	NA	NA	NA	NA	NA	NA	NA	NA	NA	NA
LIC_RS02725|LIC_RS02730	molecular chaperone DnaJ|molecular chaperone DnaK	LIC-cDNA-polyA	LIC	cDNA	polyA	raw	NC_005823.1	631634	631849	6	NC_005823.1:631634-631849 -	NA	NA	NA	NA	NA	NA	NA	NA	NA	NA	NA
LIC_RS02845|LIC_RS02850	alpha/beta fold hydrolase|hypothetical protein	LIC-cDNA-polyA	LIC	cDNA	polyA	raw	NC_005823.1	669163	669519	2	NC_005823.1:669163-669519 -	NA	NA	NA	NA	NA	NA	NA	NA	NA	NA	NA
LIC_RS02920|LIC_RS02925	hypothetical protein|YHYH protein	LIC-cDNA-polyA	LIC	cDNA	polyA	raw	NC_005823.1	686411	686651	3	NC_005823.1:686411-686651 -	NA	NA	NA	NA	NA	NA	NA	NA	NA	NA	NA
LIC_RS02930|LIC_RS02935	hypothetical protein|SCO family protein	LIC-cDNA-polyA	LIC	cDNA	polyA	raw	NC_005823.1	688842	689170	3	NC_005823.1:688842-689170 -	NA	NA	NA	NA	NA	NA	NA	NA	NA	NA	NA
LIC_RS02960|LIC_RS02965	DUF1564 domain-containing protein|STAS domain-containing protein	LIC-cDNA-polyA	LIC	cDNA	polyA	raw	NC_005823.1	694479	695110	8	NC_005823.1:694479-695110 -	NA	NA	NA	NA	NA	NA	NA	NA	NA	NA	NA
LIC_RS02975|LIC_RS02985	DUF1566 domain-containing protein|amidohydrolase family protein	LIC-cDNA-polyA	LIC	cDNA	polyA	raw	NC_005823.1	697840	699103	14	NC_005823.1:697840-699103 -	NA	NA	NA	NA	NA	NA	NA	NA	NA	NA	NA
LIC_RS03040|LIC_RS03045	glycosyltransferase|class II glutamine amidotransferase	LIC-cDNA-polyA	LIC	cDNA	polyA	raw	NC_005823.1	715576	716186	9	NC_005823.1:715576-716186 -	NA	NA	NA	NA	NA	NA	NA	NA	NA	NA	NA
LIC_RS03090|LIC_RS03095	hypothetical protein|hypothetical protein	LIC-cDNA-polyA	LIC	cDNA	polyA	raw	NC_005823.1	729823	730389	9	NC_005823.1:729823-730389 -	NA	NA	NA	NA	NA	NA	NA	NA	NA	NA	NA
LIC_RS03125|LIC_RS03130	sulfatase|SRPBCC family protein	LIC-cDNA-polyA	LIC	cDNA	polyA	raw	NC_005823.1	738401	739384	3	NC_005823.1:738401-739384 -	NA	NA	NA	NA	NA	NA	NA	NA	NA	NA	NA
LIC_RS03130|LIC_RS03135	SRPBCC family protein|DUF3052 family protein	LIC-cDNA-polyA	LIC	cDNA	polyA	raw	NC_005823.1	740099	740348	3	NC_005823.1:740099-740348 -	NA	NA	NA	NA	NA	NA	NA	NA	NA	NA	NA
LIC_RS03140|LIC_RS03145	DNA starvation/stationary phase protection protein|DegT/DnrJ/EryC1/StrS family aminotransferase	LIC-cDNA-polyA	LIC	cDNA	polyA	raw	NC_005823.1	742217	742509	5	NC_005823.1:742217-742509 -	NA	NA	NA	NA	NA	NA	NA	NA	NA	NA	NA
LIC_RS03160|LIC_RS03165	2-C-methyl-D-erythritol 2%2C4-cyclodiphosphate synthase|hypothetical protein	LIC-cDNA-polyA	LIC	cDNA	polyA	raw	NC_005823.1	749129	749422	2	NC_005823.1:749129-749422 -	NA	NA	NA	NA	NA	NA	NA	NA	NA	NA	NA
LIC_RS03165|LIC_RS03170	hypothetical protein|GNAT family N-acetyltransferase	LIC-cDNA-polyA	LIC	cDNA	polyA	raw	NC_005823.1	749713	749874	4	NC_005823.1:749713-749874 -	NA	NA	NA	NA	NA	NA	NA	NA	NA	NA	NA
LIC_RS03175|LIC_RS03180	hypothetical protein|tetratricopeptide repeat protein	LIC-cDNA-polyA	LIC	cDNA	polyA	raw	NC_005823.1	751347	752435	19	NC_005823.1:751347-752435 -	NA	NA	NA	NA	NA	NA	NA	NA	NA	NA	NA
LIC_RS03195|LIC_RS03200	4%2C5-DOPA dioxygenase extradiol|hypothetical protein	LIC-cDNA-polyA	LIC	cDNA	polyA	raw	NC_005823.1	757896	758087	4	NC_005823.1:757896-758087 -	NA	NA	NA	NA	NA	NA	NA	NA	NA	NA	NA
LIC_RS03230|LIC_RS03235	3-deoxy-manno-octulosonate cytidylyltransferase|STAS domain-containing protein	LIC-cDNA-polyA	LIC	cDNA	polyA	raw	NC_005823.1	763851	764192	6	NC_005823.1:763851-764192 -	NA	NA	NA	NA	NA	NA	NA	NA	NA	NA	NA
LIC_RS03245|LIC_RS03250	cytochrome c|glycerol kinase	LIC-cDNA-polyA	LIC	cDNA	polyA	raw	NC_005823.1	765891	766701	2	NC_005823.1:765891-766701 -	NA	NA	NA	NA	NA	NA	NA	NA	NA	NA	NA
LIC_RS03250|LIC_RS03255	glycerol kinase|host attachment protein	LIC-cDNA-polyA	LIC	cDNA	polyA	raw	NC_005823.1	768540	769371	5	NC_005823.1:768540-769371 -	NA	NA	NA	NA	NA	NA	NA	NA	NA	NA	NA
LIC_RS03255|LIC_RS03260	host attachment protein|Fe-S cluster assembly ATPase SufC	LIC-cDNA-polyA	LIC	cDNA	polyA	raw	NC_005823.1	769942	770405	6	NC_005823.1:769942-770405 -	NA	NA	NA	NA	NA	NA	NA	NA	NA	NA	NA
LIC_RS03295|LIC_RS03300	DUF1697 domain-containing protein|DUF1561 domain-containing protein	LIC-cDNA-polyA	LIC	cDNA	polyA	raw	NC_005823.1	777724	778553	2	NC_005823.1:777724-778553 -	NA	NA	NA	NA	NA	NA	NA	NA	NA	NA	NA
LIC_RS03300|LIC_RS03305	DUF1561 domain-containing protein|hypothetical protein	LIC-cDNA-polyA	LIC	cDNA	polyA	raw	NC_005823.1	780882	781376	2	NC_005823.1:780882-781376 -	NA	NA	NA	NA	NA	NA	NA	NA	NA	NA	NA
LIC_RS03330|LIC_RS03335	hypothetical protein|tRNA dihydrouridine(20/20a) synthase DusA	LIC-cDNA-polyA	LIC	cDNA	polyA	raw	NC_005823.1	789528	790038	2	NC_005823.1:789528-790038 -	NA	NA	NA	NA	NA	NA	NA	NA	NA	NA	NA
LIC_RS03375|LIC_RS03380	hypothetical protein|IS110 family transposase	LIC-cDNA-polyA	LIC	cDNA	polyA	raw	NC_005823.1	799285	800109	45	NC_005823.1:799285-800109 -	NA	NA	NA	NA	NA	NA	NA	NA	NA	NA	NA
LIC_RS03450|LIC_RS03455	hypothetical protein|DUF4256 domain-containing protein	LIC-cDNA-polyA	LIC	cDNA	polyA	raw	NC_005823.1	814211	814666	4	NC_005823.1:814211-814666 -	NA	NA	NA	NA	NA	NA	NA	NA	NA	NA	NA
LIC_RS03540|LIC_RS03545	hypothetical protein|hypothetical protein	LIC-cDNA-polyA	LIC	cDNA	polyA	raw	NC_005823.1	831985	832467	9	NC_005823.1:831985-832467 -	NA	NA	NA	NA	NA	NA	NA	NA	NA	NA	NA
LIC_RS03565|LIC_RS03570	hypothetical protein|prohibitin family protein	LIC-cDNA-polyA	LIC	cDNA	polyA	raw	NC_005823.1	838617	838878	2	NC_005823.1:838617-838878 -	NA	NA	NA	NA	NA	NA	NA	NA	NA	NA	NA
LIC_RS23105|LIC_RS03615	hypothetical protein|hypothetical protein	LIC-cDNA-polyA	LIC	cDNA	polyA	raw	NC_005823.1	849656	849892	2	NC_005823.1:849656-849892 -	NA	NA	NA	NA	NA	NA	NA	NA	NA	NA	NA
LIC_RS03650|LIC_RS03655	hypothetical protein|OB-fold domain-containing protein	LIC-cDNA-polyA	LIC	cDNA	polyA	raw	NC_005823.1	855723	856881	13	NC_005823.1:855723-856881 -	NA	NA	NA	NA	NA	NA	NA	NA	NA	NA	NA
LIC_RS03670|LIC_RS03680	peptidase M75|TonB-dependent receptor plug domain-containing protein	LIC-cDNA-polyA	LIC	cDNA	polyA	raw	NC_005823.1	862283	862596	15	NC_005823.1:862283-862596 -	Lig_thermometer	RF02815	1	205	256	40	no	0.31	51.5	9.2e-07	Lig 5' UTR thermometer
LIC_RS03680|LIC_RS03685	TonB-dependent receptor plug domain-containing protein|M4 family metallopeptidase	LIC-cDNA-polyA	LIC	cDNA	polyA	raw	NC_005823.1	865720	866451	10	NC_005823.1:865720-866451 -	NA	NA	NA	NA	NA	NA	NA	NA	NA	NA	NA
LIC_RS03685|LIC_RS03690	M4 family metallopeptidase|hypothetical protein	LIC-cDNA-polyA	LIC	cDNA	polyA	raw	NC_005823.1	869350	869711	8	NC_005823.1:869350-869711 -	NA	NA	NA	NA	NA	NA	NA	NA	NA	NA	NA
LIC_RS03710|LIC_RS03720	hypothetical protein|M23 family metallopeptidase	LIC-cDNA-polyA	LIC	cDNA	polyA	raw	NC_005823.1	876556	876779	3	NC_005823.1:876556-876779 -	NA	NA	NA	NA	NA	NA	NA	NA	NA	NA	NA
LIC_RS03790|LIC_RS03795	leucyl aminopeptidase|hypothetical protein	LIC-cDNA-polyA	LIC	cDNA	polyA	raw	NC_005823.1	895073	896104	7	NC_005823.1:895073-896104 -	NA	NA	NA	NA	NA	NA	NA	NA	NA	NA	NA
LIC_RS23285|LIC_RS03855	hypothetical protein|tRNA-Thr	LIC-cDNA-polyA	LIC	cDNA	polyA	raw	NC_005823.1	908546	908825	2	NC_005823.1:908546-908825 -	NA	NA	NA	NA	NA	NA	NA	NA	NA	NA	NA
LIC_RS03900|LIC_RS03905	DNA-directed RNA polymerase subunit beta'|30S ribosomal protein S12	LIC-cDNA-polyA	LIC	cDNA	polyA	raw	NC_005823.1	920099	920384	5	NC_005823.1:920099-920384 -	NA	NA	NA	NA	NA	NA	NA	NA	NA	NA	NA
LIC_RS03925|LIC_RS03935	hypothetical protein|thiamine-phosphate kinase	LIC-cDNA-polyA	LIC	cDNA	polyA	raw	NC_005823.1	922539	922966	3	NC_005823.1:922539-922966 -	NA	NA	NA	NA	NA	NA	NA	NA	NA	NA	NA
LIC_RS03940|LIC_RS03945	YceI family protein|50S ribosomal protein L13	LIC-cDNA-polyA	LIC	cDNA	polyA	raw	NC_005823.1	924884	925494	4	NC_005823.1:924884-925494 -	NA	NA	NA	NA	NA	NA	NA	NA	NA	NA	NA
LIC_RS03965|LIC_RS03970	hypothetical protein|lipoprotein	LIC-cDNA-polyA	LIC	cDNA	polyA	raw	NC_005823.1	930975	931347	3	NC_005823.1:930975-931347 -	NA	NA	NA	NA	NA	NA	NA	NA	NA	NA	NA
LIC_RS04005|LIC_RS04010	N-acetylmuramoyl-L-alanine amidase|DUF1565 domain-containing protein	LIC-cDNA-polyA	LIC	cDNA	polyA	raw	NC_005823.1	940331	940431	2	NC_005823.1:940331-940431 -	NA	NA	NA	NA	NA	NA	NA	NA	NA	NA	NA
LIC_RS04010|LIC_RS04015	DUF1565 domain-containing protein|hypothetical protein	LIC-cDNA-polyA	LIC	cDNA	polyA	raw	NC_005823.1	942174	943306	5	NC_005823.1:942174-943306 -	NA	NA	NA	NA	NA	NA	NA	NA	NA	NA	NA
LIC_RS04020|LIC_RS04025	hypothetical protein|DUF1561 domain-containing protein	LIC-cDNA-polyA	LIC	cDNA	polyA	raw	NC_005823.1	945689	945913	3	NC_005823.1:945689-945913 -	NA	NA	NA	NA	NA	NA	NA	NA	NA	NA	NA
LIC_RS23115|LIC_RS04045	hypothetical protein|hypothetical protein	LIC-cDNA-polyA	LIC	cDNA	polyA	raw	NC_005823.1	950473	950766	4	NC_005823.1:950473-950766 -	NA	NA	NA	NA	NA	NA	NA	NA	NA	NA	NA
LIC_RS23290|LIC_RS04060	transposase|endoflagellar filament sheath protein	LIC-cDNA-polyA	LIC	cDNA	polyA	raw	NC_005823.1	953919	954304	7	NC_005823.1:953919-954304 -	NA	NA	NA	NA	NA	NA	NA	NA	NA	NA	NA
LIC_RS04135|LIC_RS04140	hydroxyethylthiazole kinase|acyl-CoA dehydrogenase family protein	LIC-cDNA-polyA	LIC	cDNA	polyA	raw	NC_005823.1	969180	969759	2	NC_005823.1:969180-969759 -	NA	NA	NA	NA	NA	NA	NA	NA	NA	NA	NA
LIC_RS04220|LIC_RS04225	hypothetical protein|DsbA family protein	LIC-cDNA-polyA	LIC	cDNA	polyA	raw	NC_005823.1	988172	988524	2	NC_005823.1:988172-988524 -	NA	NA	NA	NA	NA	NA	NA	NA	NA	NA	NA
LIC_RS04320|LIC_RS04335	VOC family protein|glycosyltransferase family 4 protein	LIC-cDNA-polyA	LIC	cDNA	polyA	raw	NC_005823.1	1018720	1019596	6	NC_005823.1:1018720-1019596 -	NA	NA	NA	NA	NA	NA	NA	NA	NA	NA	NA
LIC_RS04375|LIC_RS04380	hypothetical protein|30S ribosomal protein S2	LIC-cDNA-polyA	LIC	cDNA	polyA	raw	NC_005823.1	1027384	1028253	2	NC_005823.1:1027384-1028253 -	NA	NA	NA	NA	NA	NA	NA	NA	NA	NA	NA
LIC_RS04470|LIC_RS04480	hypothetical protein|SBBP repeat-containing protein	LIC-cDNA-polyA	LIC	cDNA	polyA	raw	NC_005823.1	1045967	1046314	2	NC_005823.1:1045967-1046314 -	NA	NA	NA	NA	NA	NA	NA	NA	NA	NA	NA
LIC_RS04490|LIC_RS04495	hypothetical protein|DUF1561 domain-containing protein	LIC-cDNA-polyA	LIC	cDNA	polyA	raw	NC_005823.1	1049860	1050090	3	NC_005823.1:1049860-1050090 -	NA	NA	NA	NA	NA	NA	NA	NA	NA	NA	NA
LIC_RS04495|LIC_RS04500	DUF1561 domain-containing protein|hypothetical protein	LIC-cDNA-polyA	LIC	cDNA	polyA	raw	NC_005823.1	1052515	1052719	2	NC_005823.1:1052515-1052719 -	NA	NA	NA	NA	NA	NA	NA	NA	NA	NA	NA
LIC_RS04500|LIC_RS04505	hypothetical protein|endonuclease/exonuclease/phosphatase family protein	LIC-cDNA-polyA	LIC	cDNA	polyA	raw	NC_005823.1	1054141	1054400	2	NC_005823.1:1054141-1054400 -	NA	NA	NA	NA	NA	NA	NA	NA	NA	NA	NA
LIC_RS22475|LIC_RS04565	TonB-dependent receptor|hypothetical protein	LIC-cDNA-polyA	LIC	cDNA	polyA	raw	NC_005823.1	1068305	1068856	3	NC_005823.1:1068305-1068856 -	NA	NA	NA	NA	NA	NA	NA	NA	NA	NA	NA
LIC_RS20370|LIC_RS04595	transposase|energy transducer TonB	LIC-cDNA-polyA	LIC	cDNA	polyA	raw	NC_005823.1	1073304	1073566	110	NC_005823.1:1073304-1073566 -	NA	NA	NA	NA	NA	NA	NA	NA	NA	NA	NA
LIC_RS04645|LIC_RS04655	hypothetical protein|HAMP domain-containing protein	LIC-cDNA-polyA	LIC	cDNA	polyA	raw	NC_005823.1	1085028	1085269	2	NC_005823.1:1085028-1085269 -	NA	NA	NA	NA	NA	NA	NA	NA	NA	NA	NA
LIC_RS04660|LIC_RS04665	FecR family protein|hypothetical protein	LIC-cDNA-polyA	LIC	cDNA	polyA	raw	NC_005823.1	1088382	1089137	8	NC_005823.1:1088382-1089137 -	NA	NA	NA	NA	NA	NA	NA	NA	NA	NA	NA
LIC_RS04680|LIC_RS04690	hypothetical protein|hypothetical protein	LIC-cDNA-polyA	LIC	cDNA	polyA	raw	NC_005823.1	1092097	1092585	2	NC_005823.1:1092097-1092585 -	NA	NA	NA	NA	NA	NA	NA	NA	NA	NA	NA
LIC_RS04690|LIC_RS04695	hypothetical protein|tRNA-Tyr	LIC-cDNA-polyA	LIC	cDNA	polyA	raw	NC_005823.1	1093566	1095790	9	NC_005823.1:1093566-1095790 -	NA	NA	NA	NA	NA	NA	NA	NA	NA	NA	NA
LIC_RS04710|LIC_RS04715	transketolase|transglutaminase-like domain-containing protein	LIC-cDNA-polyA	LIC	cDNA	polyA	raw	NC_005823.1	1097576	1098322	11	NC_005823.1:1097576-1098322 -	NA	NA	NA	NA	NA	NA	NA	NA	NA	NA	NA
LIC_RS04780|LIC_RS04785	pectin acetylesterase|23S ribosomal RNA	LIC-cDNA-polyA	LIC	cDNA	polyA	raw	NC_005823.1	1113170	1114815	257	NC_005823.1:1113170-1114815 -	NA	NA	NA	NA	NA	NA	NA	NA	NA	NA	NA
LIC_RS04895|LIC_RS04900	hypothetical protein|ATP-binding cassette domain-containing protein	LIC-cDNA-polyA	LIC	cDNA	polyA	raw	NC_005823.1	1140493	1140709	2	NC_005823.1:1140493-1140709 -	NA	NA	NA	NA	NA	NA	NA	NA	NA	NA	NA
LIC_RS23415|LIC_RS04970	transposase|DUF1564 domain-containing protein	LIC-cDNA-polyA	LIC	cDNA	polyA	raw	NC_005823.1	1158746	1159243	3	NC_005823.1:1158746-1159243 -	NA	NA	NA	NA	NA	NA	NA	NA	NA	NA	NA
LIC_RS04985|LIC_RS04990	hypothetical protein|alpha/beta hydrolase	LIC-cDNA-polyA	LIC	cDNA	polyA	raw	NC_005823.1	1164593	1164835	7	NC_005823.1:1164593-1164835 -	NA	NA	NA	NA	NA	NA	NA	NA	NA	NA	NA
LIC_RS04995|LIC_RS05000	cation transporter|hypothetical protein	LIC-cDNA-polyA	LIC	cDNA	polyA	raw	NC_005823.1	1166265	1166401	5	NC_005823.1:1166265-1166401 -	NA	NA	NA	NA	NA	NA	NA	NA	NA	NA	NA
LIC_RS05015|LIC_RS05020	acyl-CoA dehydrogenase family protein|cytochrome-c peroxidase	LIC-cDNA-polyA	LIC	cDNA	polyA	raw	NC_005823.1	1171014	1172142	5	NC_005823.1:1171014-1172142 -	NA	NA	NA	NA	NA	NA	NA	NA	NA	NA	NA
LIC_RS05035|LIC_RS05040	acetyl-CoA C-acetyltransferase|helix-turn-helix domain-containing protein	LIC-cDNA-polyA	LIC	cDNA	polyA	raw	NC_005823.1	1177620	1178622	3	NC_005823.1:1177620-1178622 -	NA	NA	NA	NA	NA	NA	NA	NA	NA	NA	NA
LIC_RS05055|LIC_RS05060	TauD/TfdA family dioxygenase|IS3 family transposase	LIC-cDNA-polyA	LIC	cDNA	polyA	raw	NC_005823.1	1185402	1187373	23	NC_005823.1:1185402-1187373 -	NA	NA	NA	NA	NA	NA	NA	NA	NA	NA	NA
LIC_RS05090|LIC_RS05095	immunity 44 family protein|hypothetical protein	LIC-cDNA-polyA	LIC	cDNA	polyA	raw	NC_005823.1	1193625	1194708	7	NC_005823.1:1193625-1194708 -	NA	NA	NA	NA	NA	NA	NA	NA	NA	NA	NA
LIC_RS05135|LIC_RS05140	alpha/beta hydrolase|EAL domain-containing protein	LIC-cDNA-polyA	LIC	cDNA	polyA	raw	NC_005823.1	1212711	1213382	31	NC_005823.1:1212711-1213382 -	NA	NA	NA	NA	NA	NA	NA	NA	NA	NA	NA
LIC_RS22175|LIC_RS05175	transposase|lipoprotein LipL71	LIC-cDNA-polyA	LIC	cDNA	polyA	raw	NC_005823.1	1220509	1220789	2	NC_005823.1:1220509-1220789 -	NA	NA	NA	NA	NA	NA	NA	NA	NA	NA	NA
LIC_RS05205|LIC_RS05210	M23 family metallopeptidase|hypothetical protein	LIC-cDNA-polyA	LIC	cDNA	polyA	raw	NC_005823.1	1227684	1227899	3	NC_005823.1:1227684-1227899 -	NA	NA	NA	NA	NA	NA	NA	NA	NA	NA	NA
LIC_RS05210|LIC_RS05215	hypothetical protein|16S ribosomal RNA	LIC-cDNA-polyA	LIC	cDNA	polyA	raw	NC_005823.1	1229343	1230529	21	NC_005823.1:1229343-1230529 -	NA	NA	NA	NA	NA	NA	NA	NA	NA	NA	NA
LIC_RS05315|LIC_RS05320	PD40 domain-containing protein|DUF1565 domain-containing protein	LIC-cDNA-polyA	LIC	cDNA	polyA	raw	NC_005823.1	1268298	1268673	4	NC_005823.1:1268298-1268673 -	NA	NA	NA	NA	NA	NA	NA	NA	NA	NA	NA
LIC_RS05325|LIC_RS05335	DUF1565 domain-containing protein|IS110 family transposase	LIC-cDNA-polyA	LIC	cDNA	polyA	raw	NC_005823.1	1270848	1271493	92	NC_005823.1:1270848-1271493 -	NA	NA	NA	NA	NA	NA	NA	NA	NA	NA	NA
LIC_RS05335|LIC_RS05340	IS110 family transposase|hypothetical protein	LIC-cDNA-polyA	LIC	cDNA	polyA	raw	NC_005823.1	1272715	1273013	6	NC_005823.1:1272715-1273013 -	NA	NA	NA	NA	NA	NA	NA	NA	NA	NA	NA
LIC_RS05365|LIC_RS05370	glutamate racemase|hypothetical protein	LIC-cDNA-polyA	LIC	cDNA	polyA	raw	NC_005823.1	1279305	1279541	3	NC_005823.1:1279305-1279541 -	NA	NA	NA	NA	NA	NA	NA	NA	NA	NA	NA
LIC_RS05385|LIC_RS05390	hypothetical protein|hypothetical protein	LIC-cDNA-polyA	LIC	cDNA	polyA	raw	NC_005823.1	1283565	1283809	3	NC_005823.1:1283565-1283809 -	NA	NA	NA	NA	NA	NA	NA	NA	NA	NA	NA
LIC_RS23125|LIC_RS05415	hypothetical protein|WGR domain-containing protein	LIC-cDNA-polyA	LIC	cDNA	polyA	raw	NC_005823.1	1288829	1288960	2	NC_005823.1:1288829-1288960 -	NA	NA	NA	NA	NA	NA	NA	NA	NA	NA	NA
LIC_RS05440|LIC_RS05445	hypothetical protein|SufE family protein	LIC-cDNA-polyA	LIC	cDNA	polyA	raw	NC_005823.1	1298859	1299792	4	NC_005823.1:1298859-1299792 -	NA	NA	NA	NA	NA	NA	NA	NA	NA	NA	NA
LIC_RS05485|LIC_RS05490	DNA translocase FtsK|class I SAM-dependent methyltransferase	LIC-cDNA-polyA	LIC	cDNA	polyA	raw	NC_005823.1	1310628	1311258	2	NC_005823.1:1310628-1311258 -	NA	NA	NA	NA	NA	NA	NA	NA	NA	NA	NA
LIC_RS05505|LIC_RS05510	polynucleotide adenylyltransferase PcnB|single-stranded-DNA-specific exonuclease RecJ	LIC-cDNA-polyA	LIC	cDNA	polyA	raw	NC_005823.1	1316580	1317416	3	NC_005823.1:1316580-1317416 -	NA	NA	NA	NA	NA	NA	NA	NA	NA	NA	NA
LIC_RS05515|LIC_RS05520	polymer-forming cytoskeletal protein|glycoside hydrolase family 25 protein	LIC-cDNA-polyA	LIC	cDNA	polyA	raw	NC_005823.1	1320025	1320434	3	NC_005823.1:1320025-1320434 -	NA	NA	NA	NA	NA	NA	NA	NA	NA	NA	NA
LIC_RS05585|LIC_RS05590	ABC transporter ATP-binding protein|SpoIID/LytB domain-containing protein	LIC-cDNA-polyA	LIC	cDNA	polyA	raw	NC_005823.1	1336581	1336788	2	NC_005823.1:1336581-1336788 -	NA	NA	NA	NA	NA	NA	NA	NA	NA	NA	NA
LIC_RS05595|LIC_RS05600	hypothetical protein|DNA adenine methylase	LIC-cDNA-polyA	LIC	cDNA	polyA	raw	NC_005823.1	1339723	1340147	2	NC_005823.1:1339723-1340147 -	NA	NA	NA	NA	NA	NA	NA	NA	NA	NA	NA
LIC_RS05675|LIC_RS05680	metal-dependent hydrolase|hypothetical protein	LIC-cDNA-polyA	LIC	cDNA	polyA	raw	NC_005823.1	1356073	1356336	2	NC_005823.1:1356073-1356336 -	NA	NA	NA	NA	NA	NA	NA	NA	NA	NA	NA
LIC_RS05780|LIC_RS05785	putative porin|FecR domain-containing protein	LIC-cDNA-polyA	LIC	cDNA	polyA	raw	NC_005823.1	1385407	1385705	3	NC_005823.1:1385407-1385705 -	NA	NA	NA	NA	NA	NA	NA	NA	NA	NA	NA
LIC_RS05835|LIC_RS05840	sensor domain-containing diguanylate cyclase|pyruvate kinase	LIC-cDNA-polyA	LIC	cDNA	polyA	raw	NC_005823.1	1396490	1397248	5	NC_005823.1:1396490-1397248 -	NA	NA	NA	NA	NA	NA	NA	NA	NA	NA	NA
LIC_RS05865|LIC_RS05870	hypothetical protein|putative lipoprotein	LIC-cDNA-polyA	LIC	cDNA	polyA	raw	NC_005823.1	1405012	1405101	2	NC_005823.1:1405012-1405101 -	NA	NA	NA	NA	NA	NA	NA	NA	NA	NA	NA
LIC_RS05890|LIC_RS05895	bis(5'-nucleosyl)-tetraphosphatase (symmetrical) YqeK|hypothetical protein	LIC-cDNA-polyA	LIC	cDNA	polyA	raw	NC_005823.1	1411417	1411520	2	NC_005823.1:1411417-1411520 -	NA	NA	NA	NA	NA	NA	NA	NA	NA	NA	NA
LIC_RS05910|LIC_RS05915	flavin reductase family protein|Holliday junction ATP-dependent DNA helicase RuvA	LIC-cDNA-polyA	LIC	cDNA	polyA	raw	NC_005823.1	1415633	1415852	5	NC_005823.1:1415633-1415852 -	NA	NA	NA	NA	NA	NA	NA	NA	NA	NA	NA
LIC_RS05915|LIC_RS05920	Holliday junction ATP-dependent DNA helicase RuvA|M23 family metallopeptidase	LIC-cDNA-polyA	LIC	cDNA	polyA	raw	NC_005823.1	1417168	1417740	4	NC_005823.1:1417168-1417740 -	NA	NA	NA	NA	NA	NA	NA	NA	NA	NA	NA
LIC_RS20600|LIC_RS06025	hypothetical protein|tetratricopeptide repeat protein	LIC-cDNA-polyA	LIC	cDNA	polyA	raw	NC_005823.1	1438741	1439358	7	NC_005823.1:1438741-1439358 -	NA	NA	NA	NA	NA	NA	NA	NA	NA	NA	NA
LIC_RS22945|LIC_RS06040	hypothetical protein|S-methyl-5-thioribose-1-phosphate isomerase	LIC-cDNA-polyA	LIC	cDNA	polyA	raw	NC_005823.1	1444059	1444258	5	NC_005823.1:1444059-1444258 -	NA	NA	NA	NA	NA	NA	NA	NA	NA	NA	NA
LIC_RS06085|LIC_RS06090	alpha/beta hydrolase|Ig domain-containing protein	LIC-cDNA-polyA	LIC	cDNA	polyA	raw	NC_005823.1	1456215	1456426	3	NC_005823.1:1456215-1456426 -	NA	NA	NA	NA	NA	NA	NA	NA	NA	NA	NA
LIC_RS06090|LIC_RS06095	Ig domain-containing protein|hypothetical protein	LIC-cDNA-polyA	LIC	cDNA	polyA	raw	NC_005823.1	1457947	1458137	2	NC_005823.1:1457947-1458137 -	NA	NA	NA	NA	NA	NA	NA	NA	NA	NA	NA
LIC_RS06125|LIC_RS06130	helix-turn-helix domain-containing protein|ribbon-helix-helix domain-containing protein	LIC-cDNA-polyA	LIC	cDNA	polyA	raw	NC_005823.1	1467630	1468007	2	NC_005823.1:1467630-1468007 -	NA	NA	NA	NA	NA	NA	NA	NA	NA	NA	NA
LIC_RS06135|LIC_RS06140	type II toxin-antitoxin system PemK/MazF family toxin|aldolase	LIC-cDNA-polyA	LIC	cDNA	polyA	raw	NC_005823.1	1470943	1471266	3	NC_005823.1:1470943-1471266 -	NA	NA	NA	NA	NA	NA	NA	NA	NA	NA	NA
LIC_RS06145|LIC_RS06155	ornithine carbamoyltransferase|hypothetical protein	LIC-cDNA-polyA	LIC	cDNA	polyA	raw	NC_005823.1	1472270	1472809	4	NC_005823.1:1472270-1472809 -	NA	NA	NA	NA	NA	NA	NA	NA	NA	NA	NA
LIC_RS06165|LIC_RS06170	GAF domain-containing protein|patatin-like phospholipase family protein	LIC-cDNA-polyA	LIC	cDNA	polyA	raw	NC_005823.1	1475169	1475555	4	NC_005823.1:1475169-1475555 -	NA	NA	NA	NA	NA	NA	NA	NA	NA	NA	NA
LIC_RS06200|LIC_RS06205	hypothetical protein|hypothetical protein	LIC-cDNA-polyA	LIC	cDNA	polyA	raw	NC_005823.1	1485831	1486400	5	NC_005823.1:1485831-1486400 -	NA	NA	NA	NA	NA	NA	NA	NA	NA	NA	NA
LIC_RS06210|LIC_RS06215	DUF1565 domain-containing protein|tRNA-Leu	LIC-cDNA-polyA	LIC	cDNA	polyA	raw	NC_005823.1	1488274	1489902	9	NC_005823.1:1488274-1489902 -	NA	NA	NA	NA	NA	NA	NA	NA	NA	NA	NA
LIC_RS06245|LIC_RS06250	hypothetical protein|hypothetical protein	LIC-cDNA-polyA	LIC	cDNA	polyA	raw	NC_005823.1	1496125	1497322	12	NC_005823.1:1496125-1497322 -	NA	NA	NA	NA	NA	NA	NA	NA	NA	NA	NA
LIC_RS06265|LIC_RS06275	hypothetical protein|peroxiredoxin	LIC-cDNA-polyA	LIC	cDNA	polyA	raw	NC_005823.1	1500917	1502213	8	NC_005823.1:1500917-1502213 -	NA	NA	NA	NA	NA	NA	NA	NA	NA	NA	NA
LIC_RS06275|LIC_RS06280	peroxiredoxin|Fe-S cluster assembly protein SufB	LIC-cDNA-polyA	LIC	cDNA	polyA	raw	NC_005823.1	1502866	1503271	14	NC_005823.1:1502866-1503271 -	NA	NA	NA	NA	NA	NA	NA	NA	NA	NA	NA
LIC_RS06280|LIC_RS06285	Fe-S cluster assembly protein SufB|PAS domain S-box protein	LIC-cDNA-polyA	LIC	cDNA	polyA	raw	NC_005823.1	1504758	1506482	10	NC_005823.1:1504758-1506482 -	NA	NA	NA	NA	NA	NA	NA	NA	NA	NA	NA
LIC_RS06285|LIC_RS06290	PAS domain S-box protein|tetratricopeptide repeat protein	LIC-cDNA-polyA	LIC	cDNA	polyA	raw	NC_005823.1	1510362	1510755	3	NC_005823.1:1510362-1510755 -	NA	NA	NA	NA	NA	NA	NA	NA	NA	NA	NA
LIC_RS06320|LIC_RS06325	hypothetical protein|magnesium/cobalt transporter CorA	LIC-cDNA-polyA	LIC	cDNA	polyA	raw	NC_005823.1	1519347	1519999	3	NC_005823.1:1519347-1519999 -	NA	NA	NA	NA	NA	NA	NA	NA	NA	NA	NA
LIC_RS06465|LIC_RS06470	hypothetical protein|Ppx/GppA family phosphatase	LIC-cDNA-polyA	LIC	cDNA	polyA	raw	NC_005823.1	1552205	1552555	2	NC_005823.1:1552205-1552555 -	NA	NA	NA	NA	NA	NA	NA	NA	NA	NA	NA
LIC_RS06495|LIC_RS06500	rod shape-determining protein RodA|hypothetical protein	LIC-cDNA-polyA	LIC	cDNA	polyA	raw	NC_005823.1	1560514	1560732	2	NC_005823.1:1560514-1560732 -	NA	NA	NA	NA	NA	NA	NA	NA	NA	NA	NA
LIC_RS06515|LIC_RS06520	6-carboxytetrahydropterin synthase|sulfate ABC transporter substrate-binding protein	LIC-cDNA-polyA	LIC	cDNA	polyA	raw	NC_005823.1	1564015	1564175	2	NC_005823.1:1564015-1564175 -	NA	NA	NA	NA	NA	NA	NA	NA	NA	NA	NA
LIC_RS06525|LIC_RS06535	alginate export family protein|hypothetical protein	LIC-cDNA-polyA	LIC	cDNA	polyA	raw	NC_005823.1	1568445	1569489	19	NC_005823.1:1568445-1569489 -	NA	NA	NA	NA	NA	NA	NA	NA	NA	NA	NA
LIC_RS06575|LIC_RS06580	biotin/lipoyl-binding protein|peptide chain release factor 3	LIC-cDNA-polyA	LIC	cDNA	polyA	raw	NC_005823.1	1578640	1578944	4	NC_005823.1:1578640-1578944 -	NA	NA	NA	NA	NA	NA	NA	NA	NA	NA	NA
LIC_RS06580|LIC_RS06585	peptide chain release factor 3|DUF1801 domain-containing protein	LIC-cDNA-polyA	LIC	cDNA	polyA	raw	NC_005823.1	1581227	1581680	6	NC_005823.1:1581227-1581680 -	NA	NA	NA	NA	NA	NA	NA	NA	NA	NA	NA
LIC_RS06590|LIC_RS06595	DUF1493 family protein|Rrf2 family transcriptional regulator	LIC-cDNA-polyA	LIC	cDNA	polyA	raw	NC_005823.1	1583196	1583469	2	NC_005823.1:1583196-1583469 -	NA	NA	NA	NA	NA	NA	NA	NA	NA	NA	NA
LIC_RS06620|LIC_RS06630	hypothetical protein|hypothetical protein	LIC-cDNA-polyA	LIC	cDNA	polyA	raw	NC_005823.1	1588674	1589110	5	NC_005823.1:1588674-1589110 -	NA	NA	NA	NA	NA	NA	NA	NA	NA	NA	NA
LIC_RS06640|LIC_RS06645	histidine kinase|histidine kinase	LIC-cDNA-polyA	LIC	cDNA	polyA	raw	NC_005823.1	1594416	1594508	2	NC_005823.1:1594416-1594508 -	NA	NA	NA	NA	NA	NA	NA	NA	NA	NA	NA
LIC_RS06650|LIC_RS06655	hypothetical protein|(Fe-S)-binding protein	LIC-cDNA-polyA	LIC	cDNA	polyA	raw	NC_005823.1	1596959	1597210	2	NC_005823.1:1596959-1597210 -	NA	NA	NA	NA	NA	NA	NA	NA	NA	NA	NA
LIC_RS06670|LIC_RS06675	bifunctional glycosyltransferase family 2/GtrA family protein|class I SAM-dependent methyltransferase	LIC-cDNA-polyA	LIC	cDNA	polyA	raw	NC_005823.1	1603868	1604052	2	NC_005823.1:1603868-1604052 -	NA	NA	NA	NA	NA	NA	NA	NA	NA	NA	NA
LIC_RS06680|LIC_RS06685	dehypoxanthine futalosine cyclase|hypothetical protein	LIC-cDNA-polyA	LIC	cDNA	polyA	raw	NC_005823.1	1607618	1630983	2	NC_005823.1:1607618-1630983 -	NA	NA	NA	NA	NA	NA	NA	NA	NA	NA	NA
LIC_RS06775|LIC_RS06780	M20 family metallopeptidase|hypothetical protein	LIC-cDNA-polyA	LIC	cDNA	polyA	raw	NC_005823.1	1629148	1629563	3	NC_005823.1:1629148-1629563 -	NA	NA	NA	NA	NA	NA	NA	NA	NA	NA	NA
LIC_RS06785|LIC_RS06790	hypothetical protein|DNA methylase	LIC-cDNA-polyA	LIC	cDNA	polyA	raw	NC_005823.1	1631473	1632957	19	NC_005823.1:1631473-1632957 -	NA	NA	NA	NA	NA	NA	NA	NA	NA	NA	NA
LIC_RS06790|LIC_RS06795	DNA methylase|flagellar basal-body rod protein FlgG	LIC-cDNA-polyA	LIC	cDNA	polyA	raw	NC_005823.1	1634144	1634884	4	NC_005823.1:1634144-1634884 -	NA	NA	NA	NA	NA	NA	NA	NA	NA	NA	NA
LIC_RS06815|LIC_RS06820	rod-binding protein|YihY/virulence factor BrkB family protein	LIC-cDNA-polyA	LIC	cDNA	polyA	raw	NC_005823.1	1639826	1640133	4	NC_005823.1:1639826-1640133 -	NA	NA	NA	NA	NA	NA	NA	NA	NA	NA	NA
LIC_RS06855|LIC_RS06865	co-chaperone GroES|deoxyribodipyrimidine photo-lyase	LIC-cDNA-polyA	LIC	cDNA	polyA	raw	NC_005823.1	1648983	1651798	10	NC_005823.1:1648983-1651798 -	NA	NA	NA	NA	NA	NA	NA	NA	NA	NA	NA
LIC_RS06870|LIC_RS06875	DUF962 domain-containing protein|hypothetical protein	LIC-cDNA-polyA	LIC	cDNA	polyA	raw	NC_005823.1	1654273	1654434	2	NC_005823.1:1654273-1654434 -	NA	NA	NA	NA	NA	NA	NA	NA	NA	NA	NA
LIC_RS06965|LIC_RS06970	alcohol dehydrogenase catalytic domain-containing protein|DUF1561 domain-containing protein	LIC-cDNA-polyA	LIC	cDNA	polyA	raw	NC_005823.1	1672085	1672275	2	NC_005823.1:1672085-1672275 -	NA	NA	NA	NA	NA	NA	NA	NA	NA	NA	NA
LIC_RS07020|LIC_RS07025	DUF971 domain-containing protein|flagellar motor switch protein FliN	LIC-cDNA-polyA	LIC	cDNA	polyA	raw	NC_005823.1	1686611	1687012	8	NC_005823.1:1686611-1687012 -	NA	NA	NA	NA	NA	NA	NA	NA	NA	NA	NA
LIC_RS20745|LIC_RS07105	guanylate kinase|SH3 domain-containing protein	LIC-cDNA-polyA	LIC	cDNA	polyA	raw	NC_005823.1	1703867	1704016	2	NC_005823.1:1703867-1704016 -	NA	NA	NA	NA	NA	NA	NA	NA	NA	NA	NA
LIC_RS07125|LIC_RS07130	flagellar protein export ATPase FliI|flagellar M-ring protein FliF	LIC-cDNA-polyA	LIC	cDNA	polyA	raw	NC_005823.1	1708785	1708902	3	NC_005823.1:1708785-1708902 -	NA	NA	NA	NA	NA	NA	NA	NA	NA	NA	NA
LIC_RS07145|LIC_RS07150	hypothetical protein|hypothetical protein	LIC-cDNA-polyA	LIC	cDNA	polyA	raw	NC_005823.1	1713756	1714628	6	NC_005823.1:1713756-1714628 -	NA	NA	NA	NA	NA	NA	NA	NA	NA	NA	NA
LIC_RS07280|LIC_RS07285	inorganic phosphate transporter|serine/threonine protein kinase	LIC-cDNA-polyA	LIC	cDNA	polyA	raw	NC_005823.1	1749126	1749255	2	NC_005823.1:1749126-1749255 -	NA	NA	NA	NA	NA	NA	NA	NA	NA	NA	NA
LIC_RS07370|LIC_RS07375	peptidylprolyl isomerase|ATP-binding protein	LIC-cDNA-polyA	LIC	cDNA	polyA	raw	NC_005823.1	1773103	1773729	6	NC_005823.1:1773103-1773729 -	NA	NA	NA	NA	NA	NA	NA	NA	NA	NA	NA
LIC_RS07380|LIC_RS07385	response regulator|DUF3347 domain-containing protein	LIC-cDNA-polyA	LIC	cDNA	polyA	raw	NC_005823.1	1777931	1778447	4	NC_005823.1:1777931-1778447 -	NA	NA	NA	NA	NA	NA	NA	NA	NA	NA	NA
LIC_RS07415|LIC_RS07420	alpha/beta hydrolase|hypothetical protein	LIC-cDNA-polyA	LIC	cDNA	polyA	raw	NC_005823.1	1784905	1785836	13	NC_005823.1:1784905-1785836 -	NA	NA	NA	NA	NA	NA	NA	NA	NA	NA	NA
LIC_RS20770|LIC_RS07440	IS110 family transposase|exodeoxyribonuclease III	LIC-cDNA-polyA	LIC	cDNA	polyA	raw	NC_005823.1	1787970	1789033	53	NC_005823.1:1787970-1789033 -	NA	NA	NA	NA	NA	NA	NA	NA	NA	NA	NA
LIC_RS07490|LIC_RS07495	imidazole glycerol phosphate synthase subunit HisF|alpha/beta hydrolase	LIC-cDNA-polyA	LIC	cDNA	polyA	raw	NC_005823.1	1804692	1805123	3	NC_005823.1:1804692-1805123 -	NA	NA	NA	NA	NA	NA	NA	NA	NA	NA	NA
LIC_RS07495|LIC_RS07505	alpha/beta hydrolase|alpha/beta hydrolase	LIC-cDNA-polyA	LIC	cDNA	polyA	raw	NC_005823.1	1806300	1807120	10	NC_005823.1:1806300-1807120 -	NA	NA	NA	NA	NA	NA	NA	NA	NA	NA	NA
LIC_RS07505|LIC_RS07510	alpha/beta hydrolase|c-type cytochrome	LIC-cDNA-polyA	LIC	cDNA	polyA	raw	NC_005823.1	1808717	1809977	2	NC_005823.1:1808717-1809977 -	NA	NA	NA	NA	NA	NA	NA	NA	NA	NA	NA
LIC_RS07525|LIC_RS07530	hypothetical protein|thioredoxin-disulfide reductase	LIC-cDNA-polyA	LIC	cDNA	polyA	raw	NC_005823.1	1815675	1817254	11	NC_005823.1:1815675-1817254 -	NA	NA	NA	NA	NA	NA	NA	NA	NA	NA	NA
LIC_RS07565|LIC_RS07570	DUF1564 domain-containing protein|SGNH/GDSL hydrolase family protein	LIC-cDNA-polyA	LIC	cDNA	polyA	raw	NC_005823.1	1825263	1825494	2	NC_005823.1:1825263-1825494 -	NA	NA	NA	NA	NA	NA	NA	NA	NA	NA	NA
LIC_RS07580|LIC_RS07585	site-specific tyrosine recombinase XerD|ATP-binding protein	LIC-cDNA-polyA	LIC	cDNA	polyA	raw	NC_005823.1	1828904	1829103	3	NC_005823.1:1828904-1829103 -	NA	NA	NA	NA	NA	NA	NA	NA	NA	NA	NA
LIC_RS07690|LIC_RS07695	DUF350 domain-containing protein|hypothetical protein	LIC-cDNA-polyA	LIC	cDNA	polyA	raw	NC_005823.1	1852608	1853205	7	NC_005823.1:1852608-1853205 -	NA	NA	NA	NA	NA	NA	NA	NA	NA	NA	NA
LIC_RS07725|LIC_RS07730	leucine-rich repeat domain-containing protein|16S ribosomal RNA	LIC-cDNA-polyA	LIC	cDNA	polyA	raw	NC_005823.1	1861342	1862423	20	NC_005823.1:1861342-1862423 -	NA	NA	NA	NA	NA	NA	NA	NA	NA	NA	NA
LIC_RS07835|LIC_RS07840	PAS domain-containing protein|4-hydroxy-3-methylbut-2-enyl diphosphate reductase	LIC-cDNA-polyA	LIC	cDNA	polyA	raw	NC_005823.1	1891152	1893065	9	NC_005823.1:1891152-1893065 -	NA	NA	NA	NA	NA	NA	NA	NA	NA	NA	NA
LIC_RS07850|LIC_RS07855	flagellin|flagellin	LIC-cDNA-polyA	LIC	cDNA	polyA	raw	NC_005823.1	1894565	1895049	6	NC_005823.1:1894565-1895049 -	NA	NA	NA	NA	NA	NA	NA	NA	NA	NA	NA
LIC_RS07965|LIC_RS07970	ribulose-phosphate 3-epimerase|30S ribosomal protein S16	LIC-cDNA-polyA	LIC	cDNA	polyA	raw	NC_005823.1	1918673	1919167	4	NC_005823.1:1918673-1919167 -	NA	NA	NA	NA	NA	NA	NA	NA	NA	NA	NA
LIC_RS08175|LIC_RS08180	2-isopropylmalate synthase|aminoacyl-tRNA hydrolase	LIC-cDNA-polyA	LIC	cDNA	polyA	raw	NC_005823.1	1958385	1960262	2	NC_005823.1:1958385-1960262 -	NA	NA	NA	NA	NA	NA	NA	NA	NA	NA	NA
LIC_RS08195|LIC_RS08200	ATP-dependent protease ATPase subunit HslU|PQQ-dependent sugar dehydrogenase	LIC-cDNA-polyA	LIC	cDNA	polyA	raw	NC_005823.1	1962353	1962532	2	NC_005823.1:1962353-1962532 -	NA	NA	NA	NA	NA	NA	NA	NA	NA	NA	NA
LIC_RS08235|LIC_RS08240	UbiX family flavin prenyltransferase|putative 4-hydroxybenzoate polyprenyltransferase	LIC-cDNA-polyA	LIC	cDNA	polyA	raw	NC_005823.1	1970744	1970917	2	NC_005823.1:1970744-1970917 -	NA	NA	NA	NA	NA	NA	NA	NA	NA	NA	NA
LIC_RS08290|LIC_RS08295	hypothetical protein|DNA repair protein RecN	LIC-cDNA-polyA	LIC	cDNA	polyA	raw	NC_005823.1	1984049	1998031	3	NC_005823.1:1984049-1998031 -	NA	NA	NA	NA	NA	NA	NA	NA	NA	NA	NA
LIC_RS08330|LIC_RS08335	glycosyltransferase family 4 protein|hypothetical protein	LIC-cDNA-polyA	LIC	cDNA	polyA	raw	NC_005823.1	1993065	1993536	8	NC_005823.1:1993065-1993536 -	NA	NA	NA	NA	NA	NA	NA	NA	NA	NA	NA
LIC_RS08340|LIC_RS08345	TlpA family protein disulfide reductase|AMP-binding protein	LIC-cDNA-polyA	LIC	cDNA	polyA	raw	NC_005823.1	1995113	1995293	3	NC_005823.1:1995113-1995293 -	NA	NA	NA	NA	NA	NA	NA	NA	NA	NA	NA
LIC_RS08465|LIC_RS08470	phosphoribosylglycinamide formyltransferase|flagellar export chaperone FliS	LIC-cDNA-polyA	LIC	cDNA	polyA	raw	NC_005823.1	2022381	2022759	13	NC_005823.1:2022381-2022759 -	NA	NA	NA	NA	NA	NA	NA	NA	NA	NA	NA
LIC_RS08510|LIC_RS08515	hypothetical protein|aminotransferase class V-fold PLP-dependent enzyme	LIC-cDNA-polyA	LIC	cDNA	polyA	raw	NC_005823.1	2029044	2029234	3	NC_005823.1:2029044-2029234 -	NA	NA	NA	NA	NA	NA	NA	NA	NA	NA	NA
LIC_RS08605|LIC_RS08610	hypothetical protein|S1/P1 nuclease	LIC-cDNA-polyA	LIC	cDNA	polyA	raw	NC_005823.1	2049494	2049982	9	NC_005823.1:2049494-2049982 -	NA	NA	NA	NA	NA	NA	NA	NA	NA	NA	NA
LIC_RS08630|LIC_RS08635	hypothetical protein|SRPBCC family protein	LIC-cDNA-polyA	LIC	cDNA	polyA	raw	NC_005823.1	2056098	2056596	5	NC_005823.1:2056098-2056596 -	NA	NA	NA	NA	NA	NA	NA	NA	NA	NA	NA
LIC_RS08635|LIC_RS08640	SRPBCC family protein|TonB-dependent receptor	LIC-cDNA-polyA	LIC	cDNA	polyA	raw	NC_005823.1	2057174	2058401	18	NC_005823.1:2057174-2058401 -	NA	NA	NA	NA	NA	NA	NA	NA	NA	NA	NA
LIC_RS08710|LIC_RS08715	class 1 fructose-bisphosphatase|response regulator	LIC-cDNA-polyA	LIC	cDNA	polyA	raw	NC_005823.1	2074028	2074594	3	NC_005823.1:2074028-2074594 -	NA	NA	NA	NA	NA	NA	NA	NA	NA	NA	NA
LIC_RS08745|LIC_RS08755	cation diffusion facilitator family transporter|hypothetical protein	LIC-cDNA-polyA	LIC	cDNA	polyA	raw	NC_005823.1	2086740	2087041	2	NC_005823.1:2086740-2087041 -	NA	NA	NA	NA	NA	NA	NA	NA	NA	NA	NA
LIC_RS08765|LIC_RS08770	signal peptide peptidase SppA|hypothetical protein	LIC-cDNA-polyA	LIC	cDNA	polyA	raw	NC_005823.1	2092838	2093298	3	NC_005823.1:2092838-2093298 -	NA	NA	NA	NA	NA	NA	NA	NA	NA	NA	NA
LIC_RS08815|LIC_RS08820	peptidoglycan recognition protein family protein|FAD-dependent oxidoreductase	LIC-cDNA-polyA	LIC	cDNA	polyA	raw	NC_005823.1	2103399	2103794	9	NC_005823.1:2103399-2103794 -	NA	NA	NA	NA	NA	NA	NA	NA	NA	NA	NA
LIC_RS08820|LIC_RS08825	FAD-dependent oxidoreductase|SpoIIE family protein phosphatase	LIC-cDNA-polyA	LIC	cDNA	polyA	raw	NC_005823.1	2105824	2106454	16	NC_005823.1:2105824-2106454 -	NA	NA	NA	NA	NA	NA	NA	NA	NA	NA	NA
LIC_RS08825|LIC_RS08830	SpoIIE family protein phosphatase|hypothetical protein	LIC-cDNA-polyA	LIC	cDNA	polyA	raw	NC_005823.1	2109139	2109328	2239	NC_005823.1:2109139-2109328 -	NA	NA	NA	NA	NA	NA	NA	NA	NA	NA	NA
LIC_RS08855|LIC_RS08860	2-dehydropantoate 2-reductase|hypothetical protein	LIC-cDNA-polyA	LIC	cDNA	polyA	raw	NC_005823.1	2114230	2114536	2	NC_005823.1:2114230-2114536 -	NA	NA	NA	NA	NA	NA	NA	NA	NA	NA	NA
LIC_RS23340|LIC_RS09070	hypothetical protein|biotin synthase BioB	LIC-cDNA-polyA	LIC	cDNA	polyA	raw	NC_005823.1	2168497	2168784	9	NC_005823.1:2168497-2168784 -	NA	NA	NA	NA	NA	NA	NA	NA	NA	NA	NA
LIC_RS09105|LIC_RS09110	hypothetical protein|homoserine kinase	LIC-cDNA-polyA	LIC	cDNA	polyA	raw	NC_005823.1	2176504	2176778	2	NC_005823.1:2176504-2176778 -	NA	NA	NA	NA	NA	NA	NA	NA	NA	NA	NA
LIC_RS09135|LIC_RS09140	DEAD/DEAH box helicase|aldose 1-epimerase	LIC-cDNA-polyA	LIC	cDNA	polyA	raw	NC_005823.1	2184338	2185169	5	NC_005823.1:2184338-2185169 -	NA	NA	NA	NA	NA	NA	NA	NA	NA	NA	NA
LIC_RS09210|LIC_RS09215	BolA family transcriptional regulator|BolA/IbaG family iron-sulfur metabolism protein	LIC-cDNA-polyA	LIC	cDNA	polyA	raw	NC_005823.1	2199749	2201458	8	NC_005823.1:2199749-2201458 -	NA	NA	NA	NA	NA	NA	NA	NA	NA	NA	NA
LIC_RS09270|LIC_RS09275	NrsF family protein|AAA family ATPase	LIC-cDNA-polyA	LIC	cDNA	polyA	raw	NC_005823.1	2211829	2212284	4	NC_005823.1:2211829-2212284 -	NA	NA	NA	NA	NA	NA	NA	NA	NA	NA	NA
LIC_RS09335|LIC_RS09340	DUF4505 family protein|glutamine-hydrolyzing GMP synthase	LIC-cDNA-polyA	LIC	cDNA	polyA	raw	NC_005823.1	2226600	2226863	4	NC_005823.1:2226600-2226863 -	NA	NA	NA	NA	NA	NA	NA	NA	NA	NA	NA
LIC_RS09360|LIC_RS09365	ferredoxin|flagellar motor switch protein FliM	LIC-cDNA-polyA	LIC	cDNA	polyA	raw	NC_005823.1	2231540	2231710	4	NC_005823.1:2231540-2231710 -	NA	NA	NA	NA	NA	NA	NA	NA	NA	NA	NA
LIC_RS09370|LIC_RS09375	hypothetical protein|hypothetical protein	LIC-cDNA-polyA	LIC	cDNA	polyA	raw	NC_005823.1	2233837	2234332	3	NC_005823.1:2233837-2234332 -	NA	NA	NA	NA	NA	NA	NA	NA	NA	NA	NA
LIC_RS09545|LIC_RS09550	ABC transporter substrate-binding protein|hypothetical protein	LIC-cDNA-polyA	LIC	cDNA	polyA	raw	NC_005823.1	2268907	2269678	6	NC_005823.1:2268907-2269678 -	NA	NA	NA	NA	NA	NA	NA	NA	NA	NA	NA
LIC_RS09560|LIC_RS09570	hypothetical protein|DUF1564 domain-containing protein	LIC-cDNA-polyA	LIC	cDNA	polyA	raw	NC_005823.1	2273288	2273716	3	NC_005823.1:2273288-2273716 -	NA	NA	NA	NA	NA	NA	NA	NA	NA	NA	NA
LIC_RS09625|LIC_RS09630	flagellin|flagellin	LIC-cDNA-polyA	LIC	cDNA	polyA	raw	NC_005823.1	2287251	2287602	5	NC_005823.1:2287251-2287602 -	NA	NA	NA	NA	NA	NA	NA	NA	NA	NA	NA
LIC_RS09630|LIC_RS09640	flagellin|hypothetical protein	LIC-cDNA-polyA	LIC	cDNA	polyA	raw	NC_005823.1	2288524	2288848	6	NC_005823.1:2288524-2288848 -	NA	NA	NA	NA	NA	NA	NA	NA	NA	NA	NA
LIC_RS23145|LIC_RS09760	hypothetical protein|WecB/TagA/CpsF family glycosyltransferase	LIC-cDNA-polyA	LIC	cDNA	polyA	raw	NC_005823.1	2311872	2311993	2	NC_005823.1:2311872-2311993 -	NA	NA	NA	NA	NA	NA	NA	NA	NA	NA	NA
LIC_RS09765|LIC_RS09775	thiamine phosphate synthase|hypothetical protein	LIC-cDNA-polyA	LIC	cDNA	polyA	raw	NC_005823.1	2313886	2314344	8	NC_005823.1:2313886-2314344 -	NA	NA	NA	NA	NA	NA	NA	NA	NA	NA	NA
LIC_RS09795|LIC_RS09805	DUF1577 domain-containing protein|EAL domain-containing protein	LIC-cDNA-polyA	LIC	cDNA	polyA	raw	NC_005823.1	2318914	2319791	4	NC_005823.1:2318914-2319791 -	NA	NA	NA	NA	NA	NA	NA	NA	NA	NA	NA
LIC_RS22225|LIC_RS09855	arginyltransferase|hypothetical protein	LIC-cDNA-polyA	LIC	cDNA	polyA	raw	NC_005823.1	2334266	2334577	4	NC_005823.1:2334266-2334577 -	NA	NA	NA	NA	NA	NA	NA	NA	NA	NA	NA
LIC_RS09970|LIC_RS09975	phosphopyruvate hydratase|hypothetical protein	LIC-cDNA-polyA	LIC	cDNA	polyA	raw	NC_005823.1	2362111	2362394	7	NC_005823.1:2362111-2362394 -	NA	NA	NA	NA	NA	NA	NA	NA	NA	NA	NA
LIC_RS10030|LIC_RS10040	hypothetical protein|ErpY-like lipoprotein	LIC-cDNA-polyA	LIC	cDNA	polyA	raw	NC_005823.1	2369966	2370296	2	NC_005823.1:2369966-2370296 -	NA	NA	NA	NA	NA	NA	NA	NA	NA	NA	NA
LIC_RS10105|LIC_RS10110	hypothetical protein|twin-arginine translocase TatA/TatE family subunit	LIC-cDNA-polyA	LIC	cDNA	polyA	raw	NC_005823.1	2385667	2385883	5	NC_005823.1:2385667-2385883 -	NA	NA	NA	NA	NA	NA	NA	NA	NA	NA	NA
LIC_RS10120|LIC_RS10125	hypothetical protein|hypothetical protein	LIC-cDNA-polyA	LIC	cDNA	polyA	raw	NC_005823.1	2388814	2389108	6	NC_005823.1:2388814-2389108 -	NA	NA	NA	NA	NA	NA	NA	NA	NA	NA	NA
LIC_RS10130|LIC_RS10135	hypothetical protein|RNA-binding protein	LIC-cDNA-polyA	LIC	cDNA	polyA	raw	NC_005823.1	2390449	2390639	4	NC_005823.1:2390449-2390639 -	NA	NA	NA	NA	NA	NA	NA	NA	NA	NA	NA
LIC_RS10135|LIC_RS10140	RNA-binding protein|transcriptional regulator	LIC-cDNA-polyA	LIC	cDNA	polyA	raw	NC_005823.1	2391027	2392367	42	NC_005823.1:2391027-2392367 -	NA	NA	NA	NA	NA	NA	NA	NA	NA	NA	NA
LIC_RS10175|LIC_RS10180	hypothetical protein|PaaI family thioesterase	LIC-cDNA-polyA	LIC	cDNA	polyA	raw	NC_005823.1	2403239	2403907	7	NC_005823.1:2403239-2403907 -	NA	NA	NA	NA	NA	NA	NA	NA	NA	NA	NA
LIC_RS10180|LIC_RS10185	PaaI family thioesterase|hypothetical protein	LIC-cDNA-polyA	LIC	cDNA	polyA	raw	NC_005823.1	2404454	2404782	3	NC_005823.1:2404454-2404782 -	NA	NA	NA	NA	NA	NA	NA	NA	NA	NA	NA
LIC_RS10225|LIC_RS10230	succinate dehydrogenase/fumarate reductase iron-sulfur subunit|hypothetical protein	LIC-cDNA-polyA	LIC	cDNA	polyA	raw	NC_005823.1	2414342	2415254	2	NC_005823.1:2414342-2415254 -	NA	NA	NA	NA	NA	NA	NA	NA	NA	NA	NA
LIC_RS10250|LIC_RS10260	acetyltransferase|1-aminocyclopropane-1-carboxylate deaminase	LIC-cDNA-polyA	LIC	cDNA	polyA	raw	NC_005823.1	2417521	2418289	23	NC_005823.1:2417521-2418289 -	NA	NA	NA	NA	NA	NA	NA	NA	NA	NA	NA
LIC_RS10260|LIC_RS10265	1-aminocyclopropane-1-carboxylate deaminase|translation elongation factor 4	LIC-cDNA-polyA	LIC	cDNA	polyA	raw	NC_005823.1	2419490	2419623	2	NC_005823.1:2419490-2419623 -	NA	NA	NA	NA	NA	NA	NA	NA	NA	NA	NA
LIC_RS10290|LIC_RS10295	hypothetical protein|transcriptional regulator	LIC-cDNA-polyA	LIC	cDNA	polyA	raw	NC_005823.1	2425691	2426110	7	NC_005823.1:2425691-2426110 -	NA	NA	NA	NA	NA	NA	NA	NA	NA	NA	NA
LIC_RS10300|LIC_RS10305	ATP-dependent chaperone ClpB|sodium-dependent transporter	LIC-cDNA-polyA	LIC	cDNA	polyA	raw	NC_005823.1	2430753	2431091	2	NC_005823.1:2430753-2431091 -	Flavo-1	RF01705	1	76	163	280	no	0.42	42.8	3.7e-08	Flavo-1 RNA
LIC_RS10365|LIC_RS10370	23S rRNA (guanosine(2251)-2'-O)-methyltransferase RlmB|alpha/beta hydrolase	LIC-cDNA-polyA	LIC	cDNA	polyA	raw	NC_005823.1	2447623	2449711	4	NC_005823.1:2447623-2449711 -	NA	NA	NA	NA	NA	NA	NA	NA	NA	NA	NA
LIC_RS10375|LIC_RS10380	PAS domain-containing protein|catalase	LIC-cDNA-polyA	LIC	cDNA	polyA	raw	NC_005823.1	2452174	2452277	2	NC_005823.1:2452174-2452277 -	NA	NA	NA	NA	NA	NA	NA	NA	NA	NA	NA
LIC_RS10385|LIC_RS10390	ankyrin repeat domain-containing protein|transcriptional repressor	LIC-cDNA-polyA	LIC	cDNA	polyA	raw	NC_005823.1	2454352	2454687	8	NC_005823.1:2454352-2454687 -	NA	NA	NA	NA	NA	NA	NA	NA	NA	NA	NA
LIC_RS10390|LIC_RS10395	transcriptional repressor|flagellar hook-basal body protein	LIC-cDNA-polyA	LIC	cDNA	polyA	raw	NC_005823.1	2455680	2456106	4	NC_005823.1:2455680-2456106 -	NA	NA	NA	NA	NA	NA	NA	NA	NA	NA	NA
LIC_RS21055|LIC_RS10420	IS3 family transposase|VOC family protein	LIC-cDNA-polyA	LIC	cDNA	polyA	raw	NC_005823.1	2459856	2460546	4	NC_005823.1:2459856-2460546 -	NA	NA	NA	NA	NA	NA	NA	NA	NA	NA	NA
LIC_RS10425|LIC_RS10440	hypothetical protein|transposase	LIC-cDNA-polyA	LIC	cDNA	polyA	raw	NC_005823.1	2462486	2463690	11	NC_005823.1:2462486-2463690 -	NA	NA	NA	NA	NA	NA	NA	NA	NA	NA	NA
LIC_RS10445|LIC_RS10450	transposase|hypothetical protein	LIC-cDNA-polyA	LIC	cDNA	polyA	raw	NC_005823.1	2465021	2465195	3	NC_005823.1:2465021-2465195 -	NA	NA	NA	NA	NA	NA	NA	NA	NA	NA	NA
LIC_RS10500|LIC_RS10505	hypothetical protein|IS3 family transposase	LIC-cDNA-polyA	LIC	cDNA	polyA	raw	NC_005823.1	2489494	2490289	12	NC_005823.1:2489494-2490289 -	NA	NA	NA	NA	NA	NA	NA	NA	NA	NA	NA
LIC_RS10545|LIC_RS10550	patatin-like phospholipase family protein|hypothetical protein	LIC-cDNA-polyA	LIC	cDNA	polyA	raw	NC_005823.1	2500223	2500439	3	NC_005823.1:2500223-2500439 -	NA	NA	NA	NA	NA	NA	NA	NA	NA	NA	NA
LIC_RS10580|LIC_RS10585	hypothetical protein|lipoyl(octanoyl) transferase LipB	LIC-cDNA-polyA	LIC	cDNA	polyA	raw	NC_005823.1	2510125	2510721	16	NC_005823.1:2510125-2510721 -	NA	NA	NA	NA	NA	NA	NA	NA	NA	NA	NA
LIC_RS10620|LIC_RS10625	ATP-binding cassette domain-containing protein|type I DNA topoisomerase	LIC-cDNA-polyA	LIC	cDNA	polyA	raw	NC_005823.1	2517109	2517631	5	NC_005823.1:2517109-2517631 -	NA	NA	NA	NA	NA	NA	NA	NA	NA	NA	NA
LIC_RS10625|LIC_RS10630	type I DNA topoisomerase|cysteine synthase A	LIC-cDNA-polyA	LIC	cDNA	polyA	raw	NC_005823.1	2520146	2520970	5	NC_005823.1:2520146-2520970 -	NA	NA	NA	NA	NA	NA	NA	NA	NA	NA	NA
LIC_RS10630|LIC_RS10635	cysteine synthase A|hypothetical protein	LIC-cDNA-polyA	LIC	cDNA	polyA	raw	NC_005823.1	2522036	2522705	9	NC_005823.1:2522036-2522705 -	NA	NA	NA	NA	NA	NA	NA	NA	NA	NA	NA
LIC_RS10655|LIC_RS10660	response regulator|DUF6210 family protein	LIC-cDNA-polyA	LIC	cDNA	polyA	raw	NC_005823.1	2527454	2527757	2	NC_005823.1:2527454-2527757 -	NA	NA	NA	NA	NA	NA	NA	NA	NA	NA	NA
LIC_RS10660|LIC_RS10670	DUF6210 family protein|type I glyceraldehyde-3-phosphate dehydrogenase	LIC-cDNA-polyA	LIC	cDNA	polyA	raw	NC_005823.1	2528585	2528816	2	NC_005823.1:2528585-2528816 -	NA	NA	NA	NA	NA	NA	NA	NA	NA	NA	NA
LIC_RS10680|LIC_RS10685	hypothetical protein|hypothetical protein	LIC-cDNA-polyA	LIC	cDNA	polyA	raw	NC_005823.1	2531792	2532326	3	NC_005823.1:2531792-2532326 -	NA	NA	NA	NA	NA	NA	NA	NA	NA	NA	NA
LIC_RS10815|LIC_RS10820	hypothetical protein|DASS family sodium-coupled anion symporter	LIC-cDNA-polyA	LIC	cDNA	polyA	raw	NC_005823.1	2559362	2559840	10	NC_005823.1:2559362-2559840 -	NA	NA	NA	NA	NA	NA	NA	NA	NA	NA	NA
LIC_RS10825|LIC_RS10830	glycosyltransferase|glycosyltransferase family 2 protein	LIC-cDNA-polyA	LIC	cDNA	polyA	raw	NC_005823.1	2562342	2562819	3	NC_005823.1:2562342-2562819 -	NA	NA	NA	NA	NA	NA	NA	NA	NA	NA	NA
LIC_RS10835|LIC_RS10840	glycosyltransferase family 2 protein|glucose-1-phosphate thymidylyltransferase RfbA	LIC-cDNA-polyA	LIC	cDNA	polyA	raw	NC_005823.1	2564734	2565535	14	NC_005823.1:2564734-2565535 -	NA	NA	NA	NA	NA	NA	NA	NA	NA	NA	NA
LIC_RS10860|LIC_RS10865	glycosyltransferase|glycosyltransferase	LIC-cDNA-polyA	LIC	cDNA	polyA	raw	NC_005823.1	2571189	2571756	5	NC_005823.1:2571189-2571756 -	NA	NA	NA	NA	NA	NA	NA	NA	NA	NA	NA
LIC_RS10885|LIC_RS10890	hypothetical protein|TIGR04325 family methyltransferase	LIC-cDNA-polyA	LIC	cDNA	polyA	raw	NC_005823.1	2576759	2577075	2	NC_005823.1:2576759-2577075 -	NA	NA	NA	NA	NA	NA	NA	NA	NA	NA	NA
LIC_RS10890|LIC_RS10895	TIGR04325 family methyltransferase|glycosyltransferase	LIC-cDNA-polyA	LIC	cDNA	polyA	raw	NC_005823.1	2578360	2578967	7	NC_005823.1:2578360-2578967 -	NA	NA	NA	NA	NA	NA	NA	NA	NA	NA	NA
LIC_RS10965|LIC_RS10970	hypothetical protein|glycosyltransferase	LIC-cDNA-polyA	LIC	cDNA	polyA	raw	NC_005823.1	2597337	2598757	10	NC_005823.1:2597337-2598757 -	NA	NA	NA	NA	NA	NA	NA	NA	NA	NA	NA
LIC_RS11045|LIC_RS11050	carbamoyltransferase|class I SAM-dependent methyltransferase	LIC-cDNA-polyA	LIC	cDNA	polyA	raw	NC_005823.1	2614923	2615129	5	NC_005823.1:2614923-2615129 -	NA	NA	NA	NA	NA	NA	NA	NA	NA	NA	NA
LIC_RS11105|LIC_RS11110	LegC family aminotransferase|NAD-dependent 4%2C6-dehydratase LegB	LIC-cDNA-polyA	LIC	cDNA	polyA	raw	NC_005823.1	2630321	2634180	2	NC_005823.1:2630321-2634180 -	NA	NA	NA	NA	NA	NA	NA	NA	NA	NA	NA
LIC_RS11155|LIC_RS11160	fucose synthetase|methionyl-tRNA formyltransferase	LIC-cDNA-polyA	LIC	cDNA	polyA	raw	NC_005823.1	2639491	2642119	3	NC_005823.1:2639491-2642119 -	NA	NA	NA	NA	NA	NA	NA	NA	NA	NA	NA
LIC_RS11175|LIC_RS11180	WbuC family cupin fold metalloprotein|class I SAM-dependent methyltransferase	LIC-cDNA-polyA	LIC	cDNA	polyA	raw	NC_005823.1	2643424	2643957	14	NC_005823.1:2643424-2643957 -	NA	NA	NA	NA	NA	NA	NA	NA	NA	NA	NA
LIC_RS11195|LIC_RS11200	hypothetical protein|transketolase	LIC-cDNA-polyA	LIC	cDNA	polyA	raw	NC_005823.1	2646304	2646613	3	NC_005823.1:2646304-2646613 -	NA	NA	NA	NA	NA	NA	NA	NA	NA	NA	NA
LIC_RS11260|LIC_RS11270	MarR family EPS-associated transcriptional regulator|hypothetical protein	LIC-cDNA-polyA	LIC	cDNA	polyA	raw	NC_005823.1	2660327	2662052	4	NC_005823.1:2660327-2662052 -	NA	NA	NA	NA	NA	NA	NA	NA	NA	NA	NA
LIC_RS11270|LIC_RS11275	hypothetical protein|SBBP repeat-containing protein	LIC-cDNA-polyA	LIC	cDNA	polyA	raw	NC_005823.1	2663055	2663625	11	NC_005823.1:2663055-2663625 -	NA	NA	NA	NA	NA	NA	NA	NA	NA	NA	NA
LIC_RS11280|LIC_RS11285	SBBP repeat-containing protein|Hsp20/alpha crystallin family protein	LIC-cDNA-polyA	LIC	cDNA	polyA	raw	NC_005823.1	2667470	2667719	3	NC_005823.1:2667470-2667719 -	NA	NA	NA	NA	NA	NA	NA	NA	NA	NA	NA
LIC_RS11290|LIC_RS11295	Hsp20/alpha crystallin family protein|DMT family protein	LIC-cDNA-polyA	LIC	cDNA	polyA	raw	NC_005823.1	2669140	2670188	4	NC_005823.1:2669140-2670188 -	NA	NA	NA	NA	NA	NA	NA	NA	NA	NA	NA
LIC_RS11350|LIC_RS11355	site-specific DNA-methyltransferase|DUF4395 domain-containing protein	LIC-cDNA-polyA	LIC	cDNA	polyA	raw	NC_005823.1	2682693	2682947	2	NC_005823.1:2682693-2682947 -	NA	NA	NA	NA	NA	NA	NA	NA	NA	NA	NA
LIC_RS11370|LIC_RS11375	alpha/beta hydrolase|DUF3015 domain-containing protein	LIC-cDNA-polyA	LIC	cDNA	polyA	raw	NC_005823.1	2690785	2691483	15	NC_005823.1:2690785-2691483 -	NA	NA	NA	NA	NA	NA	NA	NA	NA	NA	NA
LIC_RS11420|LIC_RS11425	response regulator|CBS domain-containing protein	LIC-cDNA-polyA	LIC	cDNA	polyA	raw	NC_005823.1	2702277	2702454	2	NC_005823.1:2702277-2702454 -	NA	NA	NA	NA	NA	NA	NA	NA	NA	NA	NA
LIC_RS11450|LIC_RS11460	tripartite tricarboxylate transporter TctB family protein|mannose-1-phosphate guanylyltransferase	LIC-cDNA-polyA	LIC	cDNA	polyA	raw	NC_005823.1	2707021	2707191	2	NC_005823.1:2707021-2707191 -	NA	NA	NA	NA	NA	NA	NA	NA	NA	NA	NA
LIC_RS11500|LIC_RS11505	L-aspartate oxidase|DUF5982 domain-containing protein	LIC-cDNA-polyA	LIC	cDNA	polyA	raw	NC_005823.1	2716323	2716782	5	NC_005823.1:2716323-2716782 -	NA	NA	NA	NA	NA	NA	NA	NA	NA	NA	NA
LIC_RS11505|LIC_RS11510	DUF5982 domain-containing protein|DUF1566 domain-containing protein	LIC-cDNA-polyA	LIC	cDNA	polyA	raw	NC_005823.1	2718576	2718907	8	NC_005823.1:2718576-2718907 -	NA	NA	NA	NA	NA	NA	NA	NA	NA	NA	NA
LIC_RS11525|LIC_RS11530	peptidoglycan DD-metalloendopeptidase family protein|GNAT family N-acetyltransferase	LIC-cDNA-polyA	LIC	cDNA	polyA	raw	NC_005823.1	2722936	2723417	2	NC_005823.1:2722936-2723417 -	NA	NA	NA	NA	NA	NA	NA	NA	NA	NA	NA
LIC_RS11530|LIC_RS11535	GNAT family N-acetyltransferase|DUF5982 domain-containing protein	LIC-cDNA-polyA	LIC	cDNA	polyA	raw	NC_005823.1	2724196	2724933	6	NC_005823.1:2724196-2724933 -	NA	NA	NA	NA	NA	NA	NA	NA	NA	NA	NA
LIC_RS11535|LIC_RS11540	DUF5982 domain-containing protein|Ig-like domain-containing protein	LIC-cDNA-polyA	LIC	cDNA	polyA	raw	NC_005823.1	2726478	2727180	5	NC_005823.1:2726478-2727180 -	NA	NA	NA	NA	NA	NA	NA	NA	NA	NA	NA
LIC_RS11605|LIC_RS11610	hypothetical protein|sensor domain-containing diguanylate cyclase	LIC-cDNA-polyA	LIC	cDNA	polyA	raw	NC_005823.1	2744836	2745878	38	NC_005823.1:2744836-2745878 -	NA	NA	NA	NA	NA	NA	NA	NA	NA	NA	NA
LIC_RS11650|LIC_RS11655	hypothetical protein|hypothetical protein	LIC-cDNA-polyA	LIC	cDNA	polyA	raw	NC_005823.1	2753300	2753546	4	NC_005823.1:2753300-2753546 -	NA	NA	NA	NA	NA	NA	NA	NA	NA	NA	NA
LIC_RS11670|LIC_RS11675	hypothetical protein|TRL-like family protein	LIC-cDNA-polyA	LIC	cDNA	polyA	raw	NC_005823.1	2759238	2759627	5	NC_005823.1:2759238-2759627 -	NA	NA	NA	NA	NA	NA	NA	NA	NA	NA	NA
LIC_RS11685|LIC_RS11690	TRL-like family protein|hypothetical protein	LIC-cDNA-polyA	LIC	cDNA	polyA	raw	NC_005823.1	2761047	2761196	4	NC_005823.1:2761047-2761196 -	NA	NA	NA	NA	NA	NA	NA	NA	NA	NA	NA
LIC_RS11745|LIC_RS11750	hypothetical protein|hypothetical protein	LIC-cDNA-polyA	LIC	cDNA	polyA	raw	NC_005823.1	2772716	2772838	3	NC_005823.1:2772716-2772838 -	NA	NA	NA	NA	NA	NA	NA	NA	NA	NA	NA
LIC_RS11795|LIC_RS11805	hypothetical protein|tetratricopeptide repeat protein	LIC-cDNA-polyA	LIC	cDNA	polyA	raw	NC_005823.1	2784254	2784514	2	NC_005823.1:2784254-2784514 -	NA	NA	NA	NA	NA	NA	NA	NA	NA	NA	NA
LIC_RS11830|LIC_RS11835	flippase-like domain-containing protein|DUF1554 domain-containing protein	LIC-cDNA-polyA	LIC	cDNA	polyA	raw	NC_005823.1	2789893	2791367	19	NC_005823.1:2789893-2791367 -	NA	NA	NA	NA	NA	NA	NA	NA	NA	NA	NA
LIC_RS11840|LIC_RS11845	response regulator|beta-ketoacyl synthase	LIC-cDNA-polyA	LIC	cDNA	polyA	raw	NC_005823.1	2793688	2794623	15	NC_005823.1:2793688-2794623 -	NA	NA	NA	NA	NA	NA	NA	NA	NA	NA	NA
LIC_RS11860|LIC_RS11870	glucose 1-dehydrogenase|thioesterase family protein	LIC-cDNA-polyA	LIC	cDNA	polyA	raw	NC_005823.1	2798866	2799113	2	NC_005823.1:2798866-2799113 -	NA	NA	NA	NA	NA	NA	NA	NA	NA	NA	NA
LIC_RS11900|LIC_RS11905	GAF domain-containing protein|VOC family protein	LIC-cDNA-polyA	LIC	cDNA	polyA	raw	NC_005823.1	2811122	2811679	3	NC_005823.1:2811122-2811679 -	NA	NA	NA	NA	NA	NA	NA	NA	NA	NA	NA
LIC_RS11905|LIC_RS11910	VOC family protein|IS3 family transposase	LIC-cDNA-polyA	LIC	cDNA	polyA	raw	NC_005823.1	2812596	2813598	9	NC_005823.1:2812596-2813598 -	NA	NA	NA	NA	NA	NA	NA	NA	NA	NA	NA
LIC_RS11955|LIC_RS11960	hypothetical protein|DUF1561 domain-containing protein	LIC-cDNA-polyA	LIC	cDNA	polyA	raw	NC_005823.1	2826861	2827109	2	NC_005823.1:2826861-2827109 -	NA	NA	NA	NA	NA	NA	NA	NA	NA	NA	NA
LIC_RS11965|LIC_RS11970	DUF1561 domain-containing protein|hypothetical protein	LIC-cDNA-polyA	LIC	cDNA	polyA	raw	NC_005823.1	2831948	2833912	13	NC_005823.1:2831948-2833912 -	NA	NA	NA	NA	NA	NA	NA	NA	NA	NA	NA
LIC_RS12060|LIC_RS12065	pirin family protein|tetracycline resistance MFS efflux pump	LIC-cDNA-polyA	LIC	cDNA	polyA	raw	NC_005823.1	2860422	2860860	6	NC_005823.1:2860422-2860860 -	NA	NA	NA	NA	NA	NA	NA	NA	NA	NA	NA
LIC_RS22680|LIC_RS12115	hypothetical protein|hypothetical protein	LIC-cDNA-polyA	LIC	cDNA	polyA	raw	NC_005823.1	2872319	2872970	3	NC_005823.1:2872319-2872970 -	NA	NA	NA	NA	NA	NA	NA	NA	NA	NA	NA
LIC_RS12120|LIC_RS12125	ankyrin repeat domain-containing protein|hypothetical protein	LIC-cDNA-polyA	LIC	cDNA	polyA	raw	NC_005823.1	2874699	2875014	3	NC_005823.1:2874699-2875014 -	NA	NA	NA	NA	NA	NA	NA	NA	NA	NA	NA
LIC_RS12140|LIC_RS12150	hypothetical protein|CapA family protein	LIC-cDNA-polyA	LIC	cDNA	polyA	raw	NC_005823.1	2880038	2880772	2	NC_005823.1:2880038-2880772 -	NA	NA	NA	NA	NA	NA	NA	NA	NA	NA	NA
LIC_RS12220|LIC_RS12225	Gfo/Idh/MocA family oxidoreductase|amidase	LIC-cDNA-polyA	LIC	cDNA	polyA	raw	NC_005823.1	2898067	2898204	2	NC_005823.1:2898067-2898204 -	NA	NA	NA	NA	NA	NA	NA	NA	NA	NA	NA
LIC_RS12230|LIC_RS12235	hypothetical protein|hypothetical protein	LIC-cDNA-polyA	LIC	cDNA	polyA	raw	NC_005823.1	2901044	2901254	3	NC_005823.1:2901044-2901254 -	NA	NA	NA	NA	NA	NA	NA	NA	NA	NA	NA
LIC_RS12275|LIC_RS12280	phosphoribosylformylglycinamidine synthase subunit PurL|thioredoxin family protein	LIC-cDNA-polyA	LIC	cDNA	polyA	raw	NC_005823.1	2912727	2913276	3	NC_005823.1:2912727-2913276 -	NA	NA	NA	NA	NA	NA	NA	NA	NA	NA	NA
LIC_RS12280|LIC_RS12285	thioredoxin family protein|hypothetical protein	LIC-cDNA-polyA	LIC	cDNA	polyA	raw	NC_005823.1	2915239	2915641	3	NC_005823.1:2915239-2915641 -	NA	NA	NA	NA	NA	NA	NA	NA	NA	NA	NA
LIC_RS12370|LIC_RS12375	AAA family ATPase|aminotransferase class I/II-fold pyridoxal phosphate-dependent enzyme	LIC-cDNA-polyA	LIC	cDNA	polyA	raw	NC_005823.1	2940554	2940886	3	NC_005823.1:2940554-2940886 -	NA	NA	NA	NA	NA	NA	NA	NA	NA	NA	NA
LIC_RS12445|LIC_RS12455	sulfatase-like hydrolase/transferase|hypothetical protein	LIC-cDNA-polyA	LIC	cDNA	polyA	raw	NC_005823.1	2956773	2956986	2	NC_005823.1:2956773-2956986 -	NA	NA	NA	NA	NA	NA	NA	NA	NA	NA	NA
LIC_RS12455|LIC_RS12460	hypothetical protein|transcriptional regulator	LIC-cDNA-polyA	LIC	cDNA	polyA	raw	NC_005823.1	2958093	2958720	3	NC_005823.1:2958093-2958720 -	NA	NA	NA	NA	NA	NA	NA	NA	NA	NA	NA
LIC_RS12560|LIC_RS12570	chemotaxis protein CheW|5-formyltetrahydrofolate cyclo-ligase	LIC-cDNA-polyA	LIC	cDNA	polyA	raw	NC_005823.1	2976965	2977272	11	NC_005823.1:2976965-2977272 -	NA	NA	NA	NA	NA	NA	NA	NA	NA	NA	NA
LIC_RS12595|LIC_RS12605	translation initiation factor IF-3|threonine--tRNA ligase	LIC-cDNA-polyA	LIC	cDNA	polyA	raw	NC_005823.1	2980104	2981523	33	NC_005823.1:2980104-2981523 -	NA	NA	NA	NA	NA	NA	NA	NA	NA	NA	NA
LIC_RS12625|LIC_RS12630	tetratricopeptide repeat protein|HSP90 family protein	LIC-cDNA-polyA	LIC	cDNA	polyA	raw	NC_005823.1	2988754	2989275	4	NC_005823.1:2988754-2989275 -	NA	NA	NA	NA	NA	NA	NA	NA	NA	NA	NA
LIC_RS12635|LIC_RS12640	hypothetical protein|DUF4349 domain-containing protein	LIC-cDNA-polyA	LIC	cDNA	polyA	raw	NC_005823.1	2992662	2993055	5	NC_005823.1:2992662-2993055 -	NA	NA	NA	NA	NA	NA	NA	NA	NA	NA	NA
LIC_RS12680|LIC_RS12690	rhomboid family intramembrane serine protease|GNAT family N-acetyltransferase	LIC-cDNA-polyA	LIC	cDNA	polyA	raw	NC_005823.1	3005260	3005419	4	NC_005823.1:3005260-3005419 -	NA	NA	NA	NA	NA	NA	NA	NA	NA	NA	NA
LIC_RS12730|LIC_RS12735	acyl-CoA thioesterase|hypothetical protein	LIC-cDNA-polyA	LIC	cDNA	polyA	raw	NC_005823.1	3015445	3016056	16	NC_005823.1:3015445-3016056 -	NA	NA	NA	NA	NA	NA	NA	NA	NA	NA	NA
LIC_RS12765|LIC_RS12770	DUF192 domain-containing protein|enoyl-CoA hydratase/isomerase family protein	LIC-cDNA-polyA	LIC	cDNA	polyA	raw	NC_005823.1	3020675	3021212	5	NC_005823.1:3020675-3021212 -	NA	NA	NA	NA	NA	NA	NA	NA	NA	NA	NA
LIC_RS12950|LIC_RS12955	sulfate ABC transporter substrate-binding protein|hypothetical protein	LIC-cDNA-polyA	LIC	cDNA	polyA	raw	NC_005823.1	3066804	3068053	11	NC_005823.1:3066804-3068053 -	NA	NA	NA	NA	NA	NA	NA	NA	NA	NA	NA
LIC_RS12975|LIC_RS12980	bifunctional 3%2C4-dihydroxy-2-butanone-4-phosphate synthase/GTP cyclohydrolase II|riboflavin synthase	LIC-cDNA-polyA	LIC	cDNA	polyA	raw	NC_005823.1	3072248	3073275	17	NC_005823.1:3072248-3073275 -	NA	NA	NA	NA	NA	NA	NA	NA	NA	NA	NA
LIC_RS13035|LIC_RS13045	DUF1577 domain-containing protein|AAA family ATPase	LIC-cDNA-polyA	LIC	cDNA	polyA	raw	NC_005823.1	3086810	3087443	5	NC_005823.1:3086810-3087443 -	NA	NA	NA	NA	NA	NA	NA	NA	NA	NA	NA
LIC_RS13100|LIC_RS13105	ribonuclease H-like domain-containing protein|hypothetical protein	LIC-cDNA-polyA	LIC	cDNA	polyA	raw	NC_005823.1	3098924	3099278	3	NC_005823.1:3098924-3099278 -	NA	NA	NA	NA	NA	NA	NA	NA	NA	NA	NA
LIC_RS13110|LIC_RS13120	DUF1564 domain-containing protein|dUTP diphosphatase	LIC-cDNA-polyA	LIC	cDNA	polyA	raw	NC_005823.1	3101270	3102269	7	NC_005823.1:3101270-3102269 -	NA	NA	NA	NA	NA	NA	NA	NA	NA	NA	NA
LIC_RS13125|LIC_RS13130	hypothetical protein|Rieske 2Fe-2S domain-containing protein	LIC-cDNA-polyA	LIC	cDNA	polyA	raw	NC_005823.1	3104524	3104713	2	NC_005823.1:3104524-3104713 -	NA	NA	NA	NA	NA	NA	NA	NA	NA	NA	NA
LIC_RS13130|LIC_RS13135	Rieske 2Fe-2S domain-containing protein|glycerol-3-phosphate dehydrogenase	LIC-cDNA-polyA	LIC	cDNA	polyA	raw	NC_005823.1	3107000	3107382	7	NC_005823.1:3107000-3107382 -	NA	NA	NA	NA	NA	NA	NA	NA	NA	NA	NA
LIC_RS13155|LIC_RS13160	tRNA-Glu|hypothetical protein	LIC-cDNA-polyA	LIC	cDNA	polyA	raw	NC_005823.1	3112474	3113750	6	NC_005823.1:3112474-3113750 -	NA	NA	NA	NA	NA	NA	NA	NA	NA	NA	NA
LIC_RS13180|LIC_RS13185	hypothetical protein|ADP-forming succinate--CoA ligase subunit beta	LIC-cDNA-polyA	LIC	cDNA	polyA	raw	NC_005823.1	3119753	3120016	3	NC_005823.1:3119753-3120016 -	NA	NA	NA	NA	NA	NA	NA	NA	NA	NA	NA
LIC_RS23185|LIC_RS13290	hypothetical protein|fumarylacetoacetate hydrolase family protein	LIC-cDNA-polyA	LIC	cDNA	polyA	raw	NC_005823.1	3143689	3144672	4	NC_005823.1:3143689-3144672 -	NA	NA	NA	NA	NA	NA	NA	NA	NA	NA	NA
LIC_RS13290|LIC_RS13295	fumarylacetoacetate hydrolase family protein|hypothetical protein	LIC-cDNA-polyA	LIC	cDNA	polyA	raw	NC_005823.1	3145989	3146241	3	NC_005823.1:3145989-3146241 -	NA	NA	NA	NA	NA	NA	NA	NA	NA	NA	NA
LIC_RS13310|LIC_RS13315	alpha/beta fold hydrolase|hypothetical protein	LIC-cDNA-polyA	LIC	cDNA	polyA	raw	NC_005823.1	3151568	3152026	3	NC_005823.1:3151568-3152026 -	NA	NA	NA	NA	NA	NA	NA	NA	NA	NA	NA
LIC_RS13365|LIC_RS13370	hypothetical protein|hypothetical protein	LIC-cDNA-polyA	LIC	cDNA	polyA	raw	NC_005823.1	3161954	3164513	2	NC_005823.1:3161954-3164513 -	NA	NA	NA	NA	NA	NA	NA	NA	NA	NA	NA
LIC_RS13395|LIC_RS13400	hypothetical protein|2-C-methyl-D-erythritol 4-phosphate cytidylyltransferase	LIC-cDNA-polyA	LIC	cDNA	polyA	raw	NC_005823.1	3165560	3165936	2	NC_005823.1:3165560-3165936 -	NA	NA	NA	NA	NA	NA	NA	NA	NA	NA	NA
LIC_RS21375|LIC_RS13450	alpha/beta hydrolase|response regulator	LIC-cDNA-polyA	LIC	cDNA	polyA	raw	NC_005823.1	3177293	3177449	2	NC_005823.1:3177293-3177449 -	NA	NA	NA	NA	NA	NA	NA	NA	NA	NA	NA
LIC_RS13455|LIC_RS13460	hypothetical protein|crotonase/enoyl-CoA hydratase family protein	LIC-cDNA-polyA	LIC	cDNA	polyA	raw	NC_005823.1	3181655	3181867	2	NC_005823.1:3181655-3181867 -	NA	NA	NA	NA	NA	NA	NA	NA	NA	NA	NA
LIC_RS13475|LIC_RS13480	sphingomyelin phosphodiesterase|sphingomyelin phosphodiesterase	LIC-cDNA-polyA	LIC	cDNA	polyA	raw	NC_005823.1	3185669	3186008	2	NC_005823.1:3185669-3186008 -	NA	NA	NA	NA	NA	NA	NA	NA	NA	NA	NA
LIC_RS13540|LIC_RS13545	hypothetical protein|hypothetical protein	LIC-cDNA-polyA	LIC	cDNA	polyA	raw	NC_005823.1	3203784	3204478	6	NC_005823.1:3203784-3204478 -	NA	NA	NA	NA	NA	NA	NA	NA	NA	NA	NA
LIC_RS13555|LIC_RS13560	ChaN family lipoprotein|glutathione peroxidase	LIC-cDNA-polyA	LIC	cDNA	polyA	raw	NC_005823.1	3209921	3210449	4	NC_005823.1:3209921-3210449 -	NA	NA	NA	NA	NA	NA	NA	NA	NA	NA	NA
LIC_RS21385|LIC_RS13570	site-specific recombinase|hypothetical protein	LIC-cDNA-polyA	LIC	cDNA	polyA	raw	NC_005823.1	3214789	3214909	3	NC_005823.1:3214789-3214909 -	NA	NA	NA	NA	NA	NA	NA	NA	NA	NA	NA
LIC_RS13655|LIC_RS13660	hypothetical protein|DUF1554 domain-containing protein	LIC-cDNA-polyA	LIC	cDNA	polyA	raw	NC_005823.1	3228055	3228293	2	NC_005823.1:3228055-3228293 -	NA	NA	NA	NA	NA	NA	NA	NA	NA	NA	NA
LIC_RS13745|LIC_RS13750	pyrimidine/purine nucleoside phosphorylase|SDR family NAD(P)-dependent oxidoreductase	LIC-cDNA-polyA	LIC	cDNA	polyA	raw	NC_005823.1	3250744	3252091	9	NC_005823.1:3250744-3252091 -	NA	NA	NA	NA	NA	NA	NA	NA	NA	NA	NA
LIC_RS13820|LIC_RS13830	hypothetical protein|rhomboid family intramembrane serine protease	LIC-cDNA-polyA	LIC	cDNA	polyA	raw	NC_005823.1	3281606	3281784	4	NC_005823.1:3281606-3281784 -	NA	NA	NA	NA	NA	NA	NA	NA	NA	NA	NA
LIC_RS13920|LIC_RS13925	hypothetical protein|DUF1561 domain-containing protein	LIC-cDNA-polyA	LIC	cDNA	polyA	raw	NC_005823.1	3301084	3301371	2	NC_005823.1:3301084-3301371 -	NA	NA	NA	NA	NA	NA	NA	NA	NA	NA	NA
LIC_RS13925|LIC_RS13930	DUF1561 domain-containing protein|alpha/beta hydrolase	LIC-cDNA-polyA	LIC	cDNA	polyA	raw	NC_005823.1	3304036	3305064	24	NC_005823.1:3304036-3305064 -	NA	NA	NA	NA	NA	NA	NA	NA	NA	NA	NA
LIC_RS13945|LIC_RS13950	acireductone synthase|tetratricopeptide repeat protein	LIC-cDNA-polyA	LIC	cDNA	polyA	raw	NC_005823.1	3309014	3310228	5	NC_005823.1:3309014-3310228 -	NA	NA	NA	NA	NA	NA	NA	NA	NA	NA	NA
LIC_RS21425|LIC_RS13970	IS110 family transposase|DUF1577 domain-containing protein	LIC-cDNA-polyA	LIC	cDNA	polyA	raw	NC_005823.1	3313976	3314373	3	NC_005823.1:3313976-3314373 -	NA	NA	NA	NA	NA	NA	NA	NA	NA	NA	NA
LIC_RS13980|LIC_RS13985	enoyl-CoA hydratase/isomerase family protein|glycosyl hydrolase	LIC-cDNA-polyA	LIC	cDNA	polyA	raw	NC_005823.1	3317794	3318625	3	NC_005823.1:3317794-3318625 -	NA	NA	NA	NA	NA	NA	NA	NA	NA	NA	NA
LIC_RS13990|LIC_RS13995	histone deacetylase|DUF1564 domain-containing protein	LIC-cDNA-polyA	LIC	cDNA	polyA	raw	NC_005823.1	3321361	3321649	2	NC_005823.1:3321361-3321649 -	NA	NA	NA	NA	NA	NA	NA	NA	NA	NA	NA
LIC_RS14000|LIC_RS14005	hypothetical protein|hypothetical protein	LIC-cDNA-polyA	LIC	cDNA	polyA	raw	NC_005823.1	3323122	3323493	18	NC_005823.1:3323122-3323493 -	NA	NA	NA	NA	NA	NA	NA	NA	NA	NA	NA
LIC_RS14015|LIC_RS14020	hypothetical protein|methylglyoxal synthase	LIC-cDNA-polyA	LIC	cDNA	polyA	raw	NC_005823.1	3328232	3329080	16	NC_005823.1:3328232-3329080 -	NA	NA	NA	NA	NA	NA	NA	NA	NA	NA	NA
LIC_RS14035|LIC_RS14045	hypothetical protein|N-6 DNA methylase	LIC-cDNA-polyA	LIC	cDNA	polyA	raw	NC_005823.1	3333083	3333320	2	NC_005823.1:3333083-3333320 -	NA	NA	NA	NA	NA	NA	NA	NA	NA	NA	NA
LIC_RS14045|LIC_RS14050	N-6 DNA methylase|MarR family transcriptional regulator	LIC-cDNA-polyA	LIC	cDNA	polyA	raw	NC_005823.1	3335038	3336462	22	NC_005823.1:3335038-3336462 -	NA	NA	NA	NA	NA	NA	NA	NA	NA	NA	NA
LIC_RS14120|LIC_RS14125	NADH-quinone oxidoreductase subunit N|hypothetical protein	LIC-cDNA-polyA	LIC	cDNA	polyA	raw	NC_005823.1	3350343	3350779	5	NC_005823.1:3350343-3350779 -	NA	NA	NA	NA	NA	NA	NA	NA	NA	NA	NA
LIC_RS14130|LIC_RS14135	hypothetical protein|hypothetical protein	LIC-cDNA-polyA	LIC	cDNA	polyA	raw	NC_005823.1	3352364	3352855	7	NC_005823.1:3352364-3352855 -	NA	NA	NA	NA	NA	NA	NA	NA	NA	NA	NA
LIC_RS14150|LIC_RS14155	hypothetical protein|leucine-rich repeat domain-containing protein	LIC-cDNA-polyA	LIC	cDNA	polyA	raw	NC_005823.1	3356503	3356887	2	NC_005823.1:3356503-3356887 -	NA	NA	NA	NA	NA	NA	NA	NA	NA	NA	NA
LIC_RS14160|LIC_RS14170	collagenase|aldehyde dehydrogenase family protein	LIC-cDNA-polyA	LIC	cDNA	polyA	raw	NC_005823.1	3362495	3363160	3	NC_005823.1:3362495-3363160 -	NA	NA	NA	NA	NA	NA	NA	NA	NA	NA	NA
LIC_RS14170|LIC_RS14180	aldehyde dehydrogenase family protein|HDOD domain-containing protein	LIC-cDNA-polyA	LIC	cDNA	polyA	raw	NC_005823.1	3365572	3365967	2	NC_005823.1:3365572-3365967 -	NA	NA	NA	NA	NA	NA	NA	NA	NA	NA	NA
LIC_RS14195|LIC_RS14200	thiol peroxidase|STAS domain-containing protein	LIC-cDNA-polyA	LIC	cDNA	polyA	raw	NC_005823.1	3371975	3372239	3	NC_005823.1:3371975-3372239 -	NA	NA	NA	NA	NA	NA	NA	NA	NA	NA	NA
LIC_RS23360|LIC_RS14215	hypothetical protein|DUF1566 domain-containing protein	LIC-cDNA-polyA	LIC	cDNA	polyA	raw	NC_005823.1	3373148	3373354	4	NC_005823.1:3373148-3373354 -	NA	NA	NA	NA	NA	NA	NA	NA	NA	NA	NA
LIC_RS14220|LIC_RS14225	hypothetical protein|nicotinate (nicotinamide) nucleotide adenylyltransferase	LIC-cDNA-polyA	LIC	cDNA	polyA	raw	NC_005823.1	3375985	3376622	5	NC_005823.1:3375985-3376622 -	NA	NA	NA	NA	NA	NA	NA	NA	NA	NA	NA
LIC_RS14255|LIC_RS14260	50S ribosomal protein L21|IS110 family transposase	LIC-cDNA-polyA	LIC	cDNA	polyA	raw	NC_005823.1	3381685	3382042	6	NC_005823.1:3381685-3382042 -	NA	NA	NA	NA	NA	NA	NA	NA	NA	NA	NA
LIC_RS14260|LIC_RS14270	IS110 family transposase|VOC family protein	LIC-cDNA-polyA	LIC	cDNA	polyA	raw	NC_005823.1	3383366	3383744	4	NC_005823.1:3383366-3383744 -	NA	NA	NA	NA	NA	NA	NA	NA	NA	NA	NA
LIC_RS14280|LIC_RS14285	hydroxymethylglutaryl-CoA lyase|glycosyltransferase family 39 protein	LIC-cDNA-polyA	LIC	cDNA	polyA	raw	NC_005823.1	3386803	3387684	8	NC_005823.1:3386803-3387684 -	NA	NA	NA	NA	NA	NA	NA	NA	NA	NA	NA
LIC_RS14335|LIC_RS14340	biotin--[acetyl-CoA-carboxylase] ligase|hypothetical protein	LIC-cDNA-polyA	LIC	cDNA	polyA	raw	NC_005823.1	3400618	3401198	3	NC_005823.1:3400618-3401198 -	NA	NA	NA	NA	NA	NA	NA	NA	NA	NA	NA
LIC_RS14395|LIC_RS14400	hypothetical protein|response regulator transcription factor	LIC-cDNA-polyA	LIC	cDNA	polyA	raw	NC_005823.1	3411560	3412199	20	NC_005823.1:3411560-3412199 -	NA	NA	NA	NA	NA	NA	NA	NA	NA	NA	NA
LIC_RS14435|LIC_RS14440	trypsin-like peptidase domain-containing protein|trypsin-like peptidase domain-containing protein	LIC-cDNA-polyA	LIC	cDNA	polyA	raw	NC_005823.1	3418438	3418559	4	NC_005823.1:3418438-3418559 -	NA	NA	NA	NA	NA	NA	NA	NA	NA	NA	NA
LIC_RS14445|LIC_RS14455	dTMP kinase|hypothetical protein	LIC-cDNA-polyA	LIC	cDNA	polyA	raw	NC_005823.1	3420033	3420369	2	NC_005823.1:3420033-3420369 -	NA	NA	NA	NA	NA	NA	NA	NA	NA	NA	NA
LIC_RS14545|LIC_RS14550	MBL fold metallo-hydrolase|DUF5063 domain-containing protein	LIC-cDNA-polyA	LIC	cDNA	polyA	raw	NC_005823.1	3439937	3440197	3	NC_005823.1:3439937-3440197 -	NA	NA	NA	NA	NA	NA	NA	NA	NA	NA	NA
LIC_RS14560|LIC_RS14565	DUF2752 domain-containing protein|fatty acid desaturase	LIC-cDNA-polyA	LIC	cDNA	polyA	raw	NC_005823.1	3442185	3442369	2	NC_005823.1:3442185-3442369 -	NA	NA	NA	NA	NA	NA	NA	NA	NA	NA	NA
LIC_RS14600|LIC_RS14610	DUF1561 domain-containing protein|50S ribosomal protein L17	LIC-cDNA-polyA	LIC	cDNA	polyA	raw	NC_005823.1	3453885	3454535	3	NC_005823.1:3453885-3454535 -	NA	NA	NA	NA	NA	NA	NA	NA	NA	NA	NA
LIC_RS14610|LIC_RS14615	50S ribosomal protein L17|DNA-directed RNA polymerase subunit alpha	LIC-cDNA-polyA	LIC	cDNA	polyA	raw	NC_005823.1	3456503	3456753	2	NC_005823.1:3456503-3456753 -	NA	NA	NA	NA	NA	NA	NA	NA	NA	NA	NA
LIC_RS14710|LIC_RS14715	50S ribosomal protein L29|50S ribosomal protein L16	LIC-cDNA-polyA	LIC	cDNA	polyA	raw	NC_005823.1	3465366	3465895	2	NC_005823.1:3465366-3465895 -	NA	NA	NA	NA	NA	NA	NA	NA	NA	NA	NA
LIC_RS14765|LIC_RS14770	elongation factor G-like protein|hypothetical protein	LIC-cDNA-polyA	LIC	cDNA	polyA	raw	NC_005823.1	3472883	3473239	5	NC_005823.1:3472883-3473239 -	NA	NA	NA	NA	NA	NA	NA	NA	NA	NA	NA
LIC_RS14775|LIC_RS14780	thioredoxin family protein|hypothetical protein	LIC-cDNA-polyA	LIC	cDNA	polyA	raw	NC_005823.1	3475118	3475386	3	NC_005823.1:3475118-3475386 -	NA	NA	NA	NA	NA	NA	NA	NA	NA	NA	NA
LIC_RS14780|LIC_RS14785	hypothetical protein|hypothetical protein	LIC-cDNA-polyA	LIC	cDNA	polyA	raw	NC_005823.1	3475770	3476069	3	NC_005823.1:3475770-3476069 -	NA	NA	NA	NA	NA	NA	NA	NA	NA	NA	NA
LIC_RS14825|LIC_RS14830	crossover junction endodeoxyribonuclease RuvC|YebC/PmpR family DNA-binding transcriptional regulator	LIC-cDNA-polyA	LIC	cDNA	polyA	raw	NC_005823.1	3487700	3488600	5	NC_005823.1:3487700-3488600 -	NA	NA	NA	NA	NA	NA	NA	NA	NA	NA	NA
LIC_RS14835|LIC_RS14840	DUF3365 domain-containing protein|hypothetical protein	LIC-cDNA-polyA	LIC	cDNA	polyA	raw	NC_005823.1	3490339	3490626	2	NC_005823.1:3490339-3490626 -	NA	NA	NA	NA	NA	NA	NA	NA	NA	NA	NA
LIC_RS14880|LIC_RS14885	TIGR04388 family protein|Rpn family recombination-promoting nuclease/putative transposase	LIC-cDNA-polyA	LIC	cDNA	polyA	raw	NC_005823.1	3507595	3508643	5	NC_005823.1:3507595-3508643 -	NA	NA	NA	NA	NA	NA	NA	NA	NA	NA	NA
LIC_RS14935|LIC_RS14940	DUF1554 domain-containing protein|Na+:solute symporter	LIC-cDNA-polyA	LIC	cDNA	polyA	raw	NC_005823.1	3528584	3529069	5	NC_005823.1:3528584-3529069 -	NA	NA	NA	NA	NA	NA	NA	NA	NA	NA	NA
LIC_RS15020|LIC_RS15025	hypothetical protein|citrate synthase	LIC-cDNA-polyA	LIC	cDNA	polyA	raw	NC_005823.1	3551855	3552203	5	NC_005823.1:3551855-3552203 -	NA	NA	NA	NA	NA	NA	NA	NA	NA	NA	NA
LIC_RS21585|LIC_RS15050	hypothetical protein|c-type cytochrome	LIC-cDNA-polyA	LIC	cDNA	polyA	raw	NC_005823.1	3556128	3556496	3	NC_005823.1:3556128-3556496 -	NA	NA	NA	NA	NA	NA	NA	NA	NA	NA	NA
LIC_RS15080|LIC_RS15085	DUF1292 domain-containing protein|HNH endonuclease	LIC-cDNA-polyA	LIC	cDNA	polyA	raw	NC_005823.1	3564082	3565050	4	NC_005823.1:3564082-3565050 -	NA	NA	NA	NA	NA	NA	NA	NA	NA	NA	NA
LIC_RS23195|LIC_RS15115	hypothetical protein|rhomboid family intramembrane serine protease	LIC-cDNA-polyA	LIC	cDNA	polyA	raw	NC_005823.1	3569025	3569399	3	NC_005823.1:3569025-3569399 -	NA	NA	NA	NA	NA	NA	NA	NA	NA	NA	NA
LIC_RS15215|LIC_RS15220	hypothetical protein|glycosyltransferase family 2 protein	LIC-cDNA-polyA	LIC	cDNA	polyA	raw	NC_005823.1	3590820	3591671	12	NC_005823.1:3590820-3591671 -	NA	NA	NA	NA	NA	NA	NA	NA	NA	NA	NA
LIC_RS15225|LIC_RS15230	hypothetical protein|ATP-dependent DNA helicase	LIC-cDNA-polyA	LIC	cDNA	polyA	raw	NC_005823.1	3593404	3594103	69	NC_005823.1:3593404-3594103 -	NA	NA	NA	NA	NA	NA	NA	NA	NA	NA	NA
LIC_RS15230|LIC_RS15245	ATP-dependent DNA helicase|DUF1561 domain-containing protein	LIC-cDNA-polyA	LIC	cDNA	polyA	raw	NC_005823.1	3596528	3598591	9	NC_005823.1:3596528-3598591 -	NA	NA	NA	NA	NA	NA	NA	NA	NA	NA	NA
LIC_RS15300|LIC_RS15305	SET domain-containing protein|methyltransferase domain-containing protein	LIC-cDNA-polyA	LIC	cDNA	polyA	raw	NC_005823.1	3612311	3612989	3	NC_005823.1:3612311-3612989 -	NA	NA	NA	NA	NA	NA	NA	NA	NA	NA	NA
LIC_RS15315|LIC_RS15320	hypothetical protein|peptide-methionine (S)-S-oxide reductase MsrA	LIC-cDNA-polyA	LIC	cDNA	polyA	raw	NC_005823.1	3615589	3615888	2	NC_005823.1:3615589-3615888 -	NA	NA	NA	NA	NA	NA	NA	NA	NA	NA	NA
LIC_RS15400|LIC_RS15405	hypothetical protein|DUF1577 domain-containing protein	LIC-cDNA-polyA	LIC	cDNA	polyA	raw	NC_005823.1	3639052	3639689	45	NC_005823.1:3639052-3639689 -	NA	NA	NA	NA	NA	NA	NA	NA	NA	NA	NA
LIC_RS15445|LIC_RS15450	outer membrane protein transport protein|SDR family oxidoreductase	LIC-cDNA-polyA	LIC	cDNA	polyA	raw	NC_005823.1	3652346	3652979	2	NC_005823.1:3652346-3652979 -	NA	NA	NA	NA	NA	NA	NA	NA	NA	NA	NA
LIC_RS15450|LIC_RS15455	SDR family oxidoreductase|adenylate/guanylate cyclase domain-containing protein	LIC-cDNA-polyA	LIC	cDNA	polyA	raw	NC_005823.1	3654991	3655477	3	NC_005823.1:3654991-3655477 -	NA	NA	NA	NA	NA	NA	NA	NA	NA	NA	NA
LIC_RS15470|LIC_RS15475	hypothetical protein|hypothetical protein	LIC-cDNA-polyA	LIC	cDNA	polyA	raw	NC_005823.1	3660389	3660554	2	NC_005823.1:3660389-3660554 -	NA	NA	NA	NA	NA	NA	NA	NA	NA	NA	NA
LIC_RS15505|LIC_RS15510	hypothetical protein|endolytic transglycosylase MltG	LIC-cDNA-polyA	LIC	cDNA	polyA	raw	NC_005823.1	3670307	3670677	5	NC_005823.1:3670307-3670677 -	NA	NA	NA	NA	NA	NA	NA	NA	NA	NA	NA
LIC_RS15515|LIC_RS15520	phosphoribosyl-AMP cyclohydrolase|efflux RND transporter permease subunit	LIC-cDNA-polyA	LIC	cDNA	polyA	raw	NC_005823.1	3672445	3673367	4	NC_005823.1:3672445-3673367 -	NA	NA	NA	NA	NA	NA	NA	NA	NA	NA	NA
LIC_RS15520|LIC_RS15525	efflux RND transporter permease subunit|hypothetical protein	LIC-cDNA-polyA	LIC	cDNA	polyA	raw	NC_005823.1	3676959	3678276	3	NC_005823.1:3676959-3678276 -	NA	NA	NA	NA	NA	NA	NA	NA	NA	NA	NA
LIC_RS21640|LIC_RS15565	GNAT family N-acetyltransferase|DJ-1/PfpI family protein	LIC-cDNA-polyA	LIC	cDNA	polyA	raw	NC_005823.1	3687835	3688267	4	NC_005823.1:3687835-3688267 -	NA	NA	NA	NA	NA	NA	NA	NA	NA	NA	NA
LIC_RS15580|LIC_RS15585	hypothetical protein|hypothetical protein	LIC-cDNA-polyA	LIC	cDNA	polyA	raw	NC_005823.1	3693031	3693288	2	NC_005823.1:3693031-3693288 -	NA	NA	NA	NA	NA	NA	NA	NA	NA	NA	NA
LIC_RS15590|LIC_RS15595	DegT/DnrJ/EryC1/StrS aminotransferase family protein|hypothetical protein	LIC-cDNA-polyA	LIC	cDNA	polyA	raw	NC_005823.1	3696593	3697222	2	NC_005823.1:3696593-3697222 -	NA	NA	NA	NA	NA	NA	NA	NA	NA	NA	NA
LIC_RS22780|LIC_RS15600	hypothetical protein|glycosyl hydrolase	LIC-cDNA-polyA	LIC	cDNA	polyA	raw	NC_005823.1	3698835	3699329	6	NC_005823.1:3698835-3699329 -	NA	NA	NA	NA	NA	NA	NA	NA	NA	NA	NA
LIC_RS15605|LIC_RS15610	hypothetical protein|23S ribosomal RNA	LIC-cDNA-polyA	LIC	cDNA	polyA	raw	NC_005823.1	3702484	3702668	39	NC_005823.1:3702484-3702668 -	NA	NA	NA	NA	NA	NA	NA	NA	NA	NA	NA
LIC_RS15610|LIC_RS15620	23S ribosomal RNA|hypothetical protein	LIC-cDNA-polyA	LIC	cDNA	polyA	raw	NC_005823.1	3705629	3706267	249	NC_005823.1:3705629-3706267 -	NA	NA	NA	NA	NA	NA	NA	NA	NA	NA	NA
LIC_RS21665|LIC_RS15675	hypothetical protein|helix-turn-helix domain-containing protein	LIC-cDNA-polyA	LIC	cDNA	polyA	raw	NC_005823.1	3719140	3719509	5	NC_005823.1:3719140-3719509 -	NA	NA	NA	NA	NA	NA	NA	NA	NA	NA	NA
LIC_RS15675|LIC_RS15685	helix-turn-helix domain-containing protein|hypothetical protein	LIC-cDNA-polyA	LIC	cDNA	polyA	raw	NC_005823.1	3720281	3721680	7	NC_005823.1:3720281-3721680 -	NA	NA	NA	NA	NA	NA	NA	NA	NA	NA	NA
LIC_RS15720|LIC_RS15730	flagellar motor protein MotB|DoxX family protein	LIC-cDNA-polyA	LIC	cDNA	polyA	raw	NC_005823.1	3730000	3730597	4	NC_005823.1:3730000-3730597 -	NA	NA	NA	NA	NA	NA	NA	NA	NA	NA	NA
LIC_RS15770|LIC_RS15775	DNA-3-methyladenine glycosylase I|DUF2804 domain-containing protein	LIC-cDNA-polyA	LIC	cDNA	polyA	raw	NC_005823.1	3740444	3740960	7	NC_005823.1:3740444-3740960 -	NA	NA	NA	NA	NA	NA	NA	NA	NA	NA	NA
LIC_RS21695|LIC_RS15800	IS110 family transposase|hypothetical protein	LIC-cDNA-polyA	LIC	cDNA	polyA	raw	NC_005823.1	3745464	3745622	4	NC_005823.1:3745464-3745622 -	NA	NA	NA	NA	NA	NA	NA	NA	NA	NA	NA
LIC_RS15815|LIC_RS15820	guanylate cyclase|TetR/AcrR family transcriptional regulator	LIC-cDNA-polyA	LIC	cDNA	polyA	raw	NC_005823.1	3753526	3753982	9	NC_005823.1:3753526-3753982 -	NA	NA	NA	NA	NA	NA	NA	NA	NA	NA	NA
LIC_RS15825|LIC_RS15830	efflux RND transporter permease subunit|DUF1566 domain-containing protein	LIC-cDNA-polyA	LIC	cDNA	polyA	raw	NC_005823.1	3758081	3759253	13	NC_005823.1:3758081-3759253 -	NA	NA	NA	NA	NA	NA	NA	NA	NA	NA	NA
LIC_RS15845|LIC_RS15850	hypothetical protein|DoxX family protein	LIC-cDNA-polyA	LIC	cDNA	polyA	raw	NC_005823.1	3763782	3764147	2	NC_005823.1:3763782-3764147 -	NA	NA	NA	NA	NA	NA	NA	NA	NA	NA	NA
LIC_RS15865|LIC_RS15870	GAF domain-containing hybrid sensor histidine kinase/response regulator|hypothetical protein	LIC-cDNA-polyA	LIC	cDNA	polyA	raw	NC_005823.1	3769566	3773277	2	NC_005823.1:3769566-3773277 -	NA	NA	NA	NA	NA	NA	NA	NA	NA	NA	NA
LIC_RS15880|LIC_RS15890	dephospho-CoA kinase|LruC domain-containing protein	LIC-cDNA-polyA	LIC	cDNA	polyA	raw	NC_005823.1	3771493	3772258	5	NC_005823.1:3771493-3772258 -	NA	NA	NA	NA	NA	NA	NA	NA	NA	NA	NA
LIC_RS15925|LIC_RS15930	5'/3'-nucleotidase SurE|tetratricopeptide repeat protein	LIC-cDNA-polyA	LIC	cDNA	polyA	raw	NC_005823.1	3785171	3785806	10	NC_005823.1:3785171-3785806 -	NA	NA	NA	NA	NA	NA	NA	NA	NA	NA	NA
LIC_RS15945|LIC_RS15950	tRNA-His|hypothetical protein	LIC-cDNA-polyA	LIC	cDNA	polyA	raw	NC_005823.1	3786916	3787293	4	NC_005823.1:3786916-3787293 -	NA	NA	NA	NA	NA	NA	NA	NA	NA	NA	NA
LIC_RS15955|LIC_RS15960	TIGR01777 family oxidoreductase|Ig-like domain-containing protein	LIC-cDNA-polyA	LIC	cDNA	polyA	raw	NC_005823.1	3788954	3789219	3	NC_005823.1:3788954-3789219 -	NA	NA	NA	NA	NA	NA	NA	NA	NA	NA	NA
LIC_RS15960|LIC_RS15965	Ig-like domain-containing protein|uracil-DNA glycosylase	LIC-cDNA-polyA	LIC	cDNA	polyA	raw	NC_005823.1	3793504	3794175	6	NC_005823.1:3793504-3794175 -	NA	NA	NA	NA	NA	NA	NA	NA	NA	NA	NA
LIC_RS15975|LIC_RS15980	galactokinase|glucose-6-phosphate isomerase	LIC-cDNA-polyA	LIC	cDNA	polyA	raw	NC_005823.1	3797122	3797914	2	NC_005823.1:3797122-3797914 -	NA	NA	NA	NA	NA	NA	NA	NA	NA	NA	NA
LIC_RS21705|LIC_RS15985	hypothetical protein|hypothetical protein	LIC-cDNA-polyA	LIC	cDNA	polyA	raw	NC_005823.1	3800265	3800805	5	NC_005823.1:3800265-3800805 -	NA	NA	NA	NA	NA	NA	NA	NA	NA	NA	NA
LIC_RS21710|LIC_RS16035	IS110 family transposase|MBL fold metallo-hydrolase	LIC-cDNA-polyA	LIC	cDNA	polyA	raw	NC_005823.1	3811751	3812642	54	NC_005823.1:3811751-3812642 -	NA	NA	NA	NA	NA	NA	NA	NA	NA	NA	NA
LIC_RS16035|LIC_RS16040	MBL fold metallo-hydrolase|DegT/DnrJ/EryC1/StrS family aminotransferase	LIC-cDNA-polyA	LIC	cDNA	polyA	raw	NC_005823.1	3813787	3813938	2	NC_005823.1:3813787-3813938 -	NA	NA	NA	NA	NA	NA	NA	NA	NA	NA	NA
LIC_RS16040|LIC_RS16050	DegT/DnrJ/EryC1/StrS family aminotransferase|hypothetical protein	LIC-cDNA-polyA	LIC	cDNA	polyA	raw	NC_005823.1	3816238	3816421	4	NC_005823.1:3816238-3816421 -	NA	NA	NA	NA	NA	NA	NA	NA	NA	NA	NA
LIC_RS16070|LIC_RS16075	hypothetical protein|tRNA-Val	LIC-cDNA-polyA	LIC	cDNA	polyA	raw	NC_005823.1	3822913	3823085	3	NC_005823.1:3822913-3823085 -	NA	NA	NA	NA	NA	NA	NA	NA	NA	NA	NA
LIC_RS16080|LIC_RS16085	DUF1569 domain-containing protein|helix-turn-helix domain-containing protein	LIC-cDNA-polyA	LIC	cDNA	polyA	raw	NC_005823.1	3825085	3825290	3	NC_005823.1:3825085-3825290 -	NA	NA	NA	NA	NA	NA	NA	NA	NA	NA	NA
LIC_RS16100|LIC_RS16105	methionine--tRNA ligase|HD domain-containing protein	LIC-cDNA-polyA	LIC	cDNA	polyA	raw	NC_005823.1	3832109	3832746	7	NC_005823.1:3832109-3832746 -	NA	NA	NA	NA	NA	NA	NA	NA	NA	NA	NA
LIC_RS16120|LIC_RS16125	NAD-dependent epimerase/dehydratase family protein|efflux RND transporter permease subunit	LIC-cDNA-polyA	LIC	cDNA	polyA	raw	NC_005823.1	3838853	3839165	9	NC_005823.1:3838853-3839165 -	NA	NA	NA	NA	NA	NA	NA	NA	NA	NA	NA
LIC_RS16125|LIC_RS16130	efflux RND transporter permease subunit|TolC family protein	LIC-cDNA-polyA	LIC	cDNA	polyA	raw	NC_005823.1	3843013	3843203	2	NC_005823.1:3843013-3843203 -	NA	NA	NA	NA	NA	NA	NA	NA	NA	NA	NA
LIC_RS16135|LIC_RS16140	acyl-CoA dehydrogenase family protein|sensor domain-containing diguanylate cyclase	LIC-cDNA-polyA	LIC	cDNA	polyA	raw	NC_005823.1	3847562	3847715	2	NC_005823.1:3847562-3847715 -	NA	NA	NA	NA	NA	NA	NA	NA	NA	NA	NA
LIC_RS16145|LIC_RS16160	UDP-N-acetylmuramate dehydrogenase|hypothetical protein	LIC-cDNA-polyA	LIC	cDNA	polyA	raw	NC_005823.1	3850124	3850695	17	NC_005823.1:3850124-3850695 -	NA	NA	NA	NA	NA	NA	NA	NA	NA	NA	NA
LIC_RS16210|LIC_RS16215	ATP-dependent DNA helicase RecG|TIGR04452 family lipoprotein	LIC-cDNA-polyA	LIC	cDNA	polyA	raw	NC_005823.1	3863537	3864441	2	NC_005823.1:3863537-3864441 -	NA	NA	NA	NA	NA	NA	NA	NA	NA	NA	NA
LIC_RS16285|LIC_RS16290	ATP-binding protein|hypothetical protein	LIC-cDNA-polyA	LIC	cDNA	polyA	raw	NC_005823.1	3875563	3875895	9	NC_005823.1:3875563-3875895 -	NA	NA	NA	NA	NA	NA	NA	NA	NA	NA	NA
LIC_RS16290|LIC_RS16295	hypothetical protein|hypothetical protein	LIC-cDNA-polyA	LIC	cDNA	polyA	raw	NC_005823.1	3876946	3877191	2	NC_005823.1:3876946-3877191 -	NA	NA	NA	NA	NA	NA	NA	NA	NA	NA	NA
LIC_RS16365|LIC_RS16370	SET domain-containing protein-lysine N-methyltransferase|glycerophosphodiester phosphodiesterase	LIC-cDNA-polyA	LIC	cDNA	polyA	raw	NC_005823.1	3893432	3893692	2	NC_005823.1:3893432-3893692 -	NA	NA	NA	NA	NA	NA	NA	NA	NA	NA	NA
LIC_RS16375|LIC_RS16380	hypothetical protein|MltA domain-containing protein	LIC-cDNA-polyA	LIC	cDNA	polyA	raw	NC_005823.1	3895520	3895649	2	NC_005823.1:3895520-3895649 -	NA	NA	NA	NA	NA	NA	NA	NA	NA	NA	NA
LIC_RS16390|LIC_RS16395	YiiD C-terminal domain-containing protein|potassium/proton antiporter	LIC-cDNA-polyA	LIC	cDNA	polyA	raw	NC_005823.1	3900355	3900886	5	NC_005823.1:3900355-3900886 -	NA	NA	NA	NA	NA	NA	NA	NA	NA	NA	NA
LIC_RS16420|LIC_RS16425	hybrid sensor histidine kinase/response regulator|ribosome small subunit-dependent GTPase A	LIC-cDNA-polyA	LIC	cDNA	polyA	raw	NC_005823.1	3909988	3910118	4	NC_005823.1:3909988-3910118 -	NA	NA	NA	NA	NA	NA	NA	NA	NA	NA	NA
LIC_RS16425|LIC_RS16430	ribosome small subunit-dependent GTPase A|alpha/beta fold hydrolase	LIC-cDNA-polyA	LIC	cDNA	polyA	raw	NC_005823.1	3911833	3912050	2	NC_005823.1:3911833-3912050 -	NA	NA	NA	NA	NA	NA	NA	NA	NA	NA	NA
LIC_RS16440|LIC_RS16445	class I SAM-dependent methyltransferase|hypothetical protein	LIC-cDNA-polyA	LIC	cDNA	polyA	raw	NC_005823.1	3918587	3919192	4	NC_005823.1:3918587-3919192 -	NA	NA	NA	NA	NA	NA	NA	NA	NA	NA	NA
LIC_RS16480|LIC_RS16485	hypothetical protein|cation diffusion facilitator family transporter	LIC-cDNA-polyA	LIC	cDNA	polyA	raw	NC_005823.1	3932131	3933465	16	NC_005823.1:3932131-3933465 -	NA	NA	NA	NA	NA	NA	NA	NA	NA	NA	NA
LIC_RS16485|LIC_RS16490	cation diffusion facilitator family transporter|PaaI family thioesterase	LIC-cDNA-polyA	LIC	cDNA	polyA	raw	NC_005823.1	3934658	3934941	2	NC_005823.1:3934658-3934941 -	NA	NA	NA	NA	NA	NA	NA	NA	NA	NA	NA
LIC_RS16490|LIC_RS16500	PaaI family thioesterase|transglycosylase domain-containing protein	LIC-cDNA-polyA	LIC	cDNA	polyA	raw	NC_005823.1	3935753	3936006	3	NC_005823.1:3935753-3936006 -	NA	NA	NA	NA	NA	NA	NA	NA	NA	NA	NA
LIC_RS16520|LIC_RS16525	hypothetical protein|hypothetical protein	LIC-cDNA-polyA	LIC	cDNA	polyA	raw	NC_005823.1	3939891	3940447	4	NC_005823.1:3939891-3940447 -	NA	NA	NA	NA	NA	NA	NA	NA	NA	NA	NA
LIC_RS16535|LIC_RS16545	cytochrome C oxidase subunit IV family protein|hypothetical protein	LIC-cDNA-polyA	LIC	cDNA	polyA	raw	NC_005823.1	3943455	3943770	3	NC_005823.1:3943455-3943770 -	NA	NA	NA	NA	NA	NA	NA	NA	NA	NA	NA
LIC_RS16545|LIC_RS16550	hypothetical protein|hypothetical protein	LIC-cDNA-polyA	LIC	cDNA	polyA	raw	NC_005823.1	3945064	3945675	16	NC_005823.1:3945064-3945675 -	NA	NA	NA	NA	NA	NA	NA	NA	NA	NA	NA
LIC_RS16580|LIC_RS16585	lauroyl/myristoyl acyltransferase|inorganic diphosphatase	LIC-cDNA-polyA	LIC	cDNA	polyA	raw	NC_005823.1	3956261	3956802	4	NC_005823.1:3956261-3956802 -	NA	NA	NA	NA	NA	NA	NA	NA	NA	NA	NA
LIC_RS16605|LIC_RS16610	YdeI/OmpD-associated family protein|alginate export family protein	LIC-cDNA-polyA	LIC	cDNA	polyA	raw	NC_005823.1	3960594	3962572	14	NC_005823.1:3960594-3962572 -	NA	NA	NA	NA	NA	NA	NA	NA	NA	NA	NA
LIC_RS16610|LIC_RS16615	alginate export family protein|DEAD/DEAH box helicase	LIC-cDNA-polyA	LIC	cDNA	polyA	raw	NC_005823.1	3964876	3964999	2	NC_005823.1:3964876-3964999 -	NA	NA	NA	NA	NA	NA	NA	NA	NA	NA	NA
LIC_RS16655|LIC_RS16660	LA_2444/LA_4059 family outer membrane protein|hypothetical protein	LIC-cDNA-polyA	LIC	cDNA	polyA	raw	NC_005823.1	3975818	3976163	4	NC_005823.1:3975818-3976163 -	NA	NA	NA	NA	NA	NA	NA	NA	NA	NA	NA
LIC_RS16705|LIC_RS16710	DUF1554 domain-containing protein|immunity 26/phosphotriesterase HocA family protein	LIC-cDNA-polyA	LIC	cDNA	polyA	raw	NC_005823.1	3985406	3986382	5	NC_005823.1:3985406-3986382 -	NA	NA	NA	NA	NA	NA	NA	NA	NA	NA	NA
LIC_RS16730|LIC_RS16740	hypothetical protein|hypothetical protein	LIC-cDNA-polyA	LIC	cDNA	polyA	raw	NC_005823.1	3991559	3992711	7	NC_005823.1:3991559-3992711 -	NA	NA	NA	NA	NA	NA	NA	NA	NA	NA	NA
LIC_RS16745|LIC_RS16750	hypothetical protein|LEA type 2 family protein	LIC-cDNA-polyA	LIC	cDNA	polyA	raw	NC_005823.1	3993749	3993921	2	NC_005823.1:3993749-3993921 -	NA	NA	NA	NA	NA	NA	NA	NA	NA	NA	NA
LIC_RS21820|LIC_RS16820	integrase core domain-containing protein|response regulator transcription factor	LIC-cDNA-polyA	LIC	cDNA	polyA	raw	NC_005823.1	4007432	4007573	2	NC_005823.1:4007432-4007573 -	NA	NA	NA	NA	NA	NA	NA	NA	NA	NA	NA
LIC_RS16840|LIC_RS16850	serine/threonine-protein phosphatase|hypothetical protein	LIC-cDNA-polyA	LIC	cDNA	polyA	raw	NC_005823.1	4015023	4015255	100	NC_005823.1:4015023-4015255 -	NA	NA	NA	NA	NA	NA	NA	NA	NA	NA	NA
LIC_RS16860|LIC_RS16865	hypothetical protein|hypothetical protein	LIC-cDNA-polyA	LIC	cDNA	polyA	raw	NC_005823.1	4017690	4018512	19	NC_005823.1:4017690-4018512 -	NA	NA	NA	NA	NA	NA	NA	NA	NA	NA	NA
LIC_RS16880|LIC_RS16885	MaoC family dehydratase|acyl-CoA dehydrogenase family protein	LIC-cDNA-polyA	LIC	cDNA	polyA	raw	NC_005823.1	4021845	4022122	2	NC_005823.1:4021845-4022122 -	NA	NA	NA	NA	NA	NA	NA	NA	NA	NA	NA
LIC_RS16885|LIC_RS16890	acyl-CoA dehydrogenase family protein|NAD-dependent DNA ligase LigA	LIC-cDNA-polyA	LIC	cDNA	polyA	raw	NC_005823.1	4024170	4024316	3	NC_005823.1:4024170-4024316 -	NA	NA	NA	NA	NA	NA	NA	NA	NA	NA	NA
LIC_RS16895|LIC_RS16900	peptidoglycan DD-metalloendopeptidase family protein|hypothetical protein	LIC-cDNA-polyA	LIC	cDNA	polyA	raw	NC_005823.1	4028092	4028212	2	NC_005823.1:4028092-4028212 -	NA	NA	NA	NA	NA	NA	NA	NA	NA	NA	NA
LIC_RS16915|LIC_RS16920	YdcF family protein|sensor histidine kinase	LIC-cDNA-polyA	LIC	cDNA	polyA	raw	NC_005823.1	4031292	4031890	7	NC_005823.1:4031292-4031890 -	NA	NA	NA	NA	NA	NA	NA	NA	NA	NA	NA
LIC_RS16985|LIC_RS16990	hypothetical protein|hypothetical protein	LIC-cDNA-polyA	LIC	cDNA	polyA	raw	NC_005823.1	4049986	4050225	2	NC_005823.1:4049986-4050225 -	NA	NA	NA	NA	NA	NA	NA	NA	NA	NA	NA
LIC_RS17015|LIC_RS17020	hypothetical protein|internalin	LIC-cDNA-polyA	LIC	cDNA	polyA	raw	NC_005823.1	4054170	4054653	5	NC_005823.1:4054170-4054653 -	NA	NA	NA	NA	NA	NA	NA	NA	NA	NA	NA
LIC_RS17095|LIC_RS17100	M4 family metallopeptidase|M4 family metallopeptidase	LIC-cDNA-polyA	LIC	cDNA	polyA	raw	NC_005823.1	4076352	4076597	2	NC_005823.1:4076352-4076597 -	NA	NA	NA	NA	NA	NA	NA	NA	NA	NA	NA
LIC_RS17115|LIC_RS17120	nucleoside-diphosphate kinase|hypothetical protein	LIC-cDNA-polyA	LIC	cDNA	polyA	raw	NC_005823.1	4081967	4082101	3	NC_005823.1:4081967-4082101 -	NA	NA	NA	NA	NA	NA	NA	NA	NA	NA	NA
LIC_RS17120|LIC_RS17125	hypothetical protein|NADP-dependent isocitrate dehydrogenase	LIC-cDNA-polyA	LIC	cDNA	polyA	raw	NC_005823.1	4082711	4083252	3	NC_005823.1:4082711-4083252 -	NA	NA	NA	NA	NA	NA	NA	NA	NA	NA	NA
LIC_RS17130|LIC_RS17135	hypothetical protein|response regulator	LIC-cDNA-polyA	LIC	cDNA	polyA	raw	NC_005823.1	4085740	4086006	2	NC_005823.1:4085740-4086006 -	NA	NA	NA	NA	NA	NA	NA	NA	NA	NA	NA
LIC_RS17165|LIC_RS17170	pyridoxal phosphate-dependent aminotransferase|carboxypeptidase	LIC-cDNA-polyA	LIC	cDNA	polyA	raw	NC_005823.1	4093409	4094080	2	NC_005823.1:4093409-4094080 -	NA	NA	NA	NA	NA	NA	NA	NA	NA	NA	NA
LIC_RS17215|LIC_RS17225	hypothetical protein|DNA gyrase subunit A	LIC-cDNA-polyA	LIC	cDNA	polyA	raw	NC_005823.1	4103102	4103316	2	NC_005823.1:4103102-4103316 -	NA	NA	NA	NA	NA	NA	NA	NA	NA	NA	NA
LIC_RS17255|LIC_RS17260	NAD(P)/FAD-dependent oxidoreductase|hypothetical protein	LIC-cDNA-polyA	LIC	cDNA	polyA	raw	NC_005823.1	4112291	4112419	7	NC_005823.1:4112291-4112419 -	NA	NA	NA	NA	NA	NA	NA	NA	NA	NA	NA
LIC_RS17295|LIC_RS17300	DUF4139 domain-containing protein|chloride channel protein	LIC-cDNA-polyA	LIC	cDNA	polyA	raw	NC_005823.1	4122746	4123081	6	NC_005823.1:4122746-4123081 -	NA	NA	NA	NA	NA	NA	NA	NA	NA	NA	NA
LIC_RS17350|LIC_RS17355	phosphoadenylyl-sulfate reductase|hypothetical protein	LIC-cDNA-polyA	LIC	cDNA	polyA	raw	NC_005823.1	4135952	4136225	2	NC_005823.1:4135952-4136225 -	NA	NA	NA	NA	NA	NA	NA	NA	NA	NA	NA
LIC_RS17375|LIC_RS17380	FAD-dependent oxidoreductase|IS3 family transposase	LIC-cDNA-polyA	LIC	cDNA	polyA	raw	NC_005823.1	4140004	4141667	27	NC_005823.1:4140004-4141667 -	NA	NA	NA	NA	NA	NA	NA	NA	NA	NA	NA
LIC_RS17445|LIC_RS17450	hypothetical protein|hypothetical protein	LIC-cDNA-polyA	LIC	cDNA	polyA	raw	NC_005823.1	4155190	4155288	2	NC_005823.1:4155190-4155288 -	NA	NA	NA	NA	NA	NA	NA	NA	NA	NA	NA
LIC_RS17460|LIC_RS17465	ketol-acid reductoisomerase|methyl-accepting chemotaxis protein	LIC-cDNA-polyA	LIC	cDNA	polyA	raw	NC_005823.1	4159245	4159687	6	NC_005823.1:4159245-4159687 -	NA	NA	NA	NA	NA	NA	NA	NA	NA	NA	NA
LIC_RS17465|LIC_RS17470	methyl-accepting chemotaxis protein|OsmC family protein	LIC-cDNA-polyA	LIC	cDNA	polyA	raw	NC_005823.1	4161569	4162211	4	NC_005823.1:4161569-4162211 -	NA	NA	NA	NA	NA	NA	NA	NA	NA	NA	NA
LIC_RS17470|LIC_RS17475	OsmC family protein|NAD(P)-binding domain-containing protein	LIC-cDNA-polyA	LIC	cDNA	polyA	raw	NC_005823.1	4162775	4162877	2	NC_005823.1:4162775-4162877 -	NA	NA	NA	NA	NA	NA	NA	NA	NA	NA	NA
LIC_RS17485|LIC_RS17490	alpha/beta hydrolase|S-methyl-5'-thioadenosine phosphorylase	LIC-cDNA-polyA	LIC	cDNA	polyA	raw	NC_005823.1	4167040	4167298	3	NC_005823.1:4167040-4167298 -	NA	NA	NA	NA	NA	NA	NA	NA	NA	NA	NA
LIC_RS17530|LIC_RS17540	metalloregulator ArsR/SmtB family transcription factor|NAD(P)-dependent oxidoreductase	LIC-cDNA-polyA	LIC	cDNA	polyA	raw	NC_005823.1	4179426	4180090	4	NC_005823.1:4179426-4180090 -	NA	NA	NA	NA	NA	NA	NA	NA	NA	NA	NA
LIC_RS17675|LIC_RS17680	hypothetical protein|hypothetical protein	LIC-cDNA-polyA	LIC	cDNA	polyA	raw	NC_005823.1	4213491	4213683	4	NC_005823.1:4213491-4213683 -	NA	NA	NA	NA	NA	NA	NA	NA	NA	NA	NA
LIC_RS17720|LIC_RS17725	monovalent cation:proton antiporter-2 (CPA2) family protein|hypothetical protein	LIC-cDNA-polyA	LIC	cDNA	polyA	raw	NC_005823.1	4222655	4223441	838	NC_005823.1:4222655-4223441 -	NA	NA	NA	NA	NA	NA	NA	NA	NA	NA	NA
LIC_RS17755|LIC_RS17760	flagellar protein FlgN|M23 family metallopeptidase	LIC-cDNA-polyA	LIC	cDNA	polyA	raw	NC_005823.1	4230258	4230674	4	NC_005823.1:4230258-4230674 -	NA	NA	NA	NA	NA	NA	NA	NA	NA	NA	NA
LIC_RS17780|LIC_RS17790	hypothetical protein|hypothetical protein	LIC-cDNA-polyA	LIC	cDNA	polyA	raw	NC_005823.1	4235682	4236070	4	NC_005823.1:4235682-4236070 -	NA	NA	NA	NA	NA	NA	NA	NA	NA	NA	NA
LIC_RS17820|LIC_RS17825	tRNA-Gly|DUF1554 domain-containing protein	LIC-cDNA-polyA	LIC	cDNA	polyA	raw	NC_005823.1	4241010	4242191	11	NC_005823.1:4241010-4242191 -	NA	NA	NA	NA	NA	NA	NA	NA	NA	NA	NA
LIC_RS17885|LIC_RS17890	OmpA family protein|serine--tRNA ligase	LIC-cDNA-polyA	LIC	cDNA	polyA	raw	NC_005823.1	4254784	4255063	2	NC_005823.1:4254784-4255063 -	NA	NA	NA	NA	NA	NA	NA	NA	NA	NA	NA
LIC_RS17910|LIC_RS17915	YaaR family protein|IS3 family transposase	LIC-cDNA-polyA	LIC	cDNA	polyA	raw	NC_005823.1	4260108	4261169	18	NC_005823.1:4260108-4261169 -	NA	NA	NA	NA	NA	NA	NA	NA	NA	NA	NA
LIC_RS17915|LIC_RS17925	IS3 family transposase|hypothetical protein	LIC-cDNA-polyA	LIC	cDNA	polyA	raw	NC_005823.1	4261532	4261901	7	NC_005823.1:4261532-4261901 -	NA	NA	NA	NA	NA	NA	NA	NA	NA	NA	NA
LIC_RS17940|LIC_RS17945	ribosomal RNA small subunit methyltransferase G|M20/M25/M40 family metallo-hydrolase	LIC-cDNA-polyA	LIC	cDNA	polyA	raw	NC_005823.1	4265682	4266388	11	NC_005823.1:4265682-4266388 -	NA	NA	NA	NA	NA	NA	NA	NA	NA	NA	NA
LIC_RS17945|LIC_RS17950	M20/M25/M40 family metallo-hydrolase|IS3 family transposase	LIC-cDNA-polyA	LIC	cDNA	polyA	raw	NC_005823.1	4267974	4269473	19	NC_005823.1:4267974-4269473 -	NA	NA	NA	NA	NA	NA	NA	NA	NA	NA	NA
LIC_RS17960|LIC_RS17965	hypothetical protein|tRNA uridine-5-carboxymethylaminomethyl(34) synthesis enzyme MnmG	LIC-cDNA-polyA	LIC	cDNA	polyA	raw	NC_005823.1	4271437	4272588	9	NC_005823.1:4271437-4272588 -	NA	NA	NA	NA	NA	NA	NA	NA	NA	NA	NA
LIC_RS01125|LIC_RS19960	phosphoenolpyruvate carboxykinase (ATP)|hypothetical protein	LIC-cDNA-polyA	LIC	cDNA	polyA	raw	NC_005823.1	246884	247155	5	NC_005823.1:246884-247155 -	NA	NA	NA	NA	NA	NA	NA	NA	NA	NA	NA
LIC_RS01345|LIC_RS19980	hypothetical protein|IS110 family transposase	LIC-cDNA-polyA	LIC	cDNA	polyA	raw	NC_005823.1	300531	301115	102	NC_005823.1:300531-301115 -	NA	NA	NA	NA	NA	NA	NA	NA	NA	NA	NA
LIC_RS01890|LIC_RS20030	DUF1565 domain-containing protein|O-methyltransferase	LIC-cDNA-polyA	LIC	cDNA	polyA	raw	NC_005823.1	413312	413496	5	NC_005823.1:413312-413496 -	NA	NA	NA	NA	NA	NA	NA	NA	NA	NA	NA
LIC_RS03830|LIC_RS20295	hypothetical protein|IS110 family transposase	LIC-cDNA-polyA	LIC	cDNA	polyA	raw	NC_005823.1	906689	906830	5	NC_005823.1:906689-906830 -	NA	NA	NA	NA	NA	NA	NA	NA	NA	NA	NA
LIC_RS04565|LIC_RS20365	hypothetical protein|IS110 family transposase	LIC-cDNA-polyA	LIC	cDNA	polyA	raw	NC_005823.1	1069904	1070512	30	NC_005823.1:1069904-1070512 -	NA	NA	NA	NA	NA	NA	NA	NA	NA	NA	NA
LIC_RS20365|LIC_RS20370	IS110 family transposase|transposase	LIC-cDNA-polyA	LIC	cDNA	polyA	raw	NC_005823.1	1071771	1072175	9	NC_005823.1:1071771-1072175 -	NA	NA	NA	NA	NA	NA	NA	NA	NA	NA	NA
LIC_RS05375|LIC_RS20530	hypothetical protein|hypothetical protein	LIC-cDNA-polyA	LIC	cDNA	polyA	raw	NC_005823.1	1281267	1281427	2	NC_005823.1:1281267-1281427 -	NA	NA	NA	NA	NA	NA	NA	NA	NA	NA	NA
|LIC_RS20725	|IS3 family transposase	LIC-cDNA-polyA	LIC	cDNA	polyA	raw	NC_005823.1	1660915	1661143	4	NC_005823.1:1660915-1661143 -	NA	NA	NA	NA	NA	NA	NA	NA	NA	NA	NA
LIC_RS07530|LIC_RS20800	thioredoxin-disulfide reductase|IS110 family transposase	LIC-cDNA-polyA	LIC	cDNA	polyA	raw	NC_005823.1	1818878	1819618	6	NC_005823.1:1818878-1819618 -	NA	NA	NA	NA	NA	NA	NA	NA	NA	NA	NA
LIC_RS11960|LIC_RS21185	DUF1561 domain-containing protein|Rpn family recombination-promoting nuclease/putative transposase	LIC-cDNA-polyA	LIC	cDNA	polyA	raw	NC_005823.1	2829077	2829522	9	NC_005823.1:2829077-2829522 -	NA	NA	NA	NA	NA	NA	NA	NA	NA	NA	NA
LIC_RS23165|LIC_RS21260	hypothetical protein|transposase	LIC-cDNA-polyA	LIC	cDNA	polyA	raw	NC_005823.1	2917219	2917383	3	NC_005823.1:2917219-2917383 -	NA	NA	NA	NA	NA	NA	NA	NA	NA	NA	NA
LIC_RS13565|LIC_RS21385	YceK/YidQ family lipoprotein|site-specific recombinase	LIC-cDNA-polyA	LIC	cDNA	polyA	raw	NC_005823.1	3213374	3213930	3	NC_005823.1:3213374-3213930 -	NA	NA	NA	NA	NA	NA	NA	NA	NA	NA	NA
LIC_RS13950|LIC_RS21425	tetratricopeptide repeat protein|IS110 family transposase	LIC-cDNA-polyA	LIC	cDNA	polyA	raw	NC_005823.1	3311563	3311944	3	NC_005823.1:3311563-3311944 -	NA	NA	NA	NA	NA	NA	NA	NA	NA	NA	NA
LIC_RS15175|LIC_RS21605	bifunctional folylpolyglutamate synthase/dihydrofolate synthase|hypothetical protein	LIC-cDNA-polyA	LIC	cDNA	polyA	raw	NC_005823.1	3582333	3582863	7	NC_005823.1:3582333-3582863 -	NA	NA	NA	NA	NA	NA	NA	NA	NA	NA	NA
LIC_RS15750|LIC_RS21685	lipoprotein LipL36|IS110 family transposase	LIC-cDNA-polyA	LIC	cDNA	polyA	raw	NC_005823.1	3736820	3738147	93	NC_005823.1:3736820-3738147 -	NA	NA	NA	NA	NA	NA	NA	NA	NA	NA	NA
LIC_RS16240|LIC_RS21745	Fic family protein|IS110 family transposase	LIC-cDNA-polyA	LIC	cDNA	polyA	raw	NC_005823.1	3869292	3870397	55	NC_005823.1:3869292-3870397 -	NA	NA	NA	NA	NA	NA	NA	NA	NA	NA	NA
LIC_RS17355|LIC_RS21880	hypothetical protein|IS3 family transposase	LIC-cDNA-polyA	LIC	cDNA	polyA	raw	NC_005823.1	4136479	4136976	3	NC_005823.1:4136479-4136976 -	NA	NA	NA	NA	NA	NA	NA	NA	NA	NA	NA
LIC_RS01945|LIC_RS22345	ankyrin repeat domain-containing protein|transposase	LIC-cDNA-polyA	LIC	cDNA	polyA	raw	NC_005823.1	426241	426741	2	NC_005823.1:426241-426741 -	NA	NA	NA	NA	NA	NA	NA	NA	NA	NA	NA
LIC_RS05025|LIC_RS22515	porin OmpL1|IS3 family transposase	LIC-cDNA-polyA	LIC	cDNA	polyA	raw	NC_005823.1	1174442	1174643	3	NC_005823.1:1174442-1174643 -	NA	NA	NA	NA	NA	NA	NA	NA	NA	NA	NA
LIC_RS14945|LIC_RS22765	aspartate kinase|CRISPR-associated helicase Cas3'	LIC-cDNA-polyA	LIC	cDNA	polyA	raw	NC_005823.1	3532949	3535310	20	NC_005823.1:3532949-3535310 -	NA	NA	NA	NA	NA	NA	NA	NA	NA	NA	NA
LIC_RS06720|LIC_RS22965	DUF393 domain-containing protein|hypothetical protein	LIC-cDNA-polyA	LIC	cDNA	polyA	raw	NC_005823.1	1614061	1614570	5	NC_005823.1:1614061-1614570 -	NA	NA	NA	NA	NA	NA	NA	NA	NA	NA	NA
LIC_RS20800|LIC_RS22980	IS110 family transposase|hypothetical protein	LIC-cDNA-polyA	LIC	cDNA	polyA	raw	NC_005823.1	1820919	1821023	2	NC_005823.1:1820919-1821023 -	NA	NA	NA	NA	NA	NA	NA	NA	NA	NA	NA
LIC_RS16460|LIC_RS23065	DoxX family protein|hypothetical protein	LIC-cDNA-polyA	LIC	cDNA	polyA	raw	NC_005823.1	3923494	3923861	2	NC_005823.1:3923494-3923861 -	NA	NA	NA	NA	NA	NA	NA	NA	NA	NA	NA
LIC_RS03605|LIC_RS23105	SDR family oxidoreductase|hypothetical protein	LIC-cDNA-polyA	LIC	cDNA	polyA	raw	NC_005823.1	848714	849065	2	NC_005823.1:848714-849065 -	NA	NA	NA	NA	NA	NA	NA	NA	NA	NA	NA
LIC_RS06115|LIC_RS23130	GAF domain-containing protein|hypothetical protein	LIC-cDNA-polyA	LIC	cDNA	polyA	raw	NC_005823.1	1466154	1466553	2	NC_005823.1:1466154-1466553 -	NA	NA	NA	NA	NA	NA	NA	NA	NA	NA	NA
LIC_RS10330|LIC_RS23155	DUF1176 domain-containing protein|hypothetical protein	LIC-cDNA-polyA	LIC	cDNA	polyA	raw	NC_005823.1	2438331	2438628	2	NC_005823.1:2438331-2438628 -	NA	NA	NA	NA	NA	NA	NA	NA	NA	NA	NA
LIC_RS23170|LIC_RS23175	hypothetical protein|hypothetical protein	LIC-cDNA-polyA	LIC	cDNA	polyA	raw	NC_005823.1	2945084	2945439	2	NC_005823.1:2945084-2945439 -	NA	NA	NA	NA	NA	NA	NA	NA	NA	NA	NA
LIC_RS00390|LIC_RS23215	hypothetical protein|hypothetical protein	LIC-cDNA-polyA	LIC	cDNA	polyA	raw	NC_005823.1	94821	95642	4	NC_005823.1:94821-95642 -	NA	NA	NA	NA	NA	NA	NA	NA	NA	NA	NA
LIC_RS02020|LIC_RS23260	DoxX family protein|hypothetical protein	LIC-cDNA-polyA	LIC	cDNA	polyA	raw	NC_005823.1	443971	444953	6	NC_005823.1:443971-444953 -	NA	NA	NA	NA	NA	NA	NA	NA	NA	NA	NA
LIC_RS19560|LIC_RS23295	Ig-like domain-containing protein|Rpn family recombination-promoting nuclease/putative transposase	LIC-cDNA-polyA	LIC	cDNA	polyA	raw	NC_005823.1	1251906	1252335	6	NC_005823.1:1251906-1252335 -	NA	NA	NA	NA	NA	NA	NA	NA	NA	NA	NA
LIC_RS12845|LIC_RS23355	histidinol-phosphate transaminase|hypothetical protein	LIC-cDNA-polyA	LIC	cDNA	polyA	raw	NC_005823.1	3038345	3038541	2	NC_005823.1:3038345-3038541 -	NA	NA	NA	NA	NA	NA	NA	NA	NA	NA	NA
LIC_RS14580|LIC_RS23365	LL-diaminopimelate aminotransferase|hypothetical protein	LIC-cDNA-polyA	LIC	cDNA	polyA	raw	NC_005823.1	3446159	3447818	5	NC_005823.1:3446159-3447818 -	NA	NA	NA	NA	NA	NA	NA	NA	NA	NA	NA
LIC_RS16775|LIC_RS23380	PhzF family phenazine biosynthesis protein|hypothetical protein	LIC-cDNA-polyA	LIC	cDNA	polyA	raw	NC_005823.1	3998794	3999081	3	NC_005823.1:3998794-3999081 -	NA	NA	NA	NA	NA	NA	NA	NA	NA	NA	NA
LIC_RS16790|LIC_RS23385	CoA pyrophosphatase|hypothetical protein	LIC-cDNA-polyA	LIC	cDNA	polyA	raw	NC_005823.1	4003046	4004724	5	NC_005823.1:4003046-4004724 -	NA	NA	NA	NA	NA	NA	NA	NA	NA	NA	NA
LIC_RS18055|LIC_RS18060	protoporphyrinogen oxidase|ferrochelatase	LIC-cDNA-polyA	LIC	cDNA	polyA	raw	NC_005824.1	17567	17974	5	NC_005824.1:17567-17974 -	NA	NA	NA	NA	NA	NA	NA	NA	NA	NA	NA
LIC_RS18150|LIC_RS18155	DUF1574 domain-containing protein|LIC20035 family adhesin	LIC-cDNA-polyA	LIC	cDNA	polyA	raw	NC_005824.1	33512	33990	6	NC_005824.1:33512-33990 -	NA	NA	NA	NA	NA	NA	NA	NA	NA	NA	NA
LIC_RS18155|LIC_RS18165	LIC20035 family adhesin|hypothetical protein	LIC-cDNA-polyA	LIC	cDNA	polyA	raw	NC_005824.1	36078	37246	7	NC_005824.1:36078-37246 -	NA	NA	NA	NA	NA	NA	NA	NA	NA	NA	NA
LIC_RS18240|LIC_RS18245	hypothetical protein|acyl-CoA desaturase	LIC-cDNA-polyA	LIC	cDNA	polyA	raw	NC_005824.1	52673	52930	4	NC_005824.1:52673-52930 -	NA	NA	NA	NA	NA	NA	NA	NA	NA	NA	NA
LIC_RS18245|LIC_RS18250	acyl-CoA desaturase|hypothetical protein	LIC-cDNA-polyA	LIC	cDNA	polyA	raw	NC_005824.1	53817	54620	21	NC_005824.1:53817-54620 -	NA	NA	NA	NA	NA	NA	NA	NA	NA	NA	NA
LIC_RS18250|LIC_RS18255	hypothetical protein|hypothetical protein	LIC-cDNA-polyA	LIC	cDNA	polyA	raw	NC_005824.1	55871	56647	3	NC_005824.1:55871-56647 -	NA	NA	NA	NA	NA	NA	NA	NA	NA	NA	NA
LIC_RS18290|LIC_RS18295	class I SAM-dependent methyltransferase|thioredoxin family protein	LIC-cDNA-polyA	LIC	cDNA	polyA	raw	NC_005824.1	66325	66596	2	NC_005824.1:66325-66596 -	NA	NA	NA	NA	NA	NA	NA	NA	NA	NA	NA
LIC_RS18370|LIC_RS18375	HAMP domain-containing protein|class I SAM-dependent methyltransferase	LIC-cDNA-polyA	LIC	cDNA	polyA	raw	NC_005824.1	85463	85824	2	NC_005824.1:85463-85824 -	NA	NA	NA	NA	NA	NA	NA	NA	NA	NA	NA
LIC_RS18380|LIC_RS18385	polysaccharide deacetylase family protein|hypothetical protein	LIC-cDNA-polyA	LIC	cDNA	polyA	raw	NC_005824.1	88113	88301	2	NC_005824.1:88113-88301 -	NA	NA	NA	NA	NA	NA	NA	NA	NA	NA	NA
LIC_RS18385|LIC_RS18390	hypothetical protein|TIGR01458 family HAD-type hydrolase	LIC-cDNA-polyA	LIC	cDNA	polyA	raw	NC_005824.1	89084	89587	6	NC_005824.1:89084-89587 -	NA	NA	NA	NA	NA	NA	NA	NA	NA	NA	NA
LIC_RS18400|LIC_RS18405	TetR/AcrR family transcriptional regulator|metalloregulator ArsR/SmtB family transcription factor	LIC-cDNA-polyA	LIC	cDNA	polyA	raw	NC_005824.1	91747	92172	4	NC_005824.1:91747-92172 -	NA	NA	NA	NA	NA	NA	NA	NA	NA	NA	NA
LIC_RS18450|LIC_RS18455	SDR family oxidoreductase|M61 family metallopeptidase	LIC-cDNA-polyA	LIC	cDNA	polyA	raw	NC_005824.1	105955	106729	4	NC_005824.1:105955-106729 -	NA	NA	NA	NA	NA	NA	NA	NA	NA	NA	NA
LIC_RS18465|LIC_RS18470	adenylate cyclase|hypothetical protein	LIC-cDNA-polyA	LIC	cDNA	polyA	raw	NC_005824.1	111450	112440	8	NC_005824.1:111450-112440 -	NA	NA	NA	NA	NA	NA	NA	NA	NA	NA	NA
LIC_RS18505|LIC_RS18510	TraB/GumN family protein|hypothetical protein	LIC-cDNA-polyA	LIC	cDNA	polyA	raw	NC_005824.1	119312	119542	2	NC_005824.1:119312-119542 -	NA	NA	NA	NA	NA	NA	NA	NA	NA	NA	NA
LIC_RS18510|LIC_RS18515	hypothetical protein|helix-turn-helix domain-containing protein	LIC-cDNA-polyA	LIC	cDNA	polyA	raw	NC_005824.1	120522	121081	4	NC_005824.1:120522-121081 -	NA	NA	NA	NA	NA	NA	NA	NA	NA	NA	NA
LIC_RS18520|LIC_RS18525	helix-turn-helix domain-containing protein|EAL domain-containing protein	LIC-cDNA-polyA	LIC	cDNA	polyA	raw	NC_005824.1	124029	124898	3	NC_005824.1:124029-124898 -	NA	NA	NA	NA	NA	NA	NA	NA	NA	NA	NA
LIC_RS18525|LIC_RS18530	EAL domain-containing protein|hypothetical protein	LIC-cDNA-polyA	LIC	cDNA	polyA	raw	NC_005824.1	126907	127376	2	NC_005824.1:126907-127376 -	NA	NA	NA	NA	NA	NA	NA	NA	NA	NA	NA
LIC_RS18555|LIC_RS18560	SpoIIE family protein phosphatase|FecR family protein	LIC-cDNA-polyA	LIC	cDNA	polyA	raw	NC_005824.1	134193	134739	6	NC_005824.1:134193-134739 -	NA	NA	NA	NA	NA	NA	NA	NA	NA	NA	NA
LIC_RS18575|LIC_RS18580	sigma-70 family RNA polymerase sigma factor|YiiX family permuted papain-like enzyme	LIC-cDNA-polyA	LIC	cDNA	polyA	raw	NC_005824.1	138135	139205	9	NC_005824.1:138135-139205 -	NA	NA	NA	NA	NA	NA	NA	NA	NA	NA	NA
LIC_RS18585|LIC_RS18590	hypothetical protein|hypothetical protein	LIC-cDNA-polyA	LIC	cDNA	polyA	raw	NC_005824.1	140728	141141	6	NC_005824.1:140728-141141 -	NA	NA	NA	NA	NA	NA	NA	NA	NA	NA	NA
|LIC_RS18685	|hypothetical protein	LIC-cDNA-polyA	LIC	cDNA	polyA	raw	NC_005824.1	159546	160621	13	NC_005824.1:159546-160621 -	NA	NA	NA	NA	NA	NA	NA	NA	NA	NA	NA
LIC_RS18705|LIC_RS18710	permease|protease HtpX	LIC-cDNA-polyA	LIC	cDNA	polyA	raw	NC_005824.1	167968	168370	11	NC_005824.1:167968-168370 -	NA	NA	NA	NA	NA	NA	NA	NA	NA	NA	NA
LIC_RS18710|LIC_RS18715	protease HtpX|adenine phosphoribosyltransferase	LIC-cDNA-polyA	LIC	cDNA	polyA	raw	NC_005824.1	169271	169454	2	NC_005824.1:169271-169454 -	NA	NA	NA	NA	NA	NA	NA	NA	NA	NA	NA
LIC_RS18725|LIC_RS18730	PDZ domain-containing protein|membrane protein	LIC-cDNA-polyA	LIC	cDNA	polyA	raw	NC_005824.1	173960	174500	6	NC_005824.1:173960-174500 -	NA	NA	NA	NA	NA	NA	NA	NA	NA	NA	NA
LIC_RS18745|LIC_RS18750	hypothetical protein|biliverdin-producing heme oxygenase	LIC-cDNA-polyA	LIC	cDNA	polyA	raw	NC_005824.1	179010	179432	7	NC_005824.1:179010-179432 -	NA	NA	NA	NA	NA	NA	NA	NA	NA	NA	NA
LIC_RS18855|LIC_RS18860	nucleotide pyrophosphohydrolase|biopolymer transporter ExbD	LIC-cDNA-polyA	LIC	cDNA	polyA	raw	NC_005824.1	204421	205168	3	NC_005824.1:204421-205168 -	NA	NA	NA	NA	NA	NA	NA	NA	NA	NA	NA
LIC_RS18885|LIC_RS18890	hypothetical protein|TraR/DksA family transcriptional regulator	LIC-cDNA-polyA	LIC	cDNA	polyA	raw	NC_005824.1	214988	215297	5	NC_005824.1:214988-215297 -	NA	NA	NA	NA	NA	NA	NA	NA	NA	NA	NA
LIC_RS18895|LIC_RS18900	50S ribosomal protein L33|putative Ig domain-containing protein	LIC-cDNA-polyA	LIC	cDNA	polyA	raw	NC_005824.1	216390	217267	3	NC_005824.1:216390-217267 -	NA	NA	NA	NA	NA	NA	NA	NA	NA	NA	NA
LIC_RS18905|LIC_RS18910	DUF1566 domain-containing protein|helix-turn-helix domain-containing protein	LIC-cDNA-polyA	LIC	cDNA	polyA	raw	NC_005824.1	219994	221030	14	NC_005824.1:219994-221030 -	NA	NA	NA	NA	NA	NA	NA	NA	NA	NA	NA
LIC_RS18910|LIC_RS18915	helix-turn-helix domain-containing protein|hypothetical protein	LIC-cDNA-polyA	LIC	cDNA	polyA	raw	NC_005824.1	222761	223849	5	NC_005824.1:222761-223849 -	NA	NA	NA	NA	NA	NA	NA	NA	NA	NA	NA
LIC_RS18920|LIC_RS18925	EAL domain-containing protein|sensor domain-containing diguanylate cyclase	LIC-cDNA-polyA	LIC	cDNA	polyA	raw	NC_005824.1	227869	228214	2	NC_005824.1:227869-228214 -	NA	NA	NA	NA	NA	NA	NA	NA	NA	NA	NA
LIC_RS18930|LIC_RS18935	sensor domain-containing diguanylate cyclase|response regulator	LIC-cDNA-polyA	LIC	cDNA	polyA	raw	NC_005824.1	231844	232115	3	NC_005824.1:231844-232115 -	NA	NA	NA	NA	NA	NA	NA	NA	NA	NA	NA
LIC_RS18935|LIC_RS18940	response regulator|FecR domain-containing protein	LIC-cDNA-polyA	LIC	cDNA	polyA	raw	NC_005824.1	235065	235201	2	NC_005824.1:235065-235201 -	NA	NA	NA	NA	NA	NA	NA	NA	NA	NA	NA
LIC_RS18980|LIC_RS18985	patatin-like phospholipase family protein|MFS transporter	LIC-cDNA-polyA	LIC	cDNA	polyA	raw	NC_005824.1	246101	246587	104	NC_005824.1:246101-246587 -	NA	NA	NA	NA	NA	NA	NA	NA	NA	NA	NA
LIC_RS19065|LIC_RS19070	methylmalonyl Co-A mutase-associated GTPase MeaB|hypothetical protein	LIC-cDNA-polyA	LIC	cDNA	polyA	raw	NC_005824.1	271182	272041	11	NC_005824.1:271182-272041 -	NA	NA	NA	NA	NA	NA	NA	NA	NA	NA	NA
LIC_RS19110|LIC_RS19115	energy transducer TonB|UDP-2%2C3-diacylglucosamine diphosphatase	LIC-cDNA-polyA	LIC	cDNA	polyA	raw	NC_005824.1	279332	279915	7	NC_005824.1:279332-279915 -	NA	NA	NA	NA	NA	NA	NA	NA	NA	NA	NA
LIC_RS19165|LIC_RS19170	elongation factor P|phosphate ABC transporter substrate-binding protein	LIC-cDNA-polyA	LIC	cDNA	polyA	raw	NC_005824.1	290985	291638	5	NC_005824.1:290985-291638 -	NA	NA	NA	NA	NA	NA	NA	NA	NA	NA	NA
LIC_RS19230|LIC_RS19235	adenosylmethionine decarboxylase|DUF2505 family protein	LIC-cDNA-polyA	LIC	cDNA	polyA	raw	NC_005824.1	303159	303597	11	NC_005824.1:303159-303597 -	NA	NA	NA	NA	NA	NA	NA	NA	NA	NA	NA
LIC_RS19275|LIC_RS19280	TetR/AcrR family transcriptional regulator|aconitate hydratase	LIC-cDNA-polyA	LIC	cDNA	polyA	raw	NC_005824.1	314097	314619	3	NC_005824.1:314097-314619 -	NA	NA	NA	NA	NA	NA	NA	NA	NA	NA	NA
LIC_RS19295|LIC_RS19300	hypothetical protein|DUF4279 domain-containing protein	LIC-cDNA-polyA	LIC	cDNA	polyA	raw	NC_005824.1	320154	320285	2	NC_005824.1:320154-320285 -	NA	NA	NA	NA	NA	NA	NA	NA	NA	NA	NA
LIC_RS19355|LIC_RS19360	cytochrome oxidase|DUF1761 domain-containing protein	LIC-cDNA-polyA	LIC	cDNA	polyA	raw	NC_005824.1	327664	328246	8	NC_005824.1:327664-328246 -	NA	NA	NA	NA	NA	NA	NA	NA	NA	NA	NA
LIC_RS19360|LIC_RS19370	DUF1761 domain-containing protein|hypothetical protein	LIC-cDNA-polyA	LIC	cDNA	polyA	raw	NC_005824.1	330113	331003	11	NC_005824.1:330113-331003 -	NA	NA	NA	NA	NA	NA	NA	NA	NA	NA	NA
LIC_RS19390|LIC_RS19395	hypothetical protein|hypothetical protein	LIC-cDNA-polyA	LIC	cDNA	polyA	raw	NC_005824.1	338026	338266	2	NC_005824.1:338026-338266 -	NA	NA	NA	NA	NA	NA	NA	NA	NA	NA	NA
LIC_RS19400|LIC_RS19405	MBOAT family protein|hypothetical protein	LIC-cDNA-polyA	LIC	cDNA	polyA	raw	NC_005824.1	341399	341501	2	NC_005824.1:341399-341501 -	NA	NA	NA	NA	NA	NA	NA	NA	NA	NA	NA
LIC_RS19405|LIC_RS19410	hypothetical protein|hypothetical protein	LIC-cDNA-polyA	LIC	cDNA	polyA	raw	NC_005824.1	342556	343060	9	NC_005824.1:342556-343060 -	NA	NA	NA	NA	NA	NA	NA	NA	NA	NA	NA
LIC_RS19435|LIC_RS19440	ParB/RepB/Spo0J family partition protein|helix-turn-helix domain-containing protein	LIC-cDNA-polyA	LIC	cDNA	polyA	raw	NC_005824.1	348803	349215	9	NC_005824.1:348803-349215 -	NA	NA	NA	NA	NA	NA	NA	NA	NA	NA	NA
LIC_RS18055|LIC_RS18060	protoporphyrinogen oxidase|ferrochelatase	LIC-cDNA-polyA	LIC	cDNA	polyA	raw	NC_005824.1	17677	17801	5	NC_005824.1:17677-17801 -	NA	NA	NA	NA	NA	NA	NA	NA	NA	NA	NA
LIC_RS18145|LIC_RS18150	hypothetical protein|DUF1574 domain-containing protein	LIC-cDNA-polyA	LIC	cDNA	polyA	raw	NC_005824.1	31953	32102	2	NC_005824.1:31953-32102 -	NA	NA	NA	NA	NA	NA	NA	NA	NA	NA	NA
LIC_RS18150|LIC_RS18155	DUF1574 domain-containing protein|LIC20035 family adhesin	LIC-cDNA-polyA	LIC	cDNA	polyA	raw	NC_005824.1	33453	34199	6	NC_005824.1:33453-34199 -	NA	NA	NA	NA	NA	NA	NA	NA	NA	NA	NA
LIC_RS18155|LIC_RS18165	LIC20035 family adhesin|hypothetical protein	LIC-cDNA-polyA	LIC	cDNA	polyA	raw	NC_005824.1	36192	37249	7	NC_005824.1:36192-37249 -	NA	NA	NA	NA	NA	NA	NA	NA	NA	NA	NA
LIC_RS18240|LIC_RS18245	hypothetical protein|acyl-CoA desaturase	LIC-cDNA-polyA	LIC	cDNA	polyA	raw	NC_005824.1	52643	52930	4	NC_005824.1:52643-52930 -	NA	NA	NA	NA	NA	NA	NA	NA	NA	NA	NA
LIC_RS18245|LIC_RS18250	acyl-CoA desaturase|hypothetical protein	LIC-cDNA-polyA	LIC	cDNA	polyA	raw	NC_005824.1	53823	54534	21	NC_005824.1:53823-54534 -	NA	NA	NA	NA	NA	NA	NA	NA	NA	NA	NA
LIC_RS18250|LIC_RS18255	hypothetical protein|hypothetical protein	LIC-cDNA-polyA	LIC	cDNA	polyA	raw	NC_005824.1	56033	56140	3	NC_005824.1:56033-56140 -	NA	NA	NA	NA	NA	NA	NA	NA	NA	NA	NA
LIC_RS18290|LIC_RS18295	class I SAM-dependent methyltransferase|thioredoxin family protein	LIC-cDNA-polyA	LIC	cDNA	polyA	raw	NC_005824.1	66325	66596	2	NC_005824.1:66325-66596 -	NA	NA	NA	NA	NA	NA	NA	NA	NA	NA	NA
LIC_RS18310|LIC_RS18315	3-oxoacyl-[acyl-carrier-protein] reductase|acyl carrier protein	LIC-cDNA-polyA	LIC	cDNA	polyA	raw	NC_005824.1	71512	71920	2	NC_005824.1:71512-71920 -	NA	NA	NA	NA	NA	NA	NA	NA	NA	NA	NA
LIC_RS18370|LIC_RS18375	HAMP domain-containing protein|class I SAM-dependent methyltransferase	LIC-cDNA-polyA	LIC	cDNA	polyA	raw	NC_005824.1	85491	85824	2	NC_005824.1:85491-85824 -	NA	NA	NA	NA	NA	NA	NA	NA	NA	NA	NA
LIC_RS18385|LIC_RS18390	hypothetical protein|TIGR01458 family HAD-type hydrolase	LIC-cDNA-polyA	LIC	cDNA	polyA	raw	NC_005824.1	89074	89587	6	NC_005824.1:89074-89587 -	NA	NA	NA	NA	NA	NA	NA	NA	NA	NA	NA
LIC_RS18400|LIC_RS18405	TetR/AcrR family transcriptional regulator|metalloregulator ArsR/SmtB family transcription factor	LIC-cDNA-polyA	LIC	cDNA	polyA	raw	NC_005824.1	91808	92295	4	NC_005824.1:91808-92295 -	NA	NA	NA	NA	NA	NA	NA	NA	NA	NA	NA
LIC_RS18450|LIC_RS18455	SDR family oxidoreductase|M61 family metallopeptidase	LIC-cDNA-polyA	LIC	cDNA	polyA	raw	NC_005824.1	106028	106470	4	NC_005824.1:106028-106470 -	NA	NA	NA	NA	NA	NA	NA	NA	NA	NA	NA
LIC_RS18465|LIC_RS18470	adenylate cyclase|hypothetical protein	LIC-cDNA-polyA	LIC	cDNA	polyA	raw	NC_005824.1	111450	112508	8	NC_005824.1:111450-112508 -	NA	NA	NA	NA	NA	NA	NA	NA	NA	NA	NA
LIC_RS18510|LIC_RS18515	hypothetical protein|helix-turn-helix domain-containing protein	LIC-cDNA-polyA	LIC	cDNA	polyA	raw	NC_005824.1	120178	121092	4	NC_005824.1:120178-121092 -	NA	NA	NA	NA	NA	NA	NA	NA	NA	NA	NA
LIC_RS18520|LIC_RS18525	helix-turn-helix domain-containing protein|EAL domain-containing protein	LIC-cDNA-polyA	LIC	cDNA	polyA	raw	NC_005824.1	124029	124871	3	NC_005824.1:124029-124871 -	NA	NA	NA	NA	NA	NA	NA	NA	NA	NA	NA
LIC_RS18525|LIC_RS18530	EAL domain-containing protein|hypothetical protein	LIC-cDNA-polyA	LIC	cDNA	polyA	raw	NC_005824.1	127371	127521	2	NC_005824.1:127371-127521 -	NA	NA	NA	NA	NA	NA	NA	NA	NA	NA	NA
LIC_RS18555|LIC_RS18560	SpoIIE family protein phosphatase|FecR family protein	LIC-cDNA-polyA	LIC	cDNA	polyA	raw	NC_005824.1	133296	134738	6	NC_005824.1:133296-134738 -	NA	NA	NA	NA	NA	NA	NA	NA	NA	NA	NA
LIC_RS18575|LIC_RS18580	sigma-70 family RNA polymerase sigma factor|YiiX family permuted papain-like enzyme	LIC-cDNA-polyA	LIC	cDNA	polyA	raw	NC_005824.1	138111	139187	9	NC_005824.1:138111-139187 -	NA	NA	NA	NA	NA	NA	NA	NA	NA	NA	NA
LIC_RS18585|LIC_RS18590	hypothetical protein|hypothetical protein	LIC-cDNA-polyA	LIC	cDNA	polyA	raw	NC_005824.1	140864	141113	6	NC_005824.1:140864-141113 -	NA	NA	NA	NA	NA	NA	NA	NA	NA	NA	NA
|LIC_RS18685	|hypothetical protein	LIC-cDNA-polyA	LIC	cDNA	polyA	raw	NC_005824.1	159498	160964	13	NC_005824.1:159498-160964 -	NA	NA	NA	NA	NA	NA	NA	NA	NA	NA	NA
LIC_RS18705|LIC_RS18710	permease|protease HtpX	LIC-cDNA-polyA	LIC	cDNA	polyA	raw	NC_005824.1	167968	168304	11	NC_005824.1:167968-168304 -	NA	NA	NA	NA	NA	NA	NA	NA	NA	NA	NA
LIC_RS18710|LIC_RS18715	protease HtpX|adenine phosphoribosyltransferase	LIC-cDNA-polyA	LIC	cDNA	polyA	raw	NC_005824.1	170311	171120	2	NC_005824.1:170311-171120 -	NA	NA	NA	NA	NA	NA	NA	NA	NA	NA	NA
LIC_RS18725|LIC_RS18730	PDZ domain-containing protein|membrane protein	LIC-cDNA-polyA	LIC	cDNA	polyA	raw	NC_005824.1	173960	174610	6	NC_005824.1:173960-174610 -	NA	NA	NA	NA	NA	NA	NA	NA	NA	NA	NA
LIC_RS18745|LIC_RS18750	hypothetical protein|biliverdin-producing heme oxygenase	LIC-cDNA-polyA	LIC	cDNA	polyA	raw	NC_005824.1	179008	179572	7	NC_005824.1:179008-179572 -	NA	NA	NA	NA	NA	NA	NA	NA	NA	NA	NA
LIC_RS18885|LIC_RS18890	hypothetical protein|TraR/DksA family transcriptional regulator	LIC-cDNA-polyA	LIC	cDNA	polyA	raw	NC_005824.1	213547	214403	5	NC_005824.1:213547-214403 -	NA	NA	NA	NA	NA	NA	NA	NA	NA	NA	NA
LIC_RS18895|LIC_RS18900	50S ribosomal protein L33|putative Ig domain-containing protein	LIC-cDNA-polyA	LIC	cDNA	polyA	raw	NC_005824.1	216284	216462	3	NC_005824.1:216284-216462 -	NA	NA	NA	NA	NA	NA	NA	NA	NA	NA	NA
LIC_RS18905|LIC_RS18910	DUF1566 domain-containing protein|helix-turn-helix domain-containing protein	LIC-cDNA-polyA	LIC	cDNA	polyA	raw	NC_005824.1	220019	221026	14	NC_005824.1:220019-221026 -	NA	NA	NA	NA	NA	NA	NA	NA	NA	NA	NA
LIC_RS18910|LIC_RS18915	helix-turn-helix domain-containing protein|hypothetical protein	LIC-cDNA-polyA	LIC	cDNA	polyA	raw	NC_005824.1	222753	223664	5	NC_005824.1:222753-223664 -	NA	NA	NA	NA	NA	NA	NA	NA	NA	NA	NA
LIC_RS18915|LIC_RS18920	hypothetical protein|EAL domain-containing protein	LIC-cDNA-polyA	LIC	cDNA	polyA	raw	NC_005824.1	225152	225833	3	NC_005824.1:225152-225833 -	NA	NA	NA	NA	NA	NA	NA	NA	NA	NA	NA
LIC_RS18920|LIC_RS18925	EAL domain-containing protein|sensor domain-containing diguanylate cyclase	LIC-cDNA-polyA	LIC	cDNA	polyA	raw	NC_005824.1	227869	228260	2	NC_005824.1:227869-228260 -	NA	NA	NA	NA	NA	NA	NA	NA	NA	NA	NA
LIC_RS18930|LIC_RS18935	sensor domain-containing diguanylate cyclase|response regulator	LIC-cDNA-polyA	LIC	cDNA	polyA	raw	NC_005824.1	231861	232308	3	NC_005824.1:231861-232308 -	NA	NA	NA	NA	NA	NA	NA	NA	NA	NA	NA
LIC_RS18935|LIC_RS18940	response regulator|FecR domain-containing protein	LIC-cDNA-polyA	LIC	cDNA	polyA	raw	NC_005824.1	235063	235321	2	NC_005824.1:235063-235321 -	NA	NA	NA	NA	NA	NA	NA	NA	NA	NA	NA
LIC_RS18980|LIC_RS18985	patatin-like phospholipase family protein|MFS transporter	LIC-cDNA-polyA	LIC	cDNA	polyA	raw	NC_005824.1	246124	246610	104	NC_005824.1:246124-246610 -	NA	NA	NA	NA	NA	NA	NA	NA	NA	NA	NA
LIC_RS19030|LIC_RS19035	bile acid:sodium symporter family protein|aminotransferase class V-fold PLP-dependent enzyme	LIC-cDNA-polyA	LIC	cDNA	polyA	raw	NC_005824.1	261428	262010	2	NC_005824.1:261428-262010 -	NA	NA	NA	NA	NA	NA	NA	NA	NA	NA	NA
LIC_RS19065|LIC_RS19070	methylmalonyl Co-A mutase-associated GTPase MeaB|hypothetical protein	LIC-cDNA-polyA	LIC	cDNA	polyA	raw	NC_005824.1	271182	271940	11	NC_005824.1:271182-271940 -	NA	NA	NA	NA	NA	NA	NA	NA	NA	NA	NA
LIC_RS19110|LIC_RS19115	energy transducer TonB|UDP-2%2C3-diacylglucosamine diphosphatase	LIC-cDNA-polyA	LIC	cDNA	polyA	raw	NC_005824.1	279332	280024	7	NC_005824.1:279332-280024 -	NA	NA	NA	NA	NA	NA	NA	NA	NA	NA	NA
LIC_RS19165|LIC_RS19170	elongation factor P|phosphate ABC transporter substrate-binding protein	LIC-cDNA-polyA	LIC	cDNA	polyA	raw	NC_005824.1	291196	291675	5	NC_005824.1:291196-291675 -	NA	NA	NA	NA	NA	NA	NA	NA	NA	NA	NA
LIC_RS19230|LIC_RS19235	adenosylmethionine decarboxylase|DUF2505 family protein	LIC-cDNA-polyA	LIC	cDNA	polyA	raw	NC_005824.1	303193	303592	11	NC_005824.1:303193-303592 -	NA	NA	NA	NA	NA	NA	NA	NA	NA	NA	NA
LIC_RS19255|LIC_RS19260	hypothetical protein|hypothetical protein	LIC-cDNA-polyA	LIC	cDNA	polyA	raw	NC_005824.1	308301	309088	4	NC_005824.1:308301-309088 -	NA	NA	NA	NA	NA	NA	NA	NA	NA	NA	NA
LIC_RS19295|LIC_RS19300	hypothetical protein|DUF4279 domain-containing protein	LIC-cDNA-polyA	LIC	cDNA	polyA	raw	NC_005824.1	320049	320219	2	NC_005824.1:320049-320219 -	NA	NA	NA	NA	NA	NA	NA	NA	NA	NA	NA
LIC_RS19355|LIC_RS19360	cytochrome oxidase|DUF1761 domain-containing protein	LIC-cDNA-polyA	LIC	cDNA	polyA	raw	NC_005824.1	327520	328340	8	NC_005824.1:327520-328340 -	NA	NA	NA	NA	NA	NA	NA	NA	NA	NA	NA
LIC_RS19360|LIC_RS19370	DUF1761 domain-containing protein|hypothetical protein	LIC-cDNA-polyA	LIC	cDNA	polyA	raw	NC_005824.1	329308	330972	11	NC_005824.1:329308-330972 -	NA	NA	NA	NA	NA	NA	NA	NA	NA	NA	NA
LIC_RS19390|LIC_RS19395	hypothetical protein|hypothetical protein	LIC-cDNA-polyA	LIC	cDNA	polyA	raw	NC_005824.1	338032	338183	2	NC_005824.1:338032-338183 -	NA	NA	NA	NA	NA	NA	NA	NA	NA	NA	NA
LIC_RS19400|LIC_RS19405	MBOAT family protein|hypothetical protein	LIC-cDNA-polyA	LIC	cDNA	polyA	raw	NC_005824.1	341383	341504	2	NC_005824.1:341383-341504 -	NA	NA	NA	NA	NA	NA	NA	NA	NA	NA	NA
LIC_RS19405|LIC_RS19410	hypothetical protein|hypothetical protein	LIC-cDNA-polyA	LIC	cDNA	polyA	raw	NC_005824.1	342556	343078	9	NC_005824.1:342556-343078 -	NA	NA	NA	NA	NA	NA	NA	NA	NA	NA	NA
LIC_RS19435|LIC_RS19440	ParB/RepB/Spo0J family partition protein|helix-turn-helix domain-containing protein	LIC-cDNA-polyA	LIC	cDNA	polyA	raw	NC_005824.1	348801	349179	9	NC_005824.1:348801-349179 -	NA	NA	NA	NA	NA	NA	NA	NA	NA	NA	NA
LeptoLang_RS10125|LeptoLang_RS10130	RNA-binding protein|transcriptional regulator	LII-cDNA-nonpolyA	LII	cDNA	nonpolyA	full-length	NZ_CP043876.1	2447061	2447188	4	NZ_CP043876.1:2447061-2447188 -	NA	NA	NA	NA	NA	NA	NA	NA	NA	NA	NA
LeptoLang_RS15805|LeptoLang_RS15810	Ig-like domain-containing protein|IS110 family transposase	LII-cDNA-nonpolyA	LII	cDNA	nonpolyA	full-length	NZ_CP043876.1	3877328	3877926	2	NZ_CP043876.1:3877328-3877926 -	NA	NA	NA	NA	NA	NA	NA	NA	NA	NA	NA
LeptoLang_RS15880|LeptoLang_RS15885	MBL fold metallo-hydrolase|IS110 family transposase	LII-cDNA-nonpolyA	LII	cDNA	nonpolyA	full-length	NZ_CP043876.1	3899803	3901452	2	NZ_CP043876.1:3899803-3901452 -	NA	NA	NA	NA	NA	NA	NA	NA	NA	NA	NA
LeptoLang_RS18480|LeptoLang_RS18485	NCS2 family permease|protease HtpX	LII-cDNA-nonpolyA	LII	cDNA	nonpolyA	full-length	NZ_CP043877.1	173676	174029	3	NZ_CP043877.1:173676-174029 -	NA	NA	NA	NA	NA	NA	NA	NA	NA	NA	NA
LeptoLang_RS00005|LeptoLang_RS00010	chromosomal replication initiator protein DnaA|DNA polymerase III subunit beta	LII-cDNA-nonpolyA	LII	cDNA	nonpolyA	raw	NZ_CP043876.1	528	741	2	NZ_CP043876.1:528-741 -	NA	NA	NA	NA	NA	NA	NA	NA	NA	NA	NA
LeptoLang_RS03055|LeptoLang_RS03060	transposase|tetratricopeptide repeat protein	LII-cDNA-nonpolyA	LII	cDNA	nonpolyA	raw	NZ_CP043876.1	739264	739698	6	NZ_CP043876.1:739264-739698 -	NA	NA	NA	NA	NA	NA	NA	NA	NA	NA	NA
LeptoLang_RS04920|LeptoLang_RS04925	pectin acetylesterase|23S ribosomal RNA	LII-cDNA-nonpolyA	LII	cDNA	nonpolyA	raw	NZ_CP043876.1	1145999	1146324	6	NZ_CP043876.1:1145999-1146324 -	NA	NA	NA	NA	NA	NA	NA	NA	NA	NA	NA
LeptoLang_RS07495|LeptoLang_RS07500	IS110 family transposase|exodeoxyribonuclease III	LII-cDNA-nonpolyA	LII	cDNA	nonpolyA	raw	NZ_CP043876.1	1835934	1836291	3	NZ_CP043876.1:1835934-1836291 -	NA	NA	NA	NA	NA	NA	NA	NA	NA	NA	NA
LeptoLang_RS08520|LeptoLang_RS08525	phosphoribosylglycinamide formyltransferase|flagellar export chaperone FliS	LII-cDNA-nonpolyA	LII	cDNA	nonpolyA	raw	NZ_CP043876.1	2075978	2076137	3	NZ_CP043876.1:2075978-2076137 -	NA	NA	NA	NA	NA	NA	NA	NA	NA	NA	NA
LeptoLang_RS09105|LeptoLang_RS09110	hypothetical protein|biotin synthase BioB	LII-cDNA-nonpolyA	LII	cDNA	nonpolyA	raw	NZ_CP043876.1	2222985	2223154	2	NZ_CP043876.1:2222985-2223154 -	NA	NA	NA	NA	NA	NA	NA	NA	NA	NA	NA
LeptoLang_RS10595|LeptoLang_RS10600	cysteine synthase A|hypothetical protein	LII-cDNA-nonpolyA	LII	cDNA	nonpolyA	raw	NZ_CP043876.1	2578035	2578576	2	NZ_CP043876.1:2578035-2578576 -	NA	NA	NA	NA	NA	NA	NA	NA	NA	NA	NA
LeptoLang_RS12640|LeptoLang_RS12645	acyl-CoA thioesterase|hypothetical protein	LII-cDNA-nonpolyA	LII	cDNA	nonpolyA	raw	NZ_CP043876.1	3072687	3073075	2	NZ_CP043876.1:3072687-3073075 -	NA	NA	NA	NA	NA	NA	NA	NA	NA	NA	NA
LeptoLang_RS15805|LeptoLang_RS15810	Ig-like domain-containing protein|IS110 family transposase	LII-cDNA-nonpolyA	LII	cDNA	nonpolyA	raw	NZ_CP043876.1	3877693	3877926	3	NZ_CP043876.1:3877693-3877926 -	NA	NA	NA	NA	NA	NA	NA	NA	NA	NA	NA
LeptoLang_RS15880|LeptoLang_RS15885	MBL fold metallo-hydrolase|IS110 family transposase	LII-cDNA-nonpolyA	LII	cDNA	nonpolyA	raw	NZ_CP043876.1	3899722	3900036	3	NZ_CP043876.1:3899722-3900036 -	NA	NA	NA	NA	NA	NA	NA	NA	NA	NA	NA
LeptoLang_RS16090|LeptoLang_RS16095	ATP-binding protein|hypothetical protein	LII-cDNA-nonpolyA	LII	cDNA	nonpolyA	raw	NZ_CP043876.1	3958595	3958891	3	NZ_CP043876.1:3958595-3958891 -	NA	NA	NA	NA	NA	NA	NA	NA	NA	NA	NA
LeptoLang_RS00005|LeptoLang_RS00010	chromosomal replication initiator protein DnaA|DNA polymerase III subunit beta	LII-cDNA-nonpolyA	LII	cDNA	nonpolyA	raw	NZ_CP043876.1	1524	2475	2	NZ_CP043876.1:1524-2475 -	NA	NA	NA	NA	NA	NA	NA	NA	NA	NA	NA
LeptoLang_RS03055|LeptoLang_RS03060	transposase|tetratricopeptide repeat protein	LII-cDNA-nonpolyA	LII	cDNA	nonpolyA	raw	NZ_CP043876.1	739262	739698	6	NZ_CP043876.1:739262-739698 -	NA	NA	NA	NA	NA	NA	NA	NA	NA	NA	NA
LeptoLang_RS04920|LeptoLang_RS04925	pectin acetylesterase|23S ribosomal RNA	LII-cDNA-nonpolyA	LII	cDNA	nonpolyA	raw	NZ_CP043876.1	1144751	1146395	6	NZ_CP043876.1:1144751-1146395 -	NA	NA	NA	NA	NA	NA	NA	NA	NA	NA	NA
LeptoLang_RS05350|LeptoLang_RS05355	DUF1564 family protein|16S ribosomal RNA	LII-cDNA-nonpolyA	LII	cDNA	nonpolyA	raw	NZ_CP043876.1	1268980	1269151	3	NZ_CP043876.1:1268980-1269151 -	NA	NA	NA	NA	NA	NA	NA	NA	NA	NA	NA
LeptoLang_RS07495|LeptoLang_RS07500	IS110 family transposase|exodeoxyribonuclease III	LII-cDNA-nonpolyA	LII	cDNA	nonpolyA	raw	NZ_CP043876.1	1835468	1835982	3	NZ_CP043876.1:1835468-1835982 -	NA	NA	NA	NA	NA	NA	NA	NA	NA	NA	NA
LeptoLang_RS07780|LeptoLang_RS07785	leucine-rich repeat domain-containing protein|16S ribosomal RNA	LII-cDNA-nonpolyA	LII	cDNA	nonpolyA	raw	NZ_CP043876.1	1912721	1912892	3	NZ_CP043876.1:1912721-1912892 -	NA	NA	NA	NA	NA	NA	NA	NA	NA	NA	NA
LeptoLang_RS08520|LeptoLang_RS08525	phosphoribosylglycinamide formyltransferase|flagellar export chaperone FliS	LII-cDNA-nonpolyA	LII	cDNA	nonpolyA	raw	NZ_CP043876.1	2075972	2076165	3	NZ_CP043876.1:2075972-2076165 -	NA	NA	NA	NA	NA	NA	NA	NA	NA	NA	NA
LeptoLang_RS09105|LeptoLang_RS09110	hypothetical protein|biotin synthase BioB	LII-cDNA-nonpolyA	LII	cDNA	nonpolyA	raw	NZ_CP043876.1	2222902	2223156	2	NZ_CP043876.1:2222902-2223156 -	NA	NA	NA	NA	NA	NA	NA	NA	NA	NA	NA
LeptoLang_RS12640|LeptoLang_RS12645	acyl-CoA thioesterase|hypothetical protein	LII-cDNA-nonpolyA	LII	cDNA	nonpolyA	raw	NZ_CP043876.1	3072721	3073075	2	NZ_CP043876.1:3072721-3073075 -	NA	NA	NA	NA	NA	NA	NA	NA	NA	NA	NA
LeptoLang_RS15805|LeptoLang_RS15810	Ig-like domain-containing protein|IS110 family transposase	LII-cDNA-nonpolyA	LII	cDNA	nonpolyA	raw	NZ_CP043876.1	3877054	3877928	3	NZ_CP043876.1:3877054-3877928 -	NA	NA	NA	NA	NA	NA	NA	NA	NA	NA	NA
LeptoLang_RS15880|LeptoLang_RS15885	MBL fold metallo-hydrolase|IS110 family transposase	LII-cDNA-nonpolyA	LII	cDNA	nonpolyA	raw	NZ_CP043876.1	3899727	3900036	3	NZ_CP043876.1:3899727-3900036 -	NA	NA	NA	NA	NA	NA	NA	NA	NA	NA	NA
LeptoLang_RS16090|LeptoLang_RS16095	ATP-binding protein|hypothetical protein	LII-cDNA-nonpolyA	LII	cDNA	nonpolyA	raw	NZ_CP043876.1	3958594	3958923	3	NZ_CP043876.1:3958594-3958923 -	NA	NA	NA	NA	NA	NA	NA	NA	NA	NA	NA
LeptoLang_RS18480|LeptoLang_RS18485	NCS2 family permease|protease HtpX	LII-cDNA-nonpolyA	LII	cDNA	nonpolyA	raw	NZ_CP043877.1	173676	174035	2	NZ_CP043877.1:173676-174035 -	NA	NA	NA	NA	NA	NA	NA	NA	NA	NA	NA
LeptoLang_RS18985|LeptoLang_RS18990	sensor domain-containing diguanylate cyclase|response regulator	LII-cDNA-nonpolyA	LII	cDNA	nonpolyA	raw	NZ_CP043877.1	276137	276343	2	NZ_CP043877.1:276137-276343 -	NA	NA	NA	NA	NA	NA	NA	NA	NA	NA	NA
LeptoLang_RS19035|LeptoLang_RS19040	patatin-like phospholipase family protein|hypothetical protein	LII-cDNA-nonpolyA	LII	cDNA	nonpolyA	raw	NZ_CP043877.1	290373	290556	2	NZ_CP043877.1:290373-290556 -	NA	NA	NA	NA	NA	NA	NA	NA	NA	NA	NA
LeptoLang_RS19475|LeptoLang_RS19480	hypothetical protein|hypothetical protein	LII-cDNA-nonpolyA	LII	cDNA	nonpolyA	raw	NZ_CP043877.1	390109	390270	2	NZ_CP043877.1:390109-390270 -	NA	NA	NA	NA	NA	NA	NA	NA	NA	NA	NA
LeptoLang_RS18480|LeptoLang_RS18485	NCS2 family permease|protease HtpX	LII-cDNA-nonpolyA	LII	cDNA	nonpolyA	raw	NZ_CP043877.1	173676	174011	2	NZ_CP043877.1:173676-174011 -	NA	NA	NA	NA	NA	NA	NA	NA	NA	NA	NA
LeptoLang_RS18985|LeptoLang_RS18990	sensor domain-containing diguanylate cyclase|response regulator	LII-cDNA-nonpolyA	LII	cDNA	nonpolyA	raw	NZ_CP043877.1	276143	276300	2	NZ_CP043877.1:276143-276300 -	NA	NA	NA	NA	NA	NA	NA	NA	NA	NA	NA
LeptoLang_RS19035|LeptoLang_RS19040	patatin-like phospholipase family protein|hypothetical protein	LII-cDNA-nonpolyA	LII	cDNA	nonpolyA	raw	NZ_CP043877.1	290288	290557	2	NZ_CP043877.1:290288-290557 -	NA	NA	NA	NA	NA	NA	NA	NA	NA	NA	NA
LeptoLang_RS19475|LeptoLang_RS19480	hypothetical protein|hypothetical protein	LII-cDNA-nonpolyA	LII	cDNA	nonpolyA	raw	NZ_CP043877.1	390027	390307	2	NZ_CP043877.1:390027-390307 -	NA	NA	NA	NA	NA	NA	NA	NA	NA	NA	NA
LeptoLang_RS01310|LeptoLang_RS01315	hypothetical protein|peptide chain release factor N(5)-glutamine methyltransferase	LII-cDNA-polyA	LII	cDNA	polyA	full-length	NZ_CP043876.1	298509	298834	3	NZ_CP043876.1:298509-298834 -	NA	NA	NA	NA	NA	NA	NA	NA	NA	NA	NA
LeptoLang_RS03055|LeptoLang_RS03060	transposase|tetratricopeptide repeat protein	LII-cDNA-polyA	LII	cDNA	polyA	full-length	NZ_CP043876.1	739266	739518	854	NZ_CP043876.1:739266-739518 -	NA	NA	NA	NA	NA	NA	NA	NA	NA	NA	NA
LeptoLang_RS03595|LeptoLang_RS03600	SDR family oxidoreductase|IS3 family transposase	LII-cDNA-polyA	LII	cDNA	polyA	full-length	NZ_CP043876.1	864880	865362	6	NZ_CP043876.1:864880-865362 -	NA	NA	NA	NA	NA	NA	NA	NA	NA	NA	NA
LeptoLang_RS04720|LeptoLang_RS04725	transposase|IS110 family transposase	LII-cDNA-polyA	LII	cDNA	polyA	full-length	NZ_CP043876.1	1098430	1098685	55	NZ_CP043876.1:1098430-1098685 -	NA	NA	NA	NA	NA	NA	NA	NA	NA	NA	NA
LeptoLang_RS05100|LeptoLang_RS05110	transposase family protein|DUF1564 domain-containing protein	LII-cDNA-polyA	LII	cDNA	polyA	full-length	NZ_CP043876.1	1194356	1194698	2	NZ_CP043876.1:1194356-1194698 -	NA	NA	NA	NA	NA	NA	NA	NA	NA	NA	NA
LeptoLang_RS05125|LeptoLang_RS05130	hypothetical protein|alpha/beta hydrolase	LII-cDNA-polyA	LII	cDNA	polyA	full-length	NZ_CP043876.1	1200374	1200685	2	NZ_CP043876.1:1200374-1200685 -	NA	NA	NA	NA	NA	NA	NA	NA	NA	NA	NA
LeptoLang_RS05195|LeptoLang_RS05200	TauD/TfdA family dioxygenase|DMT family transporter	LII-cDNA-polyA	LII	cDNA	polyA	full-length	NZ_CP043876.1	1220845	1221818	2	NZ_CP043876.1:1220845-1221818 -	NA	NA	NA	NA	NA	NA	NA	NA	NA	NA	NA
LeptoLang_RS05390|LeptoLang_RS05395	hypothetical protein|sterol desaturase family protein	LII-cDNA-polyA	LII	cDNA	polyA	full-length	NZ_CP043876.1	1281785	1282104	2	NZ_CP043876.1:1281785-1282104 -	NA	NA	NA	NA	NA	NA	NA	NA	NA	NA	NA
LeptoLang_RS05460|LeptoLang_RS05465	IS110 family transposase|hypothetical protein	LII-cDNA-polyA	LII	cDNA	polyA	full-length	NZ_CP043876.1	1310647	1310833	387	NZ_CP043876.1:1310647-1310833 -	NA	NA	NA	NA	NA	NA	NA	NA	NA	NA	NA
LeptoLang_RS05970|LeptoLang_RS05975	response regulator|IS110 family transposase	LII-cDNA-polyA	LII	cDNA	polyA	full-length	NZ_CP043876.1	1441804	1441968	19	NZ_CP043876.1:1441804-1441968 -	NA	NA	NA	NA	NA	NA	NA	NA	NA	NA	NA
LeptoLang_RS06010|LeptoLang_RS06015	IS110 family transposase|hypothetical protein	LII-cDNA-polyA	LII	cDNA	polyA	full-length	NZ_CP043876.1	1452866	1453134	370	NZ_CP043876.1:1452866-1453134 -	NA	NA	NA	NA	NA	NA	NA	NA	NA	NA	NA
LeptoLang_RS06140|LeptoLang_RS06145	hypothetical protein|IS110 family transposase	LII-cDNA-polyA	LII	cDNA	polyA	full-length	NZ_CP043876.1	1483677	1483841	24	NZ_CP043876.1:1483677-1483841 -	NA	NA	NA	NA	NA	NA	NA	NA	NA	NA	NA
LeptoLang_RS06890|LeptoLang_RS06895	hypothetical protein|DNA methylase	LII-cDNA-polyA	LII	cDNA	polyA	full-length	NZ_CP043876.1	1681041	1681282	2	NZ_CP043876.1:1681041-1681282 -	NA	NA	NA	NA	NA	NA	NA	NA	NA	NA	NA
LeptoLang_RS07495|LeptoLang_RS07500	IS110 family transposase|exodeoxyribonuclease III	LII-cDNA-polyA	LII	cDNA	polyA	full-length	NZ_CP043876.1	1835476	1835744	349	NZ_CP043876.1:1835476-1835744 -	NA	NA	NA	NA	NA	NA	NA	NA	NA	NA	NA
LeptoLang_RS08455|LeptoLang_RS08460	lipoprotein LipL45|IS110 family transposase	LII-cDNA-polyA	LII	cDNA	polyA	full-length	NZ_CP043876.1	2062836	2063194	3	NZ_CP043876.1:2062836-2063194 -	NA	NA	NA	NA	NA	NA	NA	NA	NA	NA	NA
LeptoLang_RS08460|LeptoLang_RS08470	IS110 family transposase|hypothetical protein	LII-cDNA-polyA	LII	cDNA	polyA	full-length	NZ_CP043876.1	2064803	2064989	393	NZ_CP043876.1:2064803-2064989 -	NA	NA	NA	NA	NA	NA	NA	NA	NA	NA	NA
LeptoLang_RS08865|LeptoLang_RS08870	SpoIIE family protein phosphatase|hypothetical protein	LII-cDNA-polyA	LII	cDNA	polyA	full-length	NZ_CP043876.1	2163520	2163692	1324	NZ_CP043876.1:2163520-2163692 -	NA	NA	NA	NA	NA	NA	NA	NA	NA	NA	NA
LeptoLang_RS10125|LeptoLang_RS10130	RNA-binding protein|transcriptional regulator	LII-cDNA-polyA	LII	cDNA	polyA	full-length	NZ_CP043876.1	2447047	2447407	5	NZ_CP043876.1:2447047-2447407 -	NA	NA	NA	NA	NA	NA	NA	NA	NA	NA	NA
LeptoLang_RS10235|LeptoLang_RS10240	acetyltransferase|1-aminocyclopropane-1-carboxylate deaminase	LII-cDNA-polyA	LII	cDNA	polyA	full-length	NZ_CP043876.1	2473600	2474124	3	NZ_CP043876.1:2473600-2474124 -	NA	NA	NA	NA	NA	NA	NA	NA	NA	NA	NA
LeptoLang_RS11125|LeptoLang_RS11130	fucose synthetase|methionyl-tRNA formyltransferase	LII-cDNA-polyA	LII	cDNA	polyA	full-length	NZ_CP043876.1	2697653	2697802	2	NZ_CP043876.1:2697653-2697802 -	NA	NA	NA	NA	NA	NA	NA	NA	NA	NA	NA
LeptoLang_RS11255|LeptoLang_RS11260	Hsp20/alpha crystallin family protein|DMT family protein	LII-cDNA-polyA	LII	cDNA	polyA	full-length	NZ_CP043876.1	2726939	2727253	2	NZ_CP043876.1:2726939-2727253 -	NA	NA	NA	NA	NA	NA	NA	NA	NA	NA	NA
LeptoLang_RS11565|LeptoLang_RS11570	sensor domain-containing diguanylate cyclase|tRNA-Met	LII-cDNA-polyA	LII	cDNA	polyA	full-length	NZ_CP043876.1	2803798	2803955	2	NZ_CP043876.1:2803798-2803955 -	NA	NA	NA	NA	NA	NA	NA	NA	NA	NA	NA
LeptoLang_RS12210|LeptoLang_RS12215	thioredoxin family protein|hypothetical protein	LII-cDNA-polyA	LII	cDNA	polyA	full-length	NZ_CP043876.1	2972559	2972925	2	NZ_CP043876.1:2972559-2972925 -	NA	NA	NA	NA	NA	NA	NA	NA	NA	NA	NA
LeptoLang_RS13460|LeptoLang_RS13465	IS110 family transposase|YceK/YidQ family lipoprotein	LII-cDNA-polyA	LII	cDNA	polyA	full-length	NZ_CP043876.1	3270650	3270738	23	NZ_CP043876.1:3270650-3270738 -	NA	NA	NA	NA	NA	NA	NA	NA	NA	NA	NA
LeptoLang_RS15495|LeptoLang_RS15500	23S ribosomal RNA|hypothetical protein	LII-cDNA-polyA	LII	cDNA	polyA	full-length	NZ_CP043876.1	3788827	3789222	9	NZ_CP043876.1:3788827-3789222 -	NA	NA	NA	NA	NA	NA	NA	NA	NA	NA	NA
LeptoLang_RS15625|LeptoLang_RS15630	lipoprotein LipL36|IS110 family transposase	LII-cDNA-polyA	LII	cDNA	polyA	full-length	NZ_CP043876.1	3821392	3822622	30	NZ_CP043876.1:3821392-3822622 -	NA	NA	NA	NA	NA	NA	NA	NA	NA	NA	NA
LeptoLang_RS15805|LeptoLang_RS15810	Ig-like domain-containing protein|IS110 family transposase	LII-cDNA-polyA	LII	cDNA	polyA	full-length	NZ_CP043876.1	3876706	3877932	783	NZ_CP043876.1:3876706-3877932 -	NA	NA	NA	NA	NA	NA	NA	NA	NA	NA	NA
LeptoLang_RS15880|LeptoLang_RS15885	MBL fold metallo-hydrolase|IS110 family transposase	LII-cDNA-polyA	LII	cDNA	polyA	full-length	NZ_CP043876.1	3899690	3900040	784	NZ_CP043876.1:3899690-3900040 -	NA	NA	NA	NA	NA	NA	NA	NA	NA	NA	NA
LeptoLang_RS15920|LeptoLang_RS15925	DUF1569 domain-containing protein|helix-turn-helix domain-containing protein	LII-cDNA-polyA	LII	cDNA	polyA	full-length	NZ_CP043876.1	3909391	3909584	4	NZ_CP043876.1:3909391-3909584 -	NA	NA	NA	NA	NA	NA	NA	NA	NA	NA	NA
LeptoLang_RS15960|LeptoLang_RS15965	NAD-dependent epimerase/dehydratase family protein|efflux RND transporter permease subunit	LII-cDNA-polyA	LII	cDNA	polyA	full-length	NZ_CP043876.1	3923188	3923688	9	NZ_CP043876.1:3923188-3923688 -	NA	NA	NA	NA	NA	NA	NA	NA	NA	NA	NA
LeptoLang_RS16175|LeptoLang_RS16180	hypothetical protein|IS110 family transposase	LII-cDNA-polyA	LII	cDNA	polyA	full-length	NZ_CP043876.1	3978786	3978950	22	NZ_CP043876.1:3978786-3978950 -	NA	NA	NA	NA	NA	NA	NA	NA	NA	NA	NA
LeptoLang_RS16440|LeptoLang_RS16445	ankyrin repeat domain-containing protein|TIGR00730 family Rossman fold protein	LII-cDNA-polyA	LII	cDNA	polyA	full-length	NZ_CP043876.1	4057221	4057414	2	NZ_CP043876.1:4057221-4057414 -	NA	NA	NA	NA	NA	NA	NA	NA	NA	NA	NA
LeptoLang_RS16495|LeptoLang_RS16500	hypothetical protein|IS110 family transposase	LII-cDNA-polyA	LII	cDNA	polyA	full-length	NZ_CP043876.1	4067636	4068031	71	NZ_CP043876.1:4067636-4068031 -	NA	NA	NA	NA	NA	NA	NA	NA	NA	NA	NA
LeptoLang_RS16530|LeptoLang_RS16535	hypothetical protein|hypothetical protein	LII-cDNA-polyA	LII	cDNA	polyA	full-length	NZ_CP043876.1	4077605	4077963	2	NZ_CP043876.1:4077605-4077963 -	NA	NA	NA	NA	NA	NA	NA	NA	NA	NA	NA
LeptoLang_RS16660|LeptoLang_RS16665	hypothetical protein|hypothetical protein	LII-cDNA-polyA	LII	cDNA	polyA	full-length	NZ_CP043876.1	4104049	4104253	2	NZ_CP043876.1:4104049-4104253 -	NA	NA	NA	NA	NA	NA	NA	NA	NA	NA	NA
LeptoLang_RS16920|LeptoLang_RS16925	nucleoside-diphosphate kinase|hypothetical protein	LII-cDNA-polyA	LII	cDNA	polyA	full-length	NZ_CP043876.1	4170999	4171159	2	NZ_CP043876.1:4170999-4171159 -	NA	NA	NA	NA	NA	NA	NA	NA	NA	NA	NA
LeptoLang_RS17530|LeptoLang_RS17535	flagellar protein FlgN|M23 family metallopeptidase	LII-cDNA-polyA	LII	cDNA	polyA	full-length	NZ_CP043876.1	4320054	4320430	2	NZ_CP043876.1:4320054-4320430 -	NA	NA	NA	NA	NA	NA	NA	NA	NA	NA	NA
LeptoLang_RS02195|LeptoLang_RS02200	IS110 family transposase|methylcrotonoyl-CoA carboxylase	LII-cDNA-polyA	LII	cDNA	polyA	full-length	NZ_CP043876.1	497840	498004	23	NZ_CP043876.1:497840-498004 -	NA	NA	NA	NA	NA	NA	NA	NA	NA	NA	NA
LeptoLang_RS02245|LeptoLang_RS02250	glycosyltransferase family 2 protein|hypothetical protein	LII-cDNA-polyA	LII	cDNA	polyA	full-length	NZ_CP043876.1	508882	509008	2	NZ_CP043876.1:508882-509008 -	NA	NA	NA	NA	NA	NA	NA	NA	NA	NA	NA
LeptoLang_RS02970|LeptoLang_RS02975	GTPase HflX|HEAT repeat domain-containing protein	LII-cDNA-polyA	LII	cDNA	polyA	full-length	NZ_CP043876.1	713140	713259	2	NZ_CP043876.1:713140-713259 -	NA	NA	NA	NA	NA	NA	NA	NA	NA	NA	NA
LeptoLang_RS03055|LeptoLang_RS03060	transposase|tetratricopeptide repeat protein	LII-cDNA-polyA	LII	cDNA	polyA	full-length	NZ_CP043876.1	739260	739698	854	NZ_CP043876.1:739260-739698 -	NA	NA	NA	NA	NA	NA	NA	NA	NA	NA	NA
LeptoLang_RS03535|LeptoLang_RS03540	hypothetical protein|hypothetical protein	LII-cDNA-polyA	LII	cDNA	polyA	full-length	NZ_CP043876.1	847646	847989	4	NZ_CP043876.1:847646-847989 -	NA	NA	NA	NA	NA	NA	NA	NA	NA	NA	NA
LeptoLang_RS03595|LeptoLang_RS03600	SDR family oxidoreductase|IS3 family transposase	LII-cDNA-polyA	LII	cDNA	polyA	full-length	NZ_CP043876.1	864950	865227	6	NZ_CP043876.1:864950-865227 -	NA	NA	NA	NA	NA	NA	NA	NA	NA	NA	NA
LeptoLang_RS04920|LeptoLang_RS04925	pectin acetylesterase|23S ribosomal RNA	LII-cDNA-polyA	LII	cDNA	polyA	full-length	NZ_CP043876.1	1146221	1146391	7	NZ_CP043876.1:1146221-1146391 -	NA	NA	NA	NA	NA	NA	NA	NA	NA	NA	NA
LeptoLang_RS05035|LeptoLang_RS05040	IS110 family transposase|ATP-binding cassette domain-containing protein	LII-cDNA-polyA	LII	cDNA	polyA	full-length	NZ_CP043876.1	1176830	1177103	69	NZ_CP043876.1:1176830-1177103 -	NA	NA	NA	NA	NA	NA	NA	NA	NA	NA	NA
LeptoLang_RS05100|LeptoLang_RS05110	transposase family protein|DUF1564 domain-containing protein	LII-cDNA-polyA	LII	cDNA	polyA	full-length	NZ_CP043876.1	1194392	1194586	2	NZ_CP043876.1:1194392-1194586 -	NA	NA	NA	NA	NA	NA	NA	NA	NA	NA	NA
[truncated: 4,036 more rows]
